# Supplementary material for: Seagrass and hydrographic data for the Mediterranean Sea
Source: Data Brief. 2019 Jul 19;25:104286. doi: 10.1016/j.dib.2019.104286 (PMC6700390; doi:10.1016/j.dib.2019.104286)
Supplement: Supplementary file 1 [file mmc1.zip]

Archive with 2 entries (2 files):
- absence.txt
- presence.txt
