# Supplementary material for: Seagrass and hydrographic data for the Mediterranean Sea
Source: Data Brief. 2019 Jul 19;25:104286. doi: 10.1016/j.dib.2019.104286 (PMC6700390; doi:10.1016/j.dib.2019.104286)
Supplement: Supplementary file 1 [file mmc1.zip › absence.txt]

ID	BIO_CLASS	LONGITUDE	LATITUDE	VOTEMPER_2015-01-01	VOTEMPER_2015-02-01	VOTEMPER_2015-03-01	VOTEMPER_2015-04-01	VOTEMPER_2015-05-01	VOTEMPER_2015-06-01	VOTEMPER_2015-07-01	VOTEMPER_2015-08-01	VOTEMPER_2015-09-01	VOTEMPER_2015-10-01	VOTEMPER_2015-11-01	VOTEMPER_2015-12-01	VOTEMPER_2015_winter	VOTEMPER_2015_spring	VOTEMPER_2015_summer	VOTEMPER_2015_autumn	VOTEMPER_2015_year	maxTemp_year	minTemp_year	VOTEMPER_2015-01-01_maxDepth	VOTEMPER_2015-02-01_maxDepth	VOTEMPER_2015-03-01_maxDepth	VOTEMPER_2015-04-01_maxDepth	VOTEMPER_2015-05-01_maxDepth	VOTEMPER_2015-06-01_maxDepth	VOTEMPER_2015-07-01_maxDepth	VOTEMPER_2015-08-01_maxDepth	VOTEMPER_2015-09-01_maxDepth	VOTEMPER_2015-10-01_maxDepth	VOTEMPER_2015-11-01_maxDepth	VOTEMPER_2015-12-01_maxDepth	VOTEMPER_2015_winter_maxDepth	VOTEMPER_2015_spring_maxDepth	VOTEMPER_2015_summer_maxDepth	VOTEMPER_2015_autumn_maxDepth	VOTEMPER_2015_year_maxDepth	maxTemp_year_maxDepth	minTemp_year_maxDepth	VOSALINE_2015-01-01	VOSALINE_2015-02-01	VOSALINE_2015-03-01	VOSALINE_2015-04-01	VOSALINE_2015-05-01	VOSALINE_2015-06-01	VOSALINE_2015-07-01	VOSALINE_2015-08-01
1772	absence	-5.375	36.12512207	15.8675	14.8307	15.0792	16.1474	17.9515	19.5731	22.1989	21.1848	19.2903	19.3799	18.7785	17.4023	16.0335	16.3927	20.9856	19.14956667	18.14034167	22.1989	14.8307	13.2458	13.2991	13.3347	13.3804	13.2865	13.2783	13.3107	13.291	13.2878	13.2998	13.3226	13.3127	13.28586667	13.33386667	13.29333333	13.3034	13.30411667	13.3804	13.2458	36.3462	36.4233	36.2776	36.2218	36.2141	36.2509	36.2234	36.2959
1773	absence	-1.25	37.5625	15.2587	14.1531	14.4879	16.027	19.945	22.7262	27.3235	28.3157	25.3552	22.644	20.2778	17.5669	15.65956667	16.81996667	26.1218	22.759	20.34008333	28.3157	14.1531	13.1728	13.2	13.2274	13.2685	13.2812	13.2971	13.3195	13.3145	13.311	13.3	13.2769	13.2762	13.21633333	13.25903333	13.31036667	13.29596667	13.270425	13.3195	13.1728	37.7882	37.5025	37.3268	37.0806	37.1001	37.0859	37.2883	37.4761
1774	absence	3.0625	42.5625	12.6953	10.6845	11.7425	14.256	17.0728	20.9769	24.1902	23.5702	20.9002	18.3122	16.4244	14.4395	12.60643333	14.3571	22.91243333	18.5456	17.10539167	24.1902	10.6845	12.6854	10.6183	11.5473	13.9162	16.6878	19.8367	23.4884	23.4313	20.7564	18.287	16.4069	14.4355	12.57973333	14.05043333	22.25213333	18.48343333	16.84143333	23.4884	10.6183	38.1815	38.2056	38.1009	38.0987	38.1443	38.0592	38.0307	38.0672
1775	absence	3.0625	42.62512207	12.6688	10.6751	11.6992	14.2349	16.9897	20.9067	24.1144	23.5353	20.8985	18.3138	16.4281	14.4213	12.5884	14.30793333	22.85213333	18.5468	17.07381667	24.1144	10.6751	12.6607	10.6076	11.4948	13.8221	16.555	19.655	23.2432	23.3525	20.7559	18.2887	16.412	14.4165	12.5616	13.9573	22.08356667	18.48553333	16.772	23.3525	10.6076	38.1749	38.201	38.0931	38.0966	38.1381	38.0701	38.028	38.068
1776	absence	3.0625	42.6875	12.577	10.5964	11.6294	14.2196	16.9326	20.8726	24.055	23.5174	20.919	18.3163	16.4167	14.3813	12.51823333	14.26053333	22.815	18.55066667	17.03610833	24.055	10.5964	12.5692	10.505	11.3885	13.7226	16.4474	19.524	22.9524	23.301	20.7627	18.2893	16.4004	14.3747	12.48296667	13.85283333	21.9258	18.48413333	16.68643333	23.301	10.505	38.1678	38.2003	38.0799	38.0886	38.1314	38.0925	38.0284	38.0689
1777	absence	3.0625	42.75012207	12.433	10.5089	11.5626	14.2086	16.8831	20.843	24	23.5108	20.9345	18.3083	16.3853	14.3014	12.41443333	14.2181	22.7846	18.5427	16.98995833	24	10.5089	12.4259	10.3984	11.3284	13.657	16.4035	19.5167	22.9117	23.3308	20.7936	18.2817	16.3694	14.2941	12.3728	13.7963	21.91973333	18.48156667	16.6426	23.3308	10.3984	38.1596	38.2018	38.0633	38.0749	38.1222	38.1195	38.0317	38.0705
1778	absence	3.0625	42.8125	12.248	10.4582	11.517	14.1955	16.8283	20.8105	23.9569	23.4673	20.9314	18.2929	16.3646	14.1787	12.29496667	14.18026667	22.7449	18.52963333	16.93744167	23.9569	10.4582	12.2409	10.335	11.3205	13.6545	16.4324	19.6923	23.2208	23.3357	20.8565	18.2695	16.3498	14.1705	12.2488	13.80246667	22.08293333	18.49193333	16.65653333	23.3357	10.335	38.1473	38.2028	38.0443	38.0587	38.11	38.1451	38.0393	38.0745
1779	absence	3.0625	42.87512207	12.0573	10.4446	11.4884	14.1967	16.7842	20.7602	23.889	23.3809	20.9236	18.2937	16.3821	14.0674	12.18976667	14.15643333	22.6767	18.53313333	16.88900833	23.889	10.4446	12.0142	10.1684	11.0229	13.1195	15.4779	17.396	17.137	16.2005	17.0386	18.2596	16.3675	14.0168	12.06646667	13.20676667	16.91116667	17.2219	14.851575	18.2596	10.1684	38.1322	38.2029	38.0259	38.0473	38.0994	38.1666	38.0531	38.0791
1780	absence	4.87512207	43.37512207	13.4976	12.2834	12.3131	14.0747	15.3978	20.0369	21.6329	20.1182	19.4101	18.7326	17.295	14.0849	13.28863333	13.92853333	20.596	18.47923333	16.5731	21.6329	12.2834	14.0914	12.4667	12.6828	13.143	14.0352	15.4578	15.8967	15.2269	16.0553	18.3617	17.5386	14.9125	13.82353333	13.287	15.52713333	17.31853333	14.98905	18.3617	12.4667	37.4042	37.643	37.5315	36.6747	36.9798	37.652	37.3399	37.5061
1781	absence	4.9375	43.37512207	13.4976	12.2834	12.3131	14.0747	15.3978	20.0369	21.6329	20.1182	19.4101	18.7326	17.295	14.0849	13.28863333	13.92853333	20.596	18.47923333	16.5731	21.6329	12.2834	14.0593	12.4964	12.7894	13.2027	13.9077	14.9797	15.2941	14.9005	15.3238	17.6551	17.352	14.7771	13.7776	13.29993333	15.0581	16.77696667	14.72815	17.6551	12.4964	37.4042	37.643	37.5315	36.6747	36.9798	37.652	37.3399	37.5061
1782	absence	4.87512207	43.3125	13.4976	12.2834	12.3131	14.0747	15.3978	20.0369	21.6329	20.1182	19.4101	18.7326	17.295	14.0849	13.28863333	13.92853333	20.596	18.47923333	16.5731	21.6329	12.2834	14.0914	12.4667	12.6828	13.143	14.0352	15.4578	15.8967	15.2269	16.0553	18.3617	17.5386	14.9125	13.82353333	13.287	15.52713333	17.31853333	14.98905	18.3617	12.4667	37.4042	37.643	37.5315	36.6747	36.9798	37.652	37.3399	37.5061
1783	absence	4.8125	43.3125	13.1966	11.9714	12.1047	14.0048	15.4281	19.9539	21.6264	20.1453	19.5055	18.5751	17.1106	13.9563	13.04143333	13.84586667	20.5752	18.39706667	16.46489167	21.6264	11.9714	13.9576	12.3707	12.3197	13.1135	14.3326	16.2657	16.9255	15.9003	17.2066	18.8305	17.5589	14.8836	13.7373	13.25526667	16.36383333	17.86533333	15.30543333	18.8305	12.3197	37.0027	37.1342	36.8638	35.8674	36.3854	36.8288	36.6012	36.9944
1784	absence	5.00012207	43.3125	13.7582	12.4954	12.6908	14.2254	15.4346	20.1982	21.7135	20.1464	19.1741	18.8253	17.4014	14.4203	13.55796667	14.11693333	20.68603333	18.46693333	16.70696667	21.7135	12.4954	13.9527	12.4898	12.6985	13.175	14.27	16.2966	16.8111	15.8174	16.927	18.7372	17.4174	14.8533	13.76526667	13.38116667	16.30836667	17.69386667	15.28716667	18.7372	12.4898	37.8152	37.9879	37.9391	37.466	37.5885	38.1693	37.9988	37.9606
1785	absence	3.4375	43.25012207	11.6417	10.4727	11.4361	14.0833	16.4939	20.5784	23.6344	22.628	20.7913	17.8654	16.174	13.8413	11.98523333	14.00443333	22.28026667	18.2769	16.63670833	23.6344	10.4727	11.6384	10.405	11.3652	13.6732	16.1522	19.5276	22.8618	22.4878	20.754	17.838	16.1631	13.825	11.95613333	13.7302	21.62573333	18.2517	16.39094167	22.8618	10.405	38.1002	38.1334	37.8725	37.9598	37.8843	38.152	38.0925	38.1103
1786	absence	3.50012207	43.25012207	11.8994	10.6033	11.5068	14.0342	16.4235	20.5986	23.6185	22.5816	20.7648	17.925	16.3147	13.9454	12.14936667	13.98816667	22.26623333	18.33483333	16.68465	23.6185	10.6033	11.896	10.5402	11.4238	13.5396	15.9309	19.2981	22.4584	22.3266	20.704	17.8944	16.3016	13.9302	12.12213333	13.63143333	21.36103333	18.3	16.35365	22.4584	10.5402	38.1043	38.1079	37.8453	37.9209	37.8121	38.0986	38.08	38.1098
1787	absence	3.5625	43.3125	12.294	10.7052	11.607	14.0389	16.3518	20.7295	23.4349	22.3464	20.6565	17.9407	16.4229	14.0546	12.35126667	13.99923333	22.17026667	18.34003333	16.7152	23.4349	10.7052	12.2903	10.6436	11.5213	13.5925	15.7199	18.9027	20.7589	21.4151	20.5507	17.8969	16.4125	14.0416	12.32516667	13.61123333	20.3589	18.2867	16.1455	21.4151	10.6436	38.1188	38.0608	37.7601	37.7689	37.641	37.9101	38.0749	38.1121
1788	absence	3.62512207	43.3125	12.294	10.7052	11.607	14.0389	16.3518	20.7295	23.4349	22.3464	20.6565	17.9407	16.4229	14.0546	12.35126667	13.99923333	22.17026667	18.34003333	16.7152	23.4349	10.7052	12.2903	10.6436	11.5213	13.5925	15.7199	18.9027	20.7589	21.4151	20.5507	17.8969	16.4125	14.0416	12.32516667	13.61123333	20.3589	18.2867	16.1455	21.4151	10.6436	38.1188	38.0608	37.7601	37.7689	37.641	37.9101	38.0749	38.1121
1789	absence	3.6875	43.37512207	12.2974	10.6985	11.6064	14.0748	16.2865	20.7672	23.2308	22.1093	20.5868	17.8796	16.3928	14.0283	12.3414	13.98923333	22.03576667	18.2864	16.6632	23.2308	10.6985	12.2956	10.6441	11.536	13.7103	15.7254	19.1367	21.0576	21.5505	20.5201	17.8366	16.3845	14.0177	12.31913333	13.65723333	20.5816	18.24706667	16.20125833	21.5505	10.6441	38.1141	38.0467	37.7191	37.6949	37.6163	37.8367	38.0916	38.1131
1790	absence	3.75012207	43.37512207	12.4486	10.8174	11.6412	14.0363	16.2373	20.74	23.2207	22.1118	20.5627	17.9191	16.5341	14.0916	12.45253333	13.9716	22.02416667	18.33863333	16.69673333	23.2207	10.8174	12.4476	10.7651	11.5534	13.3963	15.0782	17.4729	18.2788	18.9678	19.7439	17.8679	16.5393	14.0905	12.4344	13.34263333	18.23983333	18.05036667	15.51680833	19.7439	10.7651	38.104	38.0204	37.7123	37.648	37.6156	37.7558	38.0863	38.1132
1791	absence	3.8125	43.4375	12.4344	10.808	11.6436	14.0781	16.1725	20.7941	23.0812	21.8064	20.4326	17.8488	16.5246	14.0396	12.42733333	13.96473333	21.8939	18.26866667	16.63865833	23.0812	10.808	12.4343	10.7634	11.5894	13.7524	15.5313	18.6838	20.2264	20.7956	20.3125	17.7947	16.5146	14.0335	12.4104	13.62436667	19.90193333	18.20726667	16.03599167	20.7956	10.7634	38.09	38.0124	37.6431	37.5603	37.6181	37.6466	38.0911	38.1147
1792	absence	4.0625	43.50012207	12.0783	10.5983	11.6114	14.1219	16.0535	20.3814	22.5587	21.2472	20.1516	17.6811	16.3591	13.9442	12.20693333	13.92893333	21.39576667	18.06393333	16.39889167	22.5587	10.5983	12.0784	10.5516	11.5784	13.7786	15.2017	18.1889	19.3189	19.9617	19.8174	17.6344	16.3722	13.9751	12.2017	13.51956667	19.1565	17.94133333	15.704775	19.9617	10.5516	38.0859	38.0029	37.5009	37.2388	37.7278	37.5271	38.0819	38.1093
1793	absence	4.00012207	43.50012207	12.1561	10.6445	11.6039	14.1077	16.0634	20.4589	22.6308	21.295	20.2098	17.7044	16.41	13.9527	12.2511	13.925	21.46156667	18.10806667	16.43643333	22.6308	10.6445	12.1556	10.5964	11.5585	13.6896	15.1405	17.8616	18.9633	19.6757	19.6631	17.6856	16.4595	13.9799	12.24396667	13.46286667	18.83353333	17.93606667	15.61910833	19.6757	10.5964	38.087	38.0139	37.5292	37.3233	37.6992	37.5495	38.0817	38.1095
1794	absence	3.9375	43.50012207	12.2081	10.6678	11.5963	14.1176	16.1039	20.5746	22.7352	21.3369	20.2648	17.7212	16.4316	13.9416	12.2725	13.93926667	21.5489	18.1392	16.47496667	22.7352	10.6678	12.2091	10.6241	11.5733	13.8331	15.3685	18.4287	19.5707	20.1575	20.0165	17.672	16.4314	13.9371	12.25676667	13.59163333	19.38563333	18.03996667	15.8185	20.1575	10.6241	38.0892	38.0278	37.57	37.4332	37.6686	37.5914	38.0836	38.11
1795	absence	4.1875	43.4375	12.2724	10.8509	11.6626	14.0169	15.7917	20.2863	22.2669	21.3424	19.8753	17.7698	16.6378	13.9985	12.37393333	13.82373333	21.29853333	18.0943	16.397625	22.2669	10.8509	12.2911	10.7939	11.594	13.4792	14.8564	17.7098	19.1602	19.8818	19.3194	17.7342	16.6846	14.1084	12.3978	13.30986667	18.91726667	17.91273333	15.63441667	19.8818	10.7939	38.026	37.9249	37.3112	36.8724	37.81	37.4298	38.0672	38.1127
1796	absence	4.25012207	43.4375	12.1353	10.7664	11.656	14.0464	15.8259	20.2423	22.1367	21.2217	19.8214	17.7373	16.5704	13.9293	12.277	13.84276667	21.20023333	18.04303333	16.34075833	22.1367	10.7664	12.1657	10.7065	11.5985	13.5696	14.9526	17.8616	19.2736	19.9615	19.4135	17.7085	16.5907	14.0824	12.3182	13.37356667	19.03223333	17.90423333	15.65705833	19.9615	10.7065	38.0059	37.904	37.2066	36.7199	37.8125	37.3945	38.0412	38.1129
1797	absence	4.3125	43.4375	12.0072	10.6833	11.6575	14.0901	15.9032	20.2301	22.1273	21.1455	19.8426	17.7124	16.4868	13.8801	12.1902	13.8836	21.16763333	18.01393333	16.31384167	22.1273	10.6833	12.0476	10.6201	11.6006	13.6365	15.0355	17.9325	19.3194	19.9691	19.4697	17.687	16.4848	14.0652	12.2443	13.4242	19.07366667	17.8805	15.65566667	19.9691	10.6201	37.9834	37.8747	37.1157	36.5881	37.7978	37.3623	38.0047	38.112
1798	absence	3.5625	43.25012207	12.1782	10.7139	11.5739	13.9978	16.3696	20.6189	23.5829	22.547	20.7305	17.9827	16.4619	14.0484	12.3135	13.98043333	22.2496	18.3917	16.73380833	23.5829	10.7139	12.1748	10.6425	11.4315	13.143	14.9797	17.3092	17.7973	17.735	18.6936	17.938	16.4569	14.0424	12.28656667	13.18473333	17.61383333	17.69616667	15.195325	18.6936	10.6425	38.1103	38.0819	37.8227	37.874	37.7443	38.0128	38.0654	38.1093
1799	absence	4.5625	43.4375	12.5925	11.4335	11.8556	13.981	15.6675	20.2525	21.8385	20.7195	19.6547	18.2538	16.6535	13.8894	12.63846667	13.8347	20.93683333	18.18733333	16.39933333	21.8385	11.4335	12.0859	10.6743	11.7063	13.5211	15.1161	17.8189	18.9315	20.0264	19.1946	18.0017	16.6837	14.2257	12.32863333	13.44783333	18.9256	17.96	15.66551667	20.0264	10.6743	36.1295	35.6536	34.8458	33.9094	35.2788	34.4775	35.0749	36.329
1800	absence	4.50012207	43.4375	12.5925	11.4335	11.8556	13.981	15.6675	20.2525	21.8385	20.7195	19.6547	18.2538	16.6535	13.8894	12.63846667	13.8347	20.93683333	18.18733333	16.39933333	21.8385	11.4335	12.0859	10.6743	11.7063	13.5211	15.1161	17.8189	18.9315	20.0264	19.1946	18.0017	16.6837	14.2257	12.32863333	13.44783333	18.9256	17.96	15.66551667	20.0264	10.6743	36.1295	35.6536	34.8458	33.9094	35.2788	34.4775	35.0749	36.329
1801	absence	4.4375	43.4375	12.5925	11.4335	11.8556	13.981	15.6675	20.2525	21.8385	20.7195	19.6547	18.2538	16.6535	13.8894	12.63846667	13.8347	20.93683333	18.18733333	16.39933333	21.8385	11.4335	12.1355	10.7185	11.6671	13.4335	14.9916	17.616	18.8616	19.9945	19.1038	17.9595	16.7174	14.2061	12.35336667	13.36406667	18.82403333	17.9269	15.61709167	19.9945	10.7185	36.1295	35.6536	34.8458	33.9094	35.2788	34.4775	35.0749	36.329
1802	absence	7.00012207	43.50012207	14.9344	13.9253	13.6383	14.9849	17.2178	22.3072	24.5604	24.5347	22.5641	19.794	17.6754	15.7898	14.88316667	15.28033333	23.80076667	20.01116667	18.49385833	24.5604	13.6383	13.4678	13.4879	13.5699	13.4773	13.5205	13.567	13.5544	13.5068	13.4122	13.3939	13.359	13.3326	13.42943333	13.52256667	13.54273333	13.38836667	13.470775	13.5699	13.3326	38.0457	38.071	38.1835	38.0751	37.9327	38.1354	38.125	38.1622
1803	absence	7.0625	43.50012207	14.9166	13.9317	13.6208	14.9819	17.2587	22.3244	24.7279	24.6434	22.6646	19.7917	17.6776	15.7924	14.88023333	15.28713333	23.89856667	20.04463333	18.52764167	24.7279	13.6208	13.802	13.851	13.5429	13.5972	13.7075	13.6681	13.6777	13.7071	13.6986	13.7667	13.8202	13.7252	13.79273333	13.61586667	13.6843	13.76183333	13.71368333	13.851	13.5429	38.0449	38.0747	38.1916	38.0604	37.9354	38.1402	38.1303	38.1793
1804	absence	6.9375	43.4375	14.9507	13.9296	13.6479	14.9484	17.1983	22.3087	24.5225	24.5114	22.5657	19.7929	17.6873	15.7894	14.8899	15.26486667	23.78086667	20.0153	18.48773333	24.5225	13.6479	13.5569	13.6098	13.6824	13.6499	13.6293	13.6755	13.6865	13.661	13.5068	13.3349	13.292	13.4367	13.53446667	13.65386667	13.67433333	13.3779	13.56014167	13.6865	13.292	38.0468	38.0692	38.1752	38.0851	37.9294	38.1343	38.1284	38.1658
1805	absence	7.12512207	43.50012207	14.9156	13.9384	13.6122	14.985	17.3205	22.359	24.9392	24.7894	22.7625	19.8017	17.6844	15.8006	14.88486667	15.3059	24.0292	20.08286667	18.57570833	24.9392	13.6122	13.4897	13.5467	13.6548	13.5137	13.5629	13.5435	13.5338	13.4878	13.4433	13.3555	13.3383	13.4094	13.48193333	13.57713333	13.5217	13.37903333	13.48995	13.6548	13.3383	38.0437	38.0797	38.1995	38.0427	37.9394	38.1456	38.1358	38.198
1806	absence	9.50012207	42.6875	14.4377	13.653	13.6319	15.0825	18.4552	23.2359	27.8511	27.0014	24.3516	19.9764	17.8721	15.678	14.58956667	15.7232	26.02946667	20.73336667	19.2689	27.8511	13.6319	14.1001	14.0442	14.1279	14.2192	14.2576	14.2932	14.2987	14.3119	14.3009	14.2315	14.235	14.1843	14.10953333	14.20156667	14.30126667	14.2558	14.21704167	14.3119	14.0442	38.1411	38.2297	38.0833	38.0036	38.0379	38.0923	38.3549	38.4564
1807	absence	9.50012207	42.62512207	14.4061	13.5873	13.6211	15.1103	18.4877	23.2009	27.8572	27.0514	24.3924	19.9672	17.8556	15.6784	14.55726667	15.7397	26.0365	20.7384	19.26796667	27.8572	13.5873	14.4	13.5896	13.5443	14.1901	14.7365	15.7539	17.6783	18.6078	20.848	18.2368	17.7543	15.666	14.55186667	14.15696667	17.34666667	18.94636667	16.25046667	20.848	13.5443	38.1412	38.2317	38.0844	38.0029	38.0388	38.0889	38.3557	38.4569
1808	absence	9.5625	42.5625	14.4739	13.6091	13.6773	15.1407	18.5996	23.1989	27.9432	27.11	24.4408	19.9673	17.8893	15.635	14.57266667	15.80586667	26.08403333	20.7658	19.30709167	27.9432	13.6091	14.4676	13.6093	13.5915	14.0827	14.4657	15.127	16.1944	16.3974	17.9398	16.7444	17.4067	15.5363	14.53773333	14.04663333	15.90626667	17.36363333	15.46356667	17.9398	13.5915	38.1328	38.2397	38.0751	38.0022	38.0378	38.0903	38.3618	38.4563
1809	absence	9.5625	42.0625	14.5834	13.7147	13.7363	15.1126	18.4457	22.9847	27.7882	27.08	24.2821	19.8615	17.9209	15.6308	14.64296667	15.76486667	25.95096667	20.68816667	19.26174167	27.7882	13.7147	14.5747	13.7113	13.6552	14.033	14.4436	15.0715	15.8316	16.1382	17.3395	16.9345	17.1917	15.4367	14.57423333	14.04393333	15.68043333	17.15523333	15.36345833	17.3395	13.6552	38.1298	38.2783	38.0948	38.0105	38.0364	38.1126	38.343	38.4396
1810	absence	9.5625	42.12512207	14.5733	13.6958	13.712	15.0328	18.3191	22.7854	27.7989	27.1324	24.3059	19.8202	17.8986	15.6238	14.63096667	15.68796667	25.90556667	20.6749	19.22485	27.7989	13.6958	14.1908	13.8848	13.9635	14.2456	14.3508	14.3168	14.3709	14.4132	14.4253	14.2987	14.3116	14.2588	14.11146667	14.18663333	14.36696667	14.3452	14.25256667	14.4253	13.8848	38.1272	38.2728	38.091	38.008	38.0336	38.1053	38.3439	38.4404
1811	absence	9.5625	42.1875	14.4506	13.5691	13.6817	15.0439	18.3926	22.8293	27.8357	27.1829	24.3464	19.7984	17.8564	15.569	14.52956667	15.70606667	25.9493	20.66706667	19.213	27.8357	13.5691	14.4459	13.5618	13.6329	14.4653	16.1334	18.2095	23.3334	26.6207	24.098	19.6502	17.8409	15.5626	14.52343333	14.74386667	22.7212	20.5297	18.12955	26.6207	13.5618	38.1305	38.2667	38.0917	38.0069	38.0348	38.1012	38.3469	38.4403
1812	absence	9.25012207	41.4375	14.146	13.0225	13.5099	14.9551	17.7012	22.1728	26.4659	26.3259	23.6814	19.7891	17.5977	15.3802	14.1829	15.38873333	24.9882	20.35606667	18.728975	26.4659	13.0225	14.1317	12.9931	13.4728	14.4528	16.0265	17.4077	19.119	20.8029	22.1933	19.5549	17.5633	15.3682	14.16433333	14.6507	19.10986667	19.7705	16.92385	22.1933	12.9931	38.1454	38.1985	38.2866	38.0869	38.1053	38.132	38.2589	38.4066
1813	absence	9.25012207	41.37512207	14.0904	12.9783	13.4872	14.8597	17.6966	21.9466	26.1125	25.9559	23.4045	19.5932	17.5705	15.4377	14.1688	15.34783333	24.67166667	20.1894	18.594425	26.1125	12.9783	14.0879	12.9583	13.4515	14.5286	16.7777	18.9758	22.0174	24.3339	22.6122	19.2002	17.4948	15.4296	14.1586	14.91926667	21.7757	19.76906667	17.65565833	24.3339	12.9583	38.1482	38.1839	38.3114	38.1097	38.1365	38.1798	38.2691	38.3975
1814	absence	9.3125	41.4375	14.146	13.0225	13.5099	14.9551	17.7012	22.1728	26.4659	26.3259	23.6814	19.7891	17.5977	15.3802	14.1829	15.38873333	24.9882	20.35606667	18.728975	26.4659	13.0225	14.1317	12.9931	13.4728	14.4528	16.0265	17.4077	19.119	20.8029	22.1933	19.5549	17.5633	15.3682	14.16433333	14.6507	19.10986667	19.7705	16.92385	22.1933	12.9931	38.1454	38.1985	38.2866	38.0869	38.1053	38.132	38.2589	38.4066
1815	absence	13.6875	45.6875	9.41488	8.17639	9.43778	12.8877	18.4392	23.5071	27.6129	27.1994	23.8726	18.3162	15.0287	11.7026	9.764623333	13.58822667	26.10646667	19.0725	17.13295417	27.6129	8.17639	9.41052	8.11132	9.2865	12.1228	16.7534	22.1899	26.6283	27.0979	23.8387	18.3495	15.0152	11.6594	9.72708	12.7209	25.30536667	19.0678	16.70528667	27.0979	8.11132	37.9132	37.7911	37.7103	37.6864	37.679	37.6706	37.7734	37.8897
1816	absence	12.50012207	45.4375	9.86126	8.58198	9.70645	13.2532	18.6389	23.894	27.7222	27.4355	24.1326	18.2068	15.6729	11.3576	9.933613333	13.86618333	26.35056667	19.33743333	17.37194917	27.7222	8.58198	10.4409	8.56032	9.63662	13.0909	16.9268	21.9717	26.3961	27.3184	24.1075	18.2846	15.8292	15.3265	11.44257333	13.21810667	25.22873333	19.4071	17.32412833	27.3184	8.56032	36.3221	36.891	37.2632	35.9606	36.3255	37.3031	37.6024	37.8176
1817	absence	12.4375	45.37512207	9.7642	8.22129	9.61134	13.3841	18.8175	23.9588	27.9298	27.6671	24.1489	18.0694	15.7478	10.9805	9.65533	13.93764667	26.51856667	19.32203333	17.35839417	27.9298	8.22129	10.1903	8.33134	9.67878	13.5362	17.432	22.3337	26.9213	27.5648	24.1242	18.2268	16.2547	15.2747	11.26544667	13.54899333	25.6066	19.53523333	17.48906833	27.5648	8.33134	36.2847	36.4079	35.8205	34.9012	36.1782	37.0353	37.5106	37.7672
1818	absence	12.37512207	45.37512207	9.58587	8.06912	9.61071	13.3951	18.9041	24.0516	28.0369	27.739	24.1214	18.0068	15.6453	10.7875	9.48083	13.96997	26.60916667	19.25783333	17.32945	28.0369	8.06912	9.83149	8.2153	9.70615	13.7561	17.6678	22.5672	27.1688	27.6402	24.0968	18.1437	16.0121	15.1338	11.06019667	13.71001667	25.79206667	19.41753333	17.49495333	27.6402	8.2153	36.38	36.2425	35.7046	34.9183	36.1312	36.9657	37.4847	37.7414
1819	absence	12.3125	45.25012207	10.1165	8.12041	9.59823	13.324	18.8674	24.1254	28.0648	27.6713	24.1914	18.0238	15.5957	11.24	9.825636667	13.92987667	26.6205	19.2703	17.41157833	28.0648	8.12041	11.6616	8.59298	9.60277	13.1397	16.9786	22.0375	26.5948	27.4688	24.2745	18.7259	17.4385	15.8967	12.05042667	13.24035667	25.36703333	20.1463	17.70102917	27.4688	8.59298	36.2458	36.0467	35.2641	34.4116	36.0903	37.06	37.5653	37.8016
1820	absence	12.3125	45.1875	10.1165	8.12041	9.59823	13.324	18.8674	24.1254	28.0648	27.6713	24.1914	18.0238	15.5957	11.24	9.825636667	13.92987667	26.6205	19.2703	17.41157833	28.0648	8.12041	11.6616	8.59298	9.60277	13.1397	16.9786	22.0375	26.5948	27.4688	24.2745	18.7259	17.4385	15.8967	12.05042667	13.24035667	25.36703333	20.1463	17.70102917	27.4688	8.59298	36.2458	36.0467	35.2641	34.4116	36.0903	37.06	37.5653	37.8016
1821	absence	12.37512207	45.3125	10.1165	8.12041	9.59823	13.324	18.8674	24.1254	28.0648	27.6713	24.1914	18.0238	15.5957	11.24	9.825636667	13.92987667	26.6205	19.2703	17.41157833	28.0648	8.12041	10.6647	8.40185	9.63548	13.4365	17.3335	22.2757	26.863	27.5616	24.1667	18.4057	16.8621	15.5662	11.54425	13.46849333	25.56676667	19.8115	17.5977525	27.5616	8.40185	36.2458	36.0467	35.2641	34.4116	36.0903	37.06	37.5653	37.8016
1822	absence	12.37512207	45.1875	10.24	8.35445	9.61167	13.044	17.7226	23.2424	27.1357	26.8925	23.7337	18.3332	15.8783	12.4539	10.34945	13.45942333	25.75686667	19.31506667	17.22020167	27.1357	8.35445	13.979	10.0098	9.65832	12.7519	15.8516	20.3007	24.1267	26.6318	24.8545	19.6556	18.2986	16.0736	13.35413333	12.75394	23.6864	20.93623333	17.68267667	26.6318	9.65832	28.2695	28.7601	27.6191	26.832	26.931	29.4002	31.4512	32.5867
1823	absence	12.75012207	44.00012207	9.51953	8.66149	9.7922	13.3255	18.6024	23.5978	27.3036	27.3535	24.4781	18.9037	15.0061	11.8733	10.01810667	13.9067	26.08496667	19.46263333	17.36810167	27.3535	8.66149	10.2776	9.51486	10.3333	13.1149	17.5802	21.6636	24.5213	28.1202	24.865	19.2106	15.6093	13.9821	11.25818667	13.67613333	24.76836667	19.89496667	17.39941333	28.1202	9.51486	33.3957	33.2788	33.5029	34.3159	33.3683	31.7781	33.0754	35.0165
1824	absence	13.9375	40.75012207	15.6388	14.4807	14.2024	15.3221	19.0288	23.1029	26.5862	27.1959	25.1219	21.8065	19.067	17.0021	15.7072	16.18443333	25.62833333	21.99846667	19.87960833	27.1959	14.2024	15.3987	14.3071	13.9522	14.0281	14.1167	14.2846	14.4996	14.6822	14.8376	15.2263	14.8801	15.6615	15.12243333	14.03233333	14.4888	14.98133333	14.656225	15.6615	13.9522	37.9526	37.9424	37.9223	37.8991	37.9283	38.0261	38.1388	38.1163
1825	absence	14.0625	40.75012207	15.6353	14.4722	14.1895	15.3259	19.1649	23.3121	26.7275	27.3037	25.1609	21.841	19.225	16.9624	15.68996667	16.22676667	25.7811	22.07563333	19.94336667	27.3037	14.1895	15.446	14.4935	14.1235	14.1583	14.2212	14.2929	14.4306	14.64	14.7296	15.056	14.7676	15.2207	15.0534	14.16766667	14.4545	14.85106667	14.63165833	15.446	14.1235	38.0048	37.9794	37.9435	37.9185	37.9696	38.0901	38.1699	38.1745
1826	absence	14.1875	40.75012207	15.6118	14.4592	14.1715	15.3309	19.2237	23.3775	26.8812	27.3651	25.1821	21.8372	19.2368	16.9667	15.67923333	16.24203333	25.8746	22.08536667	19.97030833	27.3651	14.1715	14.7428	14.506	14.0726	14.2219	14.3998	14.4632	14.4919	14.4964	14.51	14.52	14.5429	14.5603	14.60303333	14.23143333	14.48383333	14.5243	14.46065	14.7428	14.0726	38.0128	37.9847	37.9453	37.9202	37.9732	38.1015	38.1947	38.199
1827	absence	14.37512207	40.75012207	15.5487	14.3386	14.1122	15.5055	19.5906	23.6911	27.5929	27.7073	25.3218	21.8116	19.2472	17.0114	15.6329	16.40276667	26.33043333	22.12686667	20.12324167	27.7073	14.1122	15.5131	14.3986	14.0293	14.1936	14.2969	14.3911	14.5115	14.7256	14.8222	15.374	14.9502	15.6548	15.18883333	14.17326667	14.54273333	15.0488	14.73840833	15.6548	14.0293	38.0364	37.9713	37.9381	37.9292	37.9857	38.1458	38.3016	38.2938
1828	absence	14.4375	40.6875	15.581	14.3729	14.1403	15.543	19.6822	23.7309	27.7059	27.7572	25.3723	21.8003	19.2567	17.02	15.65796667	16.45516667	26.398	22.1431	20.16355833	27.7572	14.1403	15.2584	14.4359	14.0432	14.1053	14.1639	14.259	14.3625	14.4268	14.4909	14.5963	14.5827	14.7431	14.81246667	14.10413333	14.34943333	14.55663333	14.45566667	15.2584	14.0432	38.0333	37.9673	37.9408	37.9307	37.9875	38.1511	38.3153	38.2962
1829	absence	8.1875	44.00012207	15.3841	13.9415	13.7042	15.0325	17.4099	22.4178	25.0506	25.1148	23.2261	19.9963	17.8609	16.011	15.1122	15.3822	24.1944	20.3611	18.762475	25.1148	13.7042	15.3838	13.9376	13.643	14.503	15.5749	17.1958	17.6081	18.5153	20.4939	19.9754	17.8468	16.0087	15.11003333	14.57363333	17.77306667	19.4387	16.72385833	20.4939	13.643	38.0279	38.1394	38.2091	37.8861	38.0059	38.0447	38.0981	38.1293
1830	absence	13.6875	45.62512207	9.46237	8.22339	9.46919	12.8575	18.3214	23.3893	27.4541	27.1153	23.9174	18.3619	15.1028	11.7452	9.81032	13.54936333	25.98623333	19.12736667	17.11832083	27.4541	8.22339	9.45271	8.1566	9.31831	12.0831	16.5325	21.937	26.1209	26.9966	23.883	18.3884	15.0893	11.7096	9.77297	12.64463667	25.01816667	19.12023333	16.63900167	26.9966	8.1566	37.8905	37.7582	37.6947	37.6901	37.6833	37.6741	37.7764	37.9014
1831	absence	13.6875	45.5625	9.48669	8.24331	9.48578	12.819	18.2047	23.2176	27.2565	27.0268	23.9158	18.3658	15.1224	11.7712	9.833733333	13.50316	25.83363333	19.13466667	17.07629833	27.2565	8.24331	9.48274	8.18623	9.34951	12.0909	16.4528	21.7944	25.9029	26.906	23.8852	18.3951	15.1103	11.7422	9.803723333	12.63107	24.86776667	19.1302	16.60819	26.906	8.18623	37.8684	37.7345	37.6858	37.6929	37.6861	37.6747	37.7763	37.9115
1832	absence	13.62512207	45.5625	9.66361	8.36441	9.54919	12.8309	18.2045	23.1625	27.1666	27.0087	24.0557	18.4816	15.2273	11.9108	9.979606667	13.52819667	25.77926667	19.25486667	17.13548417	27.1666	8.36441	9.67195	8.30486	9.40107	12.0103	16.319	21.44	25.0655	26.8139	24.0206	18.5112	15.2153	11.8861	9.954303333	12.57679	24.4398	19.24903333	16.55498167	26.8139	8.30486	37.8086	37.6702	37.6764	37.7023	37.6996	37.6753	37.7806	37.9202
1833	absence	13.5625	45.50012207	10.2624	8.92593	9.94409	12.9686	18.0069	22.8048	27.1221	26.7604	24.1779	18.7326	15.4907	12.514	10.56744333	13.63986333	25.56243333	19.46706667	17.30920167	27.1221	8.92593	10.2524	8.88621	9.80496	12.0771	16.0233	20.2425	23.6793	26.1045	24.1447	18.755	15.4806	12.5077	10.54877	12.63512	23.3421	19.4601	16.4965225	26.1045	8.88621	37.5371	37.3741	37.6838	37.8145	37.7434	37.6725	37.8023	37.9503
1834	absence	13.5625	45.5625	9.84268	8.52316	9.66295	12.8785	18.2049	23.1356	27.1735	26.9932	24.1416	18.5615	15.3064	12.0582	10.14134667	13.58211667	25.76743333	19.3365	17.20684917	27.1735	8.52316	9.82589	8.45207	9.48896	12.0242	16.3199	21.2517	24.744	26.7013	24.1007	18.5831	15.29	12.0306	10.10285333	12.61102	24.23233333	19.3246	16.56770167	26.7013	8.45207	37.7217	37.5803	37.6712	37.7225	37.7186	37.6758	37.7877	37.9265
1835	absence	13.5625	45.12512207	10.9104	9.34514	10.0521	12.8604	17.1601	22.5814	26.8418	25.8715	23.8354	19.2356	15.981	13.2132	11.15624667	13.35753333	25.09823333	19.684	17.32400333	26.8418	9.34514	10.8985	9.40877	9.97396	11.7027	14.0197	16.8617	19.9127	21.946	22.8933	19.2548	15.9749	13.2072	11.17149	11.89878667	19.57346667	19.37433333	15.50451917	22.8933	9.40877	37.6656	37.4815	37.6857	37.8862	37.8608	37.8731	38.2248	38.0194
1836	absence	13.62512207	45.0625	11.0381	9.56154	10.1067	12.7558	17.1388	22.7596	27.0286	26.0279	23.5682	19.2191	16.1169	13.3378	11.31248	13.33376667	25.27203333	19.63473333	17.38825333	27.0286	9.56154	11.0275	9.52638	9.95942	11.73	14.1765	18.4905	22.5808	23.5758	23.0152	19.2437	16.1126	13.3349	11.29626	11.95530667	21.54903333	19.45716667	16.06444167	23.5758	9.52638	37.7352	37.6589	37.7788	37.9546	37.922	38.0988	38.57	38.253
1837	absence	13.5625	45.0625	11.0797	9.55994	10.0852	12.7972	17.2165	22.8564	27.046	26.047	23.6723	19.3239	16.1912	13.3887	11.34278	13.3663	25.31646667	19.72913333	17.43867	27.046	9.55994	11.07	9.73019	10.1076	11.545	13.4905	16.1846	18.8619	20.6336	21.6848	19.3434	16.1869	13.3854	11.39519667	11.71436667	18.56003333	19.0717	15.18532417	21.6848	9.73019	37.7266	37.6381	37.7791	37.9531	37.9234	38.0701	38.5235	38.1857
1838	absence	15.37512207	44.3125	13.0223	11.5492	11.2259	12.94	17.5644	22.0179	25.9582	25.4692	22.8084	19.1405	17.0413	14.8016	13.12436667	13.9101	24.48176667	19.6634	17.79490833	25.9582	11.2259	12.9274	11.4086	10.8907	11.3848	13.2424	16.3359	18.1507	18.904	19.0416	18.7865	16.9547	14.8033	13.04643333	11.8393	17.79686667	18.26093333	15.23588333	19.0416	10.8907	38.5489	38.541	38.55	38.5594	38.5341	38.6467	38.7846	38.7942
1839	absence	18.87512207	42.25012207	14.0029	13.0152	13.2262	14.8192	19.1944	22.8383	25.8007	27.3636	25.2082	21.5937	19.3292	16.8785	14.6322	15.7466	25.3342	22.0437	19.439175	27.3636	13.0152	14.0075	13.0228	13.2124	14.7668	18.1077	19.1933	19.6907	23.1567	24.4026	21.5991	19.3196	16.8766	14.63563333	15.3623	20.68023333	21.77376667	18.11298333	24.4026	13.0228	38.0514	37.7438	37.6632	37.9115	37.5505	37.8992	38.5016	38.6553
1840	absence	24.50012207	40.9375	12.8233	12.0344	11.7453	13.5707	19.9509	23.1473	26.2614	27.3403	25.1188	20.7001	17.2392	15.0536	13.30376667	15.08896667	25.583	21.01936667	18.748775	27.3403	11.7453	12.4842	11.5642	11.5973	12.5381	14.8464	16.4927	17.5653	19.5837	20.3069	20.654	18.1633	15.7138	13.25406667	12.99393333	17.88056667	19.70806667	15.95915833	20.654	11.5642	37.4412	37.7026	37.7353	37.6094	37.4069	34.9259	34.6443	34.389
1841	absence	24.5625	40.87512207	12.7323	11.8567	11.7322	13.5266	19.7314	22.9178	26.1275	27.1732	24.9668	20.7413	17.2418	14.9874	13.19213333	14.99673333	25.40616667	20.9833	18.64458333	27.1732	11.7322	12.4842	11.5642	11.5973	12.5381	14.8464	16.4927	17.5653	19.5837	20.3069	20.654	18.1633	15.7138	13.25406667	12.99393333	17.88056667	19.70806667	15.95915833	20.654	11.5642	37.4534	37.6629	37.6759	37.6154	37.1291	35.0115	34.3964	34.526
1842	absence	24.62512207	40.8125	12.7323	11.8567	11.7322	13.5266	19.7314	22.9178	26.1275	27.1732	24.9668	20.7413	17.2418	14.9874	13.19213333	14.99673333	25.40616667	20.9833	18.64458333	27.1732	11.7322	12.4842	11.5642	11.5973	12.5381	14.8464	16.4927	17.5653	19.5837	20.3069	20.654	18.1633	15.7138	13.25406667	12.99393333	17.88056667	19.70806667	15.95915833	20.654	11.5642	37.4534	37.6629	37.6759	37.6154	37.1291	35.0115	34.3964	34.526
1843	absence	20.8125	39.00012207	16.155	15.3297	15.2375	16.1694	19.8957	21.9754	25.563	27.3914	25.7505	23.4056	20.7521	18.6126	16.6991	17.10086667	24.9766	23.30273333	20.519825	27.3914	15.2375	15.9837	15.224	15.1366	15.6303	16.4122	16.8098	17.2448	19.6691	20.2546	22.1067	20.7176	18.5242	16.5773	15.72636667	17.9079	21.0263	17.80946667	22.1067	15.1366	38.9351	38.8569	38.9048	38.9627	39.0628	38.9965	38.9846	39.1598
1844	absence	20.6875	39.0625	16.155	15.3297	15.2375	16.1694	19.8957	21.9754	25.563	27.3914	25.7505	23.4056	20.7521	18.6126	16.6991	17.10086667	24.9766	23.30273333	20.519825	27.3914	15.2375	16.1538	15.3313	15.1953	15.6277	16.581	16.9783	17.5584	20.1797	20.9073	22.6029	20.7383	18.6114	16.69883333	15.80133333	18.2388	21.41616667	18.03878333	22.6029	15.1953	38.9351	38.8569	38.9048	38.9627	39.0628	38.9965	38.9846	39.1598
1845	absence	20.87512207	39.00012207	16.155	15.3297	15.2375	16.1694	19.8957	21.9754	25.563	27.3914	25.7505	23.4056	20.7521	18.6126	16.6991	17.10086667	24.9766	23.30273333	20.519825	27.3914	15.2375	15.9837	15.224	15.1366	15.6303	16.4122	16.8098	17.2448	19.6691	20.2546	22.1067	20.7176	18.5242	16.5773	15.72636667	17.9079	21.0263	17.80946667	22.1067	15.1366	38.9351	38.8569	38.9048	38.9627	39.0628	38.9965	38.9846	39.1598
1846	absence	21.25012207	38.00012207	16.1416	15.2277	15.1863	16.4338	19.9871	23.1597	26.4287	27.7604	26.2862	23.8138	21.1797	18.6618	16.67703333	17.2024	25.78293333	23.7599	20.85556667	27.7604	15.1863	16.1396	15.2258	15.1386	16.1401	18.3567	18.636	21.2354	25.0647	25.4321	23.7949	21.1631	18.6608	16.6754	16.54513333	21.64536667	23.46336667	19.58231667	25.4321	15.1386	39.0023	38.9057	38.9075	38.9874	39.0821	39.0817	39.1545	39.2744
1847	absence	20.6875	39.00012207	16.155	15.3297	15.2375	16.1694	19.8957	21.9754	25.563	27.3914	25.7505	23.4056	20.7521	18.6126	16.6991	17.10086667	24.9766	23.30273333	20.519825	27.3914	15.2375	16.2154	15.4268	15.2477	15.486	15.773	15.8688	16.1949	17.3852	17.7642	18.2477	20.356	18.6668	16.76966667	15.50223333	16.48296667	18.7893	16.88604167	20.356	15.2477	38.9351	38.8569	38.9048	38.9627	39.0628	38.9965	38.9846	39.1598
1848	absence	20.9375	39.00012207	16.155	15.3297	15.2375	16.1694	19.8957	21.9754	25.563	27.3914	25.7505	23.4056	20.7521	18.6126	16.6991	17.10086667	24.9766	23.30273333	20.519825	27.3914	15.2375	15.9837	15.224	15.1366	15.6303	16.4122	16.8098	17.2448	19.6691	20.2546	22.1067	20.7176	18.5242	16.5773	15.72636667	17.9079	21.0263	17.80946667	22.1067	15.1366	38.9351	38.8569	38.9048	38.9627	39.0628	38.9965	38.9846	39.1598
1849	absence	21.00012207	39.00012207	16.155	15.3297	15.2375	16.1694	19.8957	21.9754	25.563	27.3914	25.7505	23.4056	20.7521	18.6126	16.6991	17.10086667	24.9766	23.30273333	20.519825	27.3914	15.2375	15.9837	15.224	15.1366	15.6303	16.4122	16.8098	17.2448	19.6691	20.2546	22.1067	20.7176	18.5242	16.5773	15.72636667	17.9079	21.0263	17.80946667	22.1067	15.1366	38.9351	38.8569	38.9048	38.9627	39.0628	38.9965	38.9846	39.1598
1850	absence	23.0625	39.00012207	14.3092	14.5364	14.3717	14.8799	19.6269	22.95	25.9517	27.8233	25.9435	22.1308	18.5618	16.4085	15.0847	16.29283333	25.575	22.21203333	19.79114167	27.8233	14.3092	14.4332	14.3802	14.0524	13.7436	13.8561	13.8741	13.899	13.9063	13.926	14.0192	14.038	14.0636	14.29233333	13.88403333	13.89313333	13.9944	14.015975	14.4332	13.7436	38.0561	38.5745	38.6726	38.5585	37.7867	37.1677	36.1998	36.8221
1851	absence	26.1875	39.1875	16.2799	15.3769	15.0461	15.6802	19.2089	21.6471	22.9577	24.7129	23.4505	20.9702	18.1991	16.9558	16.2042	16.64506667	23.1059	20.87326667	19.20710833	24.7129	15.0461	16.2769	15.3771	14.9563	15.001	15.5298	16.2967	16.7552	16.864	17.1803	17.8925	17.7343	17.0045	16.2195	15.16236667	16.63863333	17.60236667	16.40571667	17.8925	14.9563	39.0799	39.0853	39.1121	39.1237	39.1737	39.2455	39.3144	39.2707
1852	absence	26.25012207	39.1875	16.1581	15.2715	14.9669	15.6775	19.2215	21.7399	22.998	24.9923	23.504	20.9888	18.1663	16.7526	16.06073333	16.62196667	23.2434	20.88636667	19.20311667	24.9923	14.9669	15.4703	14.5228	14.0623	14.3859	14.9425	15.6673	16.1612	16.4528	16.749	17.072	17.1202	16.8903	15.6278	14.46356667	16.09376667	16.9804	15.79138333	17.1202	14.0623	39.0913	39.0737	39.0976	39.1077	39.1619	39.2321	39.2975	39.29
1853	absence	26.12512207	39.12512207	16.2799	15.3769	15.0461	15.6802	19.2089	21.6471	22.9577	24.7129	23.4505	20.9702	18.1991	16.9558	16.2042	16.64506667	23.1059	20.87326667	19.20710833	24.7129	15.0461	16.2769	15.3771	14.9563	15.001	15.5298	16.2967	16.7552	16.864	17.1803	17.8925	17.7343	17.0045	16.2195	15.16236667	16.63863333	17.60236667	16.40571667	17.8925	14.9563	39.0799	39.0853	39.1121	39.1237	39.1737	39.2455	39.3144	39.2707
1854	absence	26.12512207	39.3125	15.3912	14.5324	14.1274	15.3461	19.1023	22.1063	22.7612	24.7154	22.9029	20.2619	17.349	16.6321	15.51856667	16.19193333	23.1943	20.17126667	18.76901667	24.7154	14.1274	15.4981	14.8181	14.2795	14.4116	14.7434	14.9621	15.1136	15.3811	15.3865	15.4692	15.4228	15.3746	15.23026667	14.47816667	15.15226667	15.42616667	15.07171667	15.4981	14.2795	38.9162	38.9294	38.881	38.9881	39.1582	39.2413	39.2968	39.3125
1855	absence	26.4375	39.25012207	13.9073	13.7869	13.7652	15.0291	19.0285	22.1447	23.5619	25.5591	23.465	20.5416	17.3223	15.5213	14.40516667	15.94093333	23.75523333	20.44296667	18.636075	25.5591	13.7652	14.3064	13.9494	13.6408	14.9404	18.3332	22.1308	21.8953	23.0679	22.034	20.4608	17.0559	15.7203	14.6587	15.63813333	22.36466667	19.85023333	18.12793333	23.0679	13.6408	38.9284	39.008	38.9958	39.0832	39.17	39.2219	39.3179	39.324
1856	absence	35.87512207	34.87512207	19.714	18.514	17.9157	18.3404	21.9837	24.6477	27.4755	29.621	29.6188	27.1965	23.6158	20.7326	19.65353333	19.41326667	27.24806667	26.81036667	23.28130833	29.621	17.9157	19.7094	18.4939	17.7497	17.704	18.0013	17.9663	17.88	17.8514	17.8664	17.8622	17.9884	19.2895	19.16426667	17.81833333	17.89923333	17.90566667	18.196875	19.7094	17.704	39.2778	39.2016	39.0699	39.1343	39.2181	39.3255	39.3577	39.4726
1857	absence	35.87512207	35.37512207	19.8243	18.6943	18.0005	18.5099	22.2372	24.9019	27.7256	29.9768	29.7301	27.4234	23.508	20.7105	19.74303333	19.58253333	27.53476667	26.88716667	23.436875	29.9768	18.0005	19.7126	18.6775	17.8084	17.4353	17.6365	17.456	17.4656	16.9215	17.0345	17.192	17.3106	17.7771	18.7224	17.62673333	17.28103333	17.17903333	17.7023	19.7126	16.9215	39.2749	39.216	39.072	39.1338	39.232	39.3527	39.4394	39.5415
1858	absence	35.75012207	35.62512207	19.8183	18.6258	18.2394	18.5674	22.2891	24.8583	27.669	30.0206	29.8172	27.5133	23.519	20.6759	19.70666667	19.69863333	27.51596667	26.94983333	23.467775	30.0206	18.2394	19.4626	18.6076	17.8222	17.4558	17.3279	16.9867	17.2578	16.8374	16.7964	16.9446	17.0564	17.268	18.44606667	17.5353	17.0273	16.93246667	17.48528333	19.4626	16.7964	39.2721	39.2312	39.1682	39.1564	39.2444	39.3489	39.455	39.5382
1859	absence	35.87512207	34.9375	19.714	18.514	17.9157	18.3404	21.9837	24.6477	27.4755	29.621	29.6188	27.1965	23.6158	20.7326	19.65353333	19.41326667	27.24806667	26.81036667	23.28130833	29.621	17.9157	18.8651	18.0505	17.1354	17.1059	16.9642	16.429	16.3865	16.4296	16.4719	16.5841	16.6798	16.7193	17.8783	17.0685	16.41503333	16.5786	16.98510833	18.8651	16.3865	39.2778	39.2016	39.0699	39.1343	39.2181	39.3255	39.3577	39.4726
1860	absence	35.87512207	35.00012207	19.7986	18.6602	17.9883	18.4177	22.1883	24.8925	27.6669	29.8471	29.7172	27.3089	23.519	20.7314	19.73006667	19.53143333	27.46883333	26.84836667	23.394675	29.8471	17.9883	15.2394	15.0364	14.6975	14.8903	14.7934	14.6422	14.4663	14.5436	14.5644	14.5215	14.557	14.6861	14.9873	14.79373333	14.5507	14.54763333	14.71984167	15.2394	14.4663	39.278	39.2112	39.0663	39.1243	39.2249	39.3484	39.3925	39.5062
1861	absence	35.87512207	35.0625	19.7986	18.6602	17.9883	18.4177	22.1883	24.8925	27.6669	29.8471	29.7172	27.3089	23.519	20.7314	19.73006667	19.53143333	27.46883333	26.84836667	23.394675	29.8471	17.9883	14.3129	14.2101	14.0287	14.0422	14.0579	14.1506	14.0271	14.1089	14.0562	14.0441	14.0027	14.0382	14.18706667	14.04293333	14.09553333	14.03433333	14.08996667	14.3129	14.0027	39.278	39.2112	39.0663	39.1243	39.2249	39.3484	39.3925	39.5062
1862	absence	35.8125	34.87512207	19.714	18.514	17.9157	18.3404	21.9837	24.6477	27.4755	29.621	29.6188	27.1965	23.6158	20.7326	19.65353333	19.41326667	27.24806667	26.81036667	23.28130833	29.621	17.9157	19.7094	18.4939	17.7497	17.704	18.0013	17.9663	17.88	17.8514	17.8664	17.8622	17.9884	19.2895	19.16426667	17.81833333	17.89923333	17.90566667	18.196875	19.7094	17.704	39.2778	39.2016	39.0699	39.1343	39.2181	39.3255	39.3577	39.4726
1863	absence	35.8125	35.87512207	19.7291	18.6102	18.0837	18.5102	22.1395	24.7588	27.5858	29.8351	29.7413	27.4481	23.4553	20.5902	19.64316667	19.5778	27.39323333	26.88156667	23.37394167	29.8351	18.0837	13.8648	13.7977	13.7256	13.6919	13.6559	13.6204	13.5934	13.6332	13.5678	13.5772	13.5959	13.5892	13.75056667	13.69113333	13.61566667	13.5803	13.65941667	13.8648	13.5678	39.2737	39.2387	39.1516	39.1454	39.2312	39.3356	39.4408	39.4999
1864	absence	35.8125	35.8125	19.7291	18.6102	18.0837	18.5102	22.1395	24.7588	27.5858	29.8351	29.7413	27.4481	23.4553	20.5902	19.64316667	19.5778	27.39323333	26.88156667	23.37394167	29.8351	18.0837	13.4868	13.4782	13.474	13.4656	13.4466	13.4233	13.4169	13.4154	13.4081	13.4062	13.4057	13.4062	13.45706667	13.46206667	13.41853333	13.40666667	13.43608333	13.4868	13.4057	39.2737	39.2387	39.1516	39.1454	39.2312	39.3356	39.4408	39.4999
1865	absence	11.75012207	33.12512207	14.4638	13.2456	14.5973	17.7021	22.1607	24.6938	28.9157	30.433	28.6692	25.4542	21.095	17.3587	15.0227	18.15336667	28.01416667	25.0728	21.56575833	30.433	13.2456	14.4499	13.5214	14.7944	17.6748	21.8667	23.9846	27.2744	29.7653	28.148	25.7723	21.7893	18.0859	15.3524	18.11196667	27.0081	25.23653333	21.42725	29.7653	13.5214	37.762	37.5424	37.3883	37.4183	37.5338	37.6329	37.7949	38.0813
1866	absence	11.62512207	33.12512207	14.4638	13.2456	14.5973	17.7021	22.1607	24.6938	28.9157	30.433	28.6692	25.4542	21.095	17.3587	15.0227	18.15336667	28.01416667	25.0728	21.56575833	30.433	13.2456	14.4002	13.4716	14.8057	17.7481	21.9643	24.0948	27.44	29.8611	28.2001	25.7462	21.7399	17.9931	15.2883	18.1727	27.13196667	25.22873333	21.455425	29.8611	13.4716	37.762	37.5424	37.3883	37.4183	37.5338	37.6329	37.7949	38.0813
1867	absence	11.3125	33.25012207	14.4638	13.2456	14.5973	17.7021	22.1607	24.6938	28.9157	30.433	28.6692	25.4542	21.095	17.3587	15.0227	18.15336667	28.01416667	25.0728	21.56575833	30.433	13.2456	14.3932	13.4291	14.8438	17.9098	22.2882	24.4985	27.9458	30.176	28.414	25.6729	21.7104	17.8297	15.21733333	18.34726667	27.5401	25.26576667	21.59261667	30.176	13.4291	37.762	37.5424	37.3883	37.4183	37.5338	37.6329	37.7949	38.0813
1868	absence	11.0625	35.37512207	14.9779	13.7806	14.2854	16.2952	20.369	23.468	27.7496	29.7195	28.1378	24.8853	20.8616	17.7362	15.49823333	16.9832	26.97903333	24.62823333	21.022175	29.7195	13.7806	14.8239	13.6531	14.243	16.4174	20.4059	23.6092	28.0853	29.9577	28.2658	24.9066	20.7882	17.5498	15.34226667	17.0221	27.2174	24.65353333	21.058825	29.9577	13.6531	37.4006	37.4013	37.267	37.3271	37.4491	37.6012	37.8497	38.1264
1869	absence	10.37512207	36.87512207	14.8727	13.6491	14.0632	15.8182	19.7338	22.6306	26.797	28.5417	25.7729	23.2547	20.5303	17.2448	15.25553333	16.5384	25.98976667	23.18596667	20.24241667	28.5417	13.6491	14.8658	13.6324	14.0117	15.5862	19.3396	22.1037	26.2778	27.9698	24.4436	23.2263	20.5238	17.2308	15.243	16.3125	25.45043333	22.73123333	19.93429167	27.9698	13.6324	37.1621	37.0826	37.1082	37.3186	37.3977	37.4808	37.5783	37.7136
1870	absence	2.9375	39.1875	14.9539	13.8667	13.97	15.6928	19.5549	23.4513	27.5671	27.8799	25.7977	22.7153	19.9771	17.2473	15.35596667	16.4059	26.29943333	22.83003333	20.22283333	27.8799	13.8667	12.5745	12.5736	12.573	12.5729	12.5729	12.5729	12.5728	12.5728	12.5726	12.5726	12.5724	12.5722	12.57343333	12.57293333	12.57283333	12.57253333	12.57293333	12.5745	12.5722	37.5343	37.7058	37.6656	37.5792	37.6923	37.7095	37.6836	37.5493
1871	absence	3.3125	42.25012207	14.13	12.7491	12.9588	14.3962	16.7761	20.7306	24.0848	23.9353	20.8914	18.3719	16.9628	15.2616	14.0469	14.71036667	22.9169	18.74203333	17.60405	24.0848	12.7491	14.1235	12.6271	12.725	13.3144	13.8904	14.3669	14.2959	14.3566	14.4167	16.4702	16.534	15.1841	13.97823333	13.30993333	14.3398	15.80696667	14.35873333	16.534	12.6271	38.1811	38.1956	38.1161	38.1455	38.0945	37.9994	37.9746	38.0816
1872	absence	30.1875	31.3125	18.854	17.4469	17.4914	18.4382	21.8416	24.4796	26.8634	29.4197	28.9684	26.9336	23.9355	21.1414	19.14743333	19.25706667	26.9209	26.6125	22.984475	29.4197	17.4469	17.5961	16.6166	17.4879	18.6112	22.049	25.1427	27.4175	29.842	29.4319	26.9027	22.9692	19.6955	17.9694	19.3827	27.4674	26.4346	22.813525	29.842	16.6166	39.1549	39.0218	38.9195	38.9412	39.0638	38.9283	39.0357	39.2564
1873	absence	8.75012207	37.00012207	15.8363	14.6731	14.3347	15.8854	19.6761	22.2234	26.0996	27.4032	25.5745	23.392	21.0147	18.1129	16.20743333	16.63206667	25.24206667	23.32706667	20.35215833	27.4032	14.3347	15.8332	14.6657	14.2383	14.9609	17.7671	18.1998	17.631	17.6928	18.6338	23.0072	21.0081	18.1058	16.20156667	15.65543333	17.8412	20.88303333	17.64530833	23.0072	14.2383	36.9184	36.949	37.0651	37.1703	37.2335	37.2565	37.4218	37.5129
1874	absence	10.25012207	37.1875	15.4062	14.3706	14.2438	15.5626	19.3219	22.0031	26.2976	27.8147	25.4117	23.3297	20.8043	17.7766	15.85113333	16.3761	25.3718	23.1819	20.19523333	27.8147	14.2438	15.4025	14.3641	14.2009	15.2347	18.9241	21.0042	25.051	26.3808	24.1932	23.3003	20.8015	17.7717	15.8461	16.1199	24.14533333	22.765	19.71908333	26.3808	14.2009	37.2237	37.0363	37.1782	37.3155	37.3497	37.4062	37.5168	37.6174
1875	absence	-2.625	36.6875	15.4763	14.1345	14.6652	15.9904	19.186	22.0636	27.0927	27.2193	24.2389	21.9334	19.645	16.7441	15.45163333	16.61386667	25.45853333	21.9391	19.86578333	27.2193	14.1345	15.5303	14.2158	14.4801	15.2211	15.4992	16.6296	16.0788	16.0124	16.0395	16.0553	17.0865	15.7482	15.16476667	15.0668	16.24026667	16.39376667	15.7164	17.0865	14.2158	37.4791	37.6444	37.4238	37.2863	37.23	37.1875	37.0159	37.231
1876	absence	-3.9375	36.6875	15.1748	13.8044	14.72	16.1979	18.7226	21.2454	26.0353	24.5151	21.695	20.9029	18.738	16.753	15.24406667	16.54683333	23.93193333	20.4453	19.04203333	26.0353	13.8044	13.3874	13.4659	13.4751	13.5903	13.4662	13.4196	13.4189	13.4059	13.376	13.396	13.4323	13.4693	13.44086667	13.51053333	13.4148	13.40143333	13.44190833	13.5903	13.376	37.4281	37.6234	37.4042	36.8122	36.8197	37.1273	37.0696	37.0887
1877	absence	-4.125	36.6875	15.0556	13.8081	14.706	16.1992	18.6649	21.1504	25.8851	24.5714	21.6676	20.817	18.7393	16.695	15.18623333	16.52336667	23.86896667	20.40796667	18.99663333	25.8851	13.8081	14.7753	13.647	14.2013	14.7307	14.2475	14.0008	14.3182	14.4129	14.2772	14.2405	14.2707	14.487	14.3031	14.39316667	14.24396667	14.2628	14.30075833	14.7753	13.647	37.3701	37.5138	37.145	36.8263	36.7263	36.9728	37.1357	37.0936
1878	absence	-4.1875	36.6875	14.9993	13.802	14.7063	16.1993	18.6497	21.1053	25.8297	24.5824	21.6625	20.7927	18.7527	16.6721	15.1578	16.51843333	23.83913333	20.40263333	18.9795	25.8297	13.802	15.0189	13.7395	14.4008	15.3982	15.3139	16.3037	16.6485	16.3725	15.4671	15.4049	16.727	16.627	15.12846667	15.03763333	16.44156667	15.86633333	15.6185	16.727	13.7395	37.3434	37.4945	37.0995	36.834	36.7039	36.9101	37.1651	37.0975
1879	absence	-4.25	36.6875	14.9471	13.7874	14.703	16.1983	18.641	21.0487	25.7679	24.5683	21.6547	20.7751	18.7794	16.6431	15.12586667	16.5141	23.79496667	20.40306667	18.9595	25.7679	13.7874	15.002	13.7347	14.4453	15.517	15.7984	16.9558	17.6364	17.0977	15.9564	16.0107	17.5638	16.6248	15.1205	15.25356667	17.22996667	16.5103	16.02858333	17.6364	13.7347	37.3218	37.4896	37.0805	36.8439	36.6888	36.8447	37.1951	37.1066
1880	absence	-4.3125	36.6875	14.9081	13.7632	14.7	16.2023	18.6548	20.9973	25.704	24.5291	21.6458	20.7611	18.8172	16.6058	15.09236667	16.51903333	23.74346667	20.40803333	18.940725	25.704	13.7632	14.9788	13.7698	14.549	15.6963	16.5874	17.9797	19.2657	18.5031	17.0014	17.2215	18.2318	16.5905	15.11303333	15.6109	18.58283333	17.4849	16.69791667	19.2657	13.7698	37.3124	37.5008	37.0826	36.8571	36.6829	36.7848	37.224	37.1252
1881	absence	-1.1875	37.5625	15.2587	14.1531	14.4879	16.027	19.945	22.7262	27.3235	28.3157	25.3552	22.644	20.2778	17.5669	15.65956667	16.81996667	26.1218	22.759	20.34008333	28.3157	14.1531	13.1498	13.1776	13.2078	13.2543	13.2739	13.2755	13.3012	13.2937	13.2964	13.2805	13.272	13.2705	13.1993	13.24533333	13.29013333	13.28296667	13.25443333	13.3012	13.1498	37.7882	37.5025	37.3268	37.0806	37.1001	37.0859	37.2883	37.4761
1882	absence	4.75012207	43.3125	13.0216	11.8002	11.9797	13.9706	15.4869	19.947	21.6346	20.2314	19.5601	18.4519	16.939	13.909	12.91026667	13.8124	20.60433333	18.317	16.411	21.6346	11.8002	13.7894	12.2412	12.1648	13.0927	14.2784	16.076	16.7966	15.9091	16.9605	18.7293	17.5303	14.8641	13.63156667	13.17863333	16.26056667	17.74003333	15.2027	18.7293	12.1648	36.4295	36.326	35.7686	34.7418	35.5563	35.5346	35.6151	36.3041
1883	absence	13.75012207	45.62512207	9.38027	8.18655	9.46773	12.8655	18.2745	23.355	27.4679	27.0943	23.8418	18.2952	15.0598	11.6849	9.750573333	13.53591	25.9724	19.0656	17.08112083	27.4679	8.18655	9.37355	8.11685	9.31507	12.1395	16.5686	22.0222	26.3888	26.9887	23.8104	18.3305	15.0464	11.6497	9.713366667	12.67439	25.13323333	19.06243333	16.64585583	26.9887	8.11685	37.9085	37.7764	37.6961	37.6889	37.6788	37.6742	37.7743	37.8998
1884	absence	13.1875	45.6875	9.36322	8.40721	9.7647	13.3074	18.8867	24.1884	28.1044	27.6297	23.9467	18.1449	14.8451	11.8689	9.879776667	13.98626667	26.64083333	18.9789	17.37144417	28.1044	8.40721	9.35981	8.36154	9.64693	12.5788	17.7829	23.0557	27.4667	27.5395	23.9103	18.1815	14.8316	11.8514	9.857583333	13.33621	26.02063333	18.97446667	17.04722333	27.5395	8.36154	37.2627	37.2233	37.5222	37.7206	37.8078	37.6773	37.7382	37.836
1885	absence	13.3125	45.6875	9.3959	8.40433	9.75698	13.2904	18.8639	24.1371	28.0697	27.6097	23.9528	18.1569	14.8512	11.8763	9.892176667	13.97042667	26.6055	18.98696667	17.3637675	28.0697	8.40433	9.39274	8.3609	9.64459	12.5629	17.7507	23.0073	27.4113	27.522	23.9169	18.1906	14.8398	11.8609	9.871513333	13.31939667	25.9802	18.98243333	17.03838583	27.522	8.3609	37.2764	37.2338	37.5258	37.7194	37.8172	37.6796	37.741	37.8377
1886	absence	12.37512207	45.12512207	10.24	8.35445	9.61167	13.044	17.7226	23.2424	27.1357	26.8925	23.7337	18.3332	15.8783	12.4539	10.34945	13.45942333	25.75686667	19.31506667	17.22020167	27.1357	8.35445	14.4246	10.335	9.80525	12.7299	15.6006	19.9368	23.6595	26.1765	25.2916	20.2658	18.7277	16.1401	13.63323333	12.71191667	23.2576	21.42836667	17.75777917	26.1765	9.80525	28.2695	28.7601	27.6191	26.832	26.931	29.4002	31.4512	32.5867
1887	absence	12.5625	45.4375	9.86126	8.58198	9.70645	13.2532	18.6389	23.894	27.7222	27.4355	24.1326	18.2068	15.6729	11.3576	9.933613333	13.86618333	26.35056667	19.33743333	17.37194917	27.7222	8.58198	10.4409	8.56032	9.63662	13.0909	16.9268	21.9717	26.3961	27.3184	24.1075	18.2846	15.8292	15.3265	11.44257333	13.21810667	25.22873333	19.4071	17.32412833	27.3184	8.56032	36.3221	36.891	37.2632	35.9606	36.3255	37.3031	37.6024	37.8176
1888	absence	12.6875	45.50012207	9.79765	8.65417	9.76253	13.2537	18.562	23.928	27.7534	27.3109	24.0699	18.2479	15.0895	11.7498	10.06720667	13.85941	26.33076667	19.13576667	17.3482875	27.7534	8.65417	10.005	8.62574	9.64183	12.8092	16.7789	22.0242	26.3345	27.1881	24.0434	18.2733	15.111	14.4523	11.02768	13.07664333	25.18226667	19.14256667	17.10728917	27.1881	8.62574	36.585	36.9808	37.6499	36.9877	36.4553	37.4283	37.6759	37.8459
1889	absence	12.75012207	45.50012207	9.91127	8.72063	9.75699	13.225	18.4938	23.8723	27.7342	27.2478	24.0722	18.3047	15.0639	11.8551	10.16233333	13.82526333	26.28476667	19.14693333	17.35482417	27.7342	8.72063	10.1419	8.6968	9.65215	12.733	16.6336	21.8712	26.1561	27.1177	24.0447	18.3255	15.0619	14.3343	11.05766667	13.00625	25.04833333	19.14403333	17.06407083	27.1177	8.6968	36.6238	37.0368	37.6637	37.0297	36.5127	37.4645	37.6997	37.8714
1890	absence	12.8125	44.00012207	9.51953	8.66149	9.7922	13.3255	18.6024	23.5978	27.3036	27.3535	24.4781	18.9037	15.0061	11.8733	10.01810667	13.9067	26.08496667	19.46263333	17.36810167	27.3535	8.66149	10.2776	9.51486	10.3333	13.1149	17.5802	21.6636	24.5213	28.1202	24.865	19.2106	15.6093	13.9821	11.25818667	13.67613333	24.76836667	19.89496667	17.39941333	28.1202	9.51486	33.3957	33.2788	33.5029	34.3159	33.3683	31.7781	33.0754	35.0165
1891	absence	13.62512207	43.50012207	13.5933	12.4099	12.0726	13.5464	17.9304	22.1875	26.4426	25.5818	23.1168	19.668	18.0926	15.8381	13.9471	14.51646667	24.7373	20.29246667	18.37333333	26.4426	12.0726	11.182	10.502	10.9201	12.7707	17.0632	21.758	24.5231	26.796	24.4692	19.2971	15.783	13.0982	11.59406667	13.58466667	24.35903333	19.84976667	17.34688333	26.796	10.502	38.3719	38.4211	38.4363	38.4849	38.5933	38.7384	38.7334	38.7415
1892	absence	13.4375	43.62512207	13.2466	11.932	11.8436	13.2985	17.8311	22.6148	26.5881	25.9911	23.2736	19.4302	17.5827	15.2176	13.4654	14.3244	25.06466667	20.0955	18.23749167	26.5881	11.8436	11.8802	10.9939	11.866	13.6315	16.5013	19.4735	22.5839	25.913	24.9942	19.4747	15.8365	14.3793	12.4178	13.9996	22.6568	20.1018	17.294	25.913	10.9939	38.4024	38.4209	38.4406	38.3426	38.4375	38.725	38.7921	38.6858
1893	absence	13.8125	40.75012207	15.5611	14.4598	14.129	15.3622	19.2917	23.334	27.3221	27.3616	25.0994	21.7617	19.1036	16.9425	15.65446667	16.26096667	26.0059	21.98823333	19.97739167	27.3616	14.129	14.4332	14.6408	14.5451	14.4738	14.4757	14.4744	14.4729	14.5356	14.5559	14.5658	14.5168	14.5584	14.54413333	14.4982	14.4943	14.54616667	14.5207	14.6408	14.4332	37.9541	37.9424	37.9136	37.8833	37.9146	38.0451	38.1891	38.1233
1894	absence	14.00012207	40.6875	15.6507	14.4933	14.2205	15.3193	19.0413	23.1526	26.5787	27.1804	25.1157	21.8226	19.1058	16.9934	15.71246667	16.1937	25.63723333	22.0147	19.889525	27.1804	14.2205	14.6836	14.7101	14.4499	14.3817	14.4356	14.5158	14.5433	14.5763	14.6003	14.594	14.5738	14.5581	14.6506	14.4224	14.54513333	14.58936667	14.551875	14.7101	14.3817	37.9581	37.9475	37.9296	37.9055	37.9389	38.0332	38.1264	38.1097
1895	absence	14.00012207	40.8125	15.6353	14.4722	14.1895	15.3259	19.1649	23.3121	26.7275	27.3037	25.1609	21.841	19.225	16.9624	15.68996667	16.22676667	25.7811	22.07563333	19.94336667	27.3037	14.1895	15.3987	14.3071	13.9522	14.0281	14.1167	14.2846	14.4996	14.6822	14.8376	15.2263	14.8801	15.6615	15.12243333	14.03233333	14.4888	14.98133333	14.656225	15.6615	13.9522	38.0048	37.9794	37.9435	37.9185	37.9696	38.0901	38.1699	38.1745
1896	absence	14.12512207	40.8125	15.6353	14.4722	14.1895	15.3259	19.1649	23.3121	26.7275	27.3037	25.1609	21.841	19.225	16.9624	15.68996667	16.22676667	25.7811	22.07563333	19.94336667	27.3037	14.1895	15.446	14.4935	14.1235	14.1583	14.2212	14.2929	14.4306	14.64	14.7296	15.056	14.7676	15.2207	15.0534	14.16766667	14.4545	14.85106667	14.63165833	15.446	14.1235	38.0048	37.9794	37.9435	37.9185	37.9696	38.0901	38.1699	38.1745
1897	absence	14.12512207	40.75012207	15.6353	14.4722	14.1895	15.3259	19.1649	23.3121	26.7275	27.3037	25.1609	21.841	19.225	16.9624	15.68996667	16.22676667	25.7811	22.07563333	19.94336667	27.3037	14.1895	15.446	14.4935	14.1235	14.1583	14.2212	14.2929	14.4306	14.64	14.7296	15.056	14.7676	15.2207	15.0534	14.16766667	14.4545	14.85106667	14.63165833	15.446	14.1235	38.0048	37.9794	37.9435	37.9185	37.9696	38.0901	38.1699	38.1745
1898	absence	14.00012207	40.87512207	14.949	13.9295	13.8879	15.3644	19.3626	23.2562	27.1749	27.1666	24.8838	21.5941	19.0069	16.5633	15.14726667	16.20496667	25.8659	21.82826667	19.7616	27.1749	13.8879	15.3191	14.2378	13.9484	14.1923	14.4454	14.7581	15.1691	15.5793	15.9079	17.3333	16.8029	16.7281	15.42833333	14.19536667	15.16883333	16.68136667	15.368475	17.3333	13.9484	37.9821	37.9355	37.9067	37.867	37.8974	38.0198	38.137	38.0785
1899	absence	14.25012207	40.8125	15.3381	14.1449	14.0316	15.3993	19.3112	23.4434	26.9771	27.4572	25.206	21.851	19.2679	16.9406	15.47453333	16.24736667	25.95923333	22.1083	19.94735833	27.4572	14.0316	15.3369	14.1918	13.9949	14.5224	15.2146	15.8302	16.6374	17.4951	18.2025	20.6711	19.2475	16.9335	15.4874	14.5773	16.65423333	19.3737	16.52315833	20.6711	13.9949	38.035	37.9748	37.9265	37.9209	37.979	38.1156	38.2253	38.2555
1900	absence	14.3125	40.8125	15.3378	14.1344	14.0275	15.4302	19.3697	23.499	27.1336	27.5079	25.2227	21.8476	19.2639	16.949	15.47373333	16.2758	26.04683333	22.1114	19.97694167	27.5079	14.0275	15.3365	14.1841	13.9936	14.5023	14.9272	15.3234	15.9104	16.6401	17.0843	18.6592	17.6401	16.8537	15.4581	14.47436667	15.95796667	17.79453333	15.92124167	18.6592	13.9936	38.0371	37.9728	37.9265	37.9224	37.9804	38.1205	38.2392	38.2642
1901	absence	14.37512207	40.6875	15.581	14.3729	14.1403	15.543	19.6822	23.7309	27.7059	27.7572	25.3723	21.8003	19.2567	17.02	15.65796667	16.45516667	26.398	22.1431	20.16355833	27.7572	14.1403	15.2584	14.4359	14.0432	14.1053	14.1639	14.259	14.3625	14.4268	14.4909	14.5963	14.5827	14.7431	14.81246667	14.10413333	14.34943333	14.55663333	14.45566667	15.2584	14.0432	38.0333	37.9673	37.9408	37.9307	37.9875	38.1511	38.3153	38.2962
1902	absence	14.4375	40.75012207	15.6125	14.3837	14.2006	15.2896	18.9582	22.887	25.8228	26.7852	24.8882	21.8432	19.126	17.1437	15.7133	16.14946667	25.165	21.95246667	19.74505833	26.7852	14.2006	15.5131	14.3986	14.0293	14.1936	14.2969	14.3911	14.5115	14.7256	14.8222	15.374	14.9502	15.6548	15.18883333	14.17326667	14.54273333	15.0488	14.73840833	15.6548	14.0293	37.9511	37.9544	37.9444	37.927	37.9579	38.0073	38.0216	37.978
1903	absence	14.3125	40.62512207	15.6125	14.3837	14.2006	15.2896	18.9582	22.887	25.8228	26.7852	24.8882	21.8432	19.126	17.1437	15.7133	16.14946667	25.165	21.95246667	19.74505833	26.7852	14.2006	14.6703	14.6349	14.2454	14.4241	14.4693	14.4927	14.5037	14.5155	14.5296	14.5392	14.5511	14.5601	14.62176667	14.3796	14.50396667	14.53996667	14.511325	14.6703	14.2454	37.9511	37.9544	37.9444	37.927	37.9579	38.0073	38.0216	37.978
1904	absence	14.37512207	40.5625	15.6125	14.3837	14.2006	15.2896	18.9582	22.887	25.8228	26.7852	24.8882	21.8432	19.126	17.1437	15.7133	16.14946667	25.165	21.95246667	19.74505833	26.7852	14.2006	14.2248	14.2766	14.2391	14.242	14.2402	14.2043	14.1958	14.2214	14.2154	14.211	14.2004	14.2092	14.23686667	14.24043333	14.20716667	14.20893333	14.22335	14.2766	14.1958	37.9511	37.9544	37.9444	37.927	37.9579	38.0073	38.0216	37.978
1905	absence	14.4375	40.5625	15.6125	14.3837	14.2006	15.2896	18.9582	22.887	25.8228	26.7852	24.8882	21.8432	19.126	17.1437	15.7133	16.14946667	25.165	21.95246667	19.74505833	26.7852	14.2006	14.2248	14.2766	14.2391	14.242	14.2402	14.2043	14.1958	14.2214	14.2154	14.211	14.2004	14.2092	14.23686667	14.24043333	14.20716667	14.20893333	14.22335	14.2766	14.1958	37.9511	37.9544	37.9444	37.927	37.9579	38.0073	38.0216	37.978
1906	absence	14.62512207	40.62512207	15.4343	14.0604	13.9434	15.2675	18.9032	22.6937	25.5993	26.6946	24.7489	21.8214	19.1837	16.9776	15.49076667	16.03803333	24.99586667	21.918	19.61066667	26.6946	13.9434	15.3761	14.0897	13.8302	14.1313	14.3808	14.6076	14.942	15.213	15.2364	15.8597	15.181	16.0323	15.16603333	14.1141	14.92086667	15.4257	14.906675	16.0323	13.8302	37.9688	37.9314	37.8954	37.8921	37.9513	37.9998	37.9956	37.9588
1907	absence	14.3125	40.5625	15.6354	14.439	14.2804	15.3316	19.0435	23.1293	26.2178	27.0224	25.1111	21.8456	19.1377	17.1662	15.74686667	16.2185	25.4565	22.03146667	19.86333333	27.0224	14.2804	13.5027	13.5115	13.5226	13.5333	13.5407	13.545	13.548	13.5496	13.5499	13.55	13.55	13.5503	13.5215	13.5322	13.54753333	13.54996667	13.5378	13.5503	13.5027	37.9411	37.9358	37.9353	37.9253	37.9459	38.0413	38.1013	38.0974
1908	absence	14.6875	40.62512207	15.3505	14.009	13.9165	15.2735	18.8614	22.6329	25.6694	26.7064	24.7503	21.8196	19.1774	16.9294	15.42963333	16.01713333	25.0029	21.91576667	19.59135833	26.7064	13.9165	15.347	14.0268	13.8417	14.3884	15.1276	16.0189	16.7842	17.6789	18.4521	20.6742	18.6611	16.9178	15.43053333	14.45256667	16.82733333	19.26246667	16.493225	20.6742	13.8417	37.9721	37.933	37.8941	37.8895	37.9482	37.9981	37.9931	37.9586
1909	absence	14.25012207	40.5625	15.6354	14.439	14.2804	15.3316	19.0435	23.1293	26.2178	27.0224	25.1111	21.8456	19.1377	17.1662	15.74686667	16.2185	25.4565	22.03146667	19.86333333	27.0224	14.2804	14.6703	14.6349	14.2454	14.4241	14.4693	14.4927	14.5037	14.5155	14.5296	14.5392	14.5511	14.5601	14.62176667	14.3796	14.50396667	14.53996667	14.511325	14.6703	14.2454	37.9411	37.9358	37.9353	37.9253	37.9459	38.0413	38.1013	38.0974
1910	absence	14.1875	40.5625	15.6333	14.4432	14.2769	15.3641	19.1063	23.2561	26.5774	27.2067	25.196	21.8434	19.1322	17.1586	15.74503333	16.2491	25.68006667	22.0572	19.93285	27.2067	14.2769	13.8578	13.9564	13.9329	13.9208	13.8878	13.8424	13.8354	13.869	13.8713	13.8705	13.892	13.9133	13.90916667	13.91383333	13.84893333	13.87793333	13.88746667	13.9564	13.8354	37.9419	37.9339	37.9319	37.9187	37.9465	38.0505	38.1375	38.1351
1911	absence	14.25012207	40.50012207	15.6354	14.439	14.2804	15.3316	19.0435	23.1293	26.2178	27.0224	25.1111	21.8456	19.1377	17.1662	15.74686667	16.2185	25.4565	22.03146667	19.86333333	27.0224	14.2804	13.6129	13.7037	13.6493	13.5986	13.5597	13.5397	13.5478	13.5803	13.5817	13.5985	13.6081	13.6187	13.6451	13.60253333	13.55593333	13.5961	13.59991667	13.7037	13.5397	37.9411	37.9358	37.9353	37.9253	37.9459	38.0413	38.1013	38.0974
1912	absence	14.1875	40.50012207	15.6333	14.4432	14.2769	15.3641	19.1063	23.2561	26.5774	27.2067	25.196	21.8434	19.1322	17.1586	15.74503333	16.2491	25.68006667	22.0572	19.93285	27.2067	14.2769	13.5178	13.6148	13.561	13.5017	13.4517	13.447	13.4512	13.4889	13.4949	13.5211	13.5293	13.5402	13.5576	13.5048	13.46236667	13.5151	13.50996667	13.6148	13.447	37.9419	37.9339	37.9319	37.9187	37.9465	38.0505	38.1375	38.1351
1913	absence	13.5625	45.6875	9.57544	8.2409	9.47567	12.9081	18.5763	23.6963	27.7242	27.2188	23.8812	18.3161	14.9904	11.7884	9.868246667	13.65335667	26.2131	19.06256667	17.1993175	27.7242	8.2409	9.56151	8.18349	9.3541	12.1861	17.0134	22.3444	26.7371	27.1212	23.8497	18.3418	14.98	11.7476	9.830866667	12.8512	25.4009	19.05716667	16.78503333	27.1212	8.18349	37.8675	37.7572	37.7082	37.6886	37.6892	37.6726	37.7825	37.892
1914	absence	13.50012207	45.50012207	10.2624	8.92593	9.94409	12.9686	18.0069	22.8048	27.1221	26.7604	24.1779	18.7326	15.4907	12.514	10.56744333	13.63986333	25.56243333	19.46706667	17.30920167	27.1221	8.92593	10.2524	8.88621	9.80496	12.0771	16.0233	20.2425	23.6793	26.1045	24.1447	18.755	15.4806	12.5077	10.54877	12.63512	23.3421	19.4601	16.4965225	26.1045	8.88621	37.5371	37.3741	37.6838	37.8145	37.7434	37.6725	37.8023	37.9503
1915	absence	13.50012207	45.4375	10.4719	9.05591	9.99813	13.0022	17.9272	22.6368	27.0324	26.5791	24.142	18.8142	15.5571	12.7339	10.75390333	13.64251	25.4161	19.50443333	17.32923667	27.0324	9.05591	10.4618	9.02008	9.86132	12.0306	15.6698	19.5355	22.8628	25.486	24.1025	18.8386	15.5484	12.7274	10.73642667	12.52057333	22.6281	19.4965	16.3454	25.486	9.02008	37.5221	37.3365	37.6763	37.8403	37.7351	37.6655	37.7938	37.9655
1916	absence	13.4375	45.50012207	10.298	9.02185	9.95349	12.9683	18.0654	22.9705	27.2573	26.7823	24.2023	18.8299	15.5773	12.5692	10.62968333	13.66239667	25.67003333	19.5365	17.37465333	27.2573	9.02185	10.3186	9.00058	9.84471	12.0097	15.7062	19.396	22.4554	25.1088	24.1622	18.851	15.5675	12.562	10.62706	12.52020333	22.32006667	19.5269	16.2485575	25.1088	9.00058	37.4903	37.3636	37.7054	37.8287	37.716	37.6726	37.8045	37.9487
1917	absence	13.50012207	45.37512207	10.6333	9.13379	10.0172	13.0228	17.8713	22.5822	26.9645	26.4046	24.1239	18.9089	15.6219	12.8722	10.87976333	13.6371	25.3171	19.55156667	17.3463825	26.9645	9.13379	10.6241	9.13837	9.94337	11.9466	15.036	18.3808	21.4953	23.7333	23.8605	18.9321	15.6111	12.8643	10.87559	12.30865667	21.20313333	19.4679	15.96382	23.8605	9.13837	37.5338	37.3184	37.6571	37.8443	37.732	37.6556	37.7764	37.9711
1918	absence	13.50012207	45.6875	9.67047	8.31349	9.53131	12.9231	18.6089	23.7526	27.7595	27.2217	23.9138	18.3337	15.0107	11.866	9.949986667	13.68777	26.2446	19.08606667	17.24210583	27.7595	8.31349	9.66023	8.2493	9.40488	12.2035	17.0687	22.3482	26.713	27.1198	23.883	18.3635	15	11.8307	9.91341	12.89236	25.39366667	19.08216667	16.82040083	27.1198	8.2493	37.8211	37.7166	37.6969	37.6921	37.6993	37.674	37.7898	37.8956
1919	absence	13.5625	45.3125	10.6323	9.08376	10.0473	13.0019	17.6823	22.3112	26.7184	26.0151	24.0299	18.8244	15.5207	12.8478	10.85462	13.57716667	25.0149	19.45833333	17.226255	26.7184	9.08376	10.6236	9.0392	9.9096	12.1098	15.3528	18.7532	22.0123	24.425	23.964	18.8528	15.5097	12.838	10.8336	12.4574	21.73016667	19.44216667	16.11583333	24.425	9.0392	37.5669	37.2716	37.5912	37.8085	37.7906	37.6428	37.7404	37.9656
1920	absence	13.50012207	45.3125	10.6878	9.1273	10.0229	13.0117	17.7809	22.5402	26.8854	26.1999	24.0709	18.9294	15.6162	12.9041	10.9064	13.60516667	25.2085	19.53883333	17.314725	26.8854	9.1273	10.6781	9.1579	9.96251	11.9522	14.9886	18.3058	21.4665	23.7385	23.8275	18.9518	15.606	12.895	10.91033333	12.30110333	21.17026667	19.46176667	15.9608675	23.8275	9.1579	37.5574	37.2957	37.6246	37.8301	37.7584	37.6493	37.77	37.9653
1921	absence	13.5625	45.1875	10.7751	9.18964	10.036	12.9201	17.2789	22.3191	26.6691	25.8431	23.9524	19.0753	15.7611	13.0365	11.00041333	13.41166667	24.94376667	19.59626667	17.23802833	26.6691	9.18964	10.7606	9.1807	9.91274	11.8687	14.6844	17.7997	21.1165	23.379	23.6275	19.0956	15.753	13.0273	10.98953333	12.15528	20.76506667	19.49203333	15.85047833	23.6275	9.1807	37.62	37.3594	37.621	37.8388	37.8248	37.7273	37.9575	37.9556
1922	absence	13.62512207	45.00012207	11.1927	9.72005	10.1105	12.6846	17.2088	22.8259	27.0476	26.1535	23.4109	19.2916	16.3289	13.498	11.47025	13.33463333	25.34233333	19.67713333	17.4560875	27.0476	9.72005	11.1865	9.77435	10.0707	11.4358	13.2011	15.8985	18.4419	19.9502	20.9482	19.3105	16.3246	13.4959	11.48558333	11.5692	18.09686667	18.8611	15.0031875	20.9482	9.77435	37.7864	37.7662	37.8602	38.0113	37.9889	38.2197	38.688	38.3793
1923	absence	13.6875	45.00012207	11.1516	9.71418	10.1211	12.6388	17.1432	22.7158	26.9994	26.1488	23.2922	19.2102	16.2743	13.4489	11.43822667	13.30103333	25.288	19.59223333	17.40487333	26.9994	9.71418	11.1404	9.68775	9.96191	11.5414	13.6799	17.4916	20.926	21.936	21.7067	19.2332	16.2689	13.4459	11.42468333	11.72773667	20.11786667	19.0696	15.58497167	21.936	9.68775	37.7917	37.7806	37.8644	38.0149	37.9937	38.2336	38.7001	38.4431
1924	absence	15.25012207	44.3125	13.0223	11.5492	11.2259	12.94	17.5644	22.0179	25.9582	25.4692	22.8084	19.1405	17.0413	14.8016	13.12436667	13.9101	24.48176667	19.6634	17.79490833	25.9582	11.2259	12.9274	11.4086	10.8907	11.3848	13.2424	16.3359	18.1507	18.904	19.0416	18.7865	16.9547	14.8033	13.04643333	11.8393	17.79686667	18.26093333	15.23588333	19.0416	10.8907	38.5489	38.541	38.55	38.5594	38.5341	38.6467	38.7846	38.7942
1925	absence	11.8125	33.12512207	14.4638	13.2456	14.5973	17.7021	22.1607	24.6938	28.9157	30.433	28.6692	25.4542	21.095	17.3587	15.0227	18.15336667	28.01416667	25.0728	21.56575833	30.433	13.2456	14.5855	13.6365	14.775	17.566	21.7113	23.7728	27.0522	29.6289	28.0602	25.8165	21.9537	18.2565	15.49283333	18.01743333	26.81796667	25.2768	21.40125833	29.6289	13.6365	37.762	37.5424	37.3883	37.4183	37.5338	37.6329	37.7949	38.0813
1926	absence	11.5625	33.1875	14.4638	13.2456	14.5973	17.7021	22.1607	24.6938	28.9157	30.433	28.6692	25.4542	21.095	17.3587	15.0227	18.15336667	28.01416667	25.0728	21.56575833	30.433	13.2456	14.3511	13.4345	14.8342	17.8662	22.1584	24.3349	27.7014	30.0256	28.3093	25.7097	21.677	17.8252	15.2036	18.28626667	27.35396667	25.232	21.51895833	30.0256	13.4345	37.762	37.5424	37.3883	37.4183	37.5338	37.6329	37.7949	38.0813
1927	absence	11.37512207	33.1875	14.4638	13.2456	14.5973	17.7021	22.1607	24.6938	28.9157	30.433	28.6692	25.4542	21.095	17.3587	15.0227	18.15336667	28.01416667	25.0728	21.56575833	30.433	13.2456	14.3932	13.4291	14.8438	17.9098	22.2882	24.4985	27.9458	30.176	28.414	25.6729	21.7104	17.8297	15.21733333	18.34726667	27.5401	25.26576667	21.59261667	30.176	13.4291	37.762	37.5424	37.3883	37.4183	37.5338	37.6329	37.7949	38.0813
1928	absence	3.37512207	42.3125	14.1367	12.8686	13.0077	14.3711	16.6539	20.6318	23.9483	23.5582	20.7631	18.3285	17.0652	15.2669	14.09073333	14.67756667	22.71276667	18.71893333	17.55	23.9483	12.8686	13.9295	12.3892	12.5257	13.0673	13.2799	13.496	13.6551	13.7401	13.6977	13.8728	13.8973	13.9484	13.42236667	12.95763333	13.6304	13.8226	13.45825	13.9484	12.3892	38.1809	38.1944	38.1133	38.1287	38.0502	37.9911	37.956	38.0859
1929	absence	24.8125	40.8125	11.5362	11.2203	10.937	13.1245	19.5963	22.6933	25.7271	26.7107	24.5713	20.1287	16.8283	14.4488	12.40176667	14.5526	25.0437	20.50943333	18.126875	26.7107	10.937	11.5042	11.1744	10.8156	12.5472	17.4602	20.7337	22.4696	24.818	24.2591	20.1464	16.8355	14.4455	12.3747	13.60766667	22.67376667	20.41366667	17.26745	24.818	10.8156	37.1137	37.4735	37.2046	37.1679	37.0647	34.6746	33.0153	33.7849
1930	absence	24.6875	40.8125	11.9324	11.4463	10.9578	13.0263	19.3317	22.6088	25.6422	26.6407	24.505	20.1836	16.9403	14.6609	12.67986667	14.4386	24.9639	20.54296667	18.15633333	26.6407	10.9578	11.5042	11.1744	10.8156	12.5472	17.4602	20.7337	22.4696	24.818	24.2591	20.1464	16.8355	14.4455	12.3747	13.60766667	22.67376667	20.41366667	17.26745	24.818	10.8156	37.2196	37.5437	37.1924	37.1775	36.8942	34.4207	32.7962	33.913
1931	absence	25.12512207	40.9375	11.3056	11.0439	10.9893	13.2669	19.8678	22.7436	25.7891	26.7284	24.6082	20.1092	16.7239	14.2837	12.21106667	14.708	25.08703333	20.48043333	18.12163333	26.7284	10.9893	11.7244	11.1777	11.0077	12.2756	14.804	16.5417	18.1396	18.7494	19.4506	19.8622	17.6406	14.5116	12.47123333	12.69576667	17.81023333	18.98446667	15.490425	19.8622	11.0077	37.0506	37.3503	37.2246	37.1655	37.1699	34.9416	33.2211	33.719
1932	absence	24.5625	40.8125	12.7323	11.8567	11.7322	13.5266	19.7314	22.9178	26.1275	27.1732	24.9668	20.7413	17.2418	14.9874	13.19213333	14.99673333	25.40616667	20.9833	18.64458333	27.1732	11.7322	12.4842	11.5642	11.5973	12.5381	14.8464	16.4927	17.5653	19.5837	20.3069	20.654	18.1633	15.7138	13.25406667	12.99393333	17.88056667	19.70806667	15.95915833	20.654	11.5642	37.4534	37.6629	37.6759	37.6154	37.1291	35.0115	34.3964	34.526
1933	absence	24.75012207	40.8125	11.9324	11.4463	10.9578	13.0263	19.3317	22.6088	25.6422	26.6407	24.505	20.1836	16.9403	14.6609	12.67986667	14.4386	24.9639	20.54296667	18.15633333	26.6407	10.9578	11.5042	11.1744	10.8156	12.5472	17.4602	20.7337	22.4696	24.818	24.2591	20.1464	16.8355	14.4455	12.3747	13.60766667	22.67376667	20.41366667	17.26745	24.818	10.8156	37.2196	37.5437	37.1924	37.1775	36.8942	34.4207	32.7962	33.913
1934	absence	26.00012207	40.75012207	10.9715	10.6423	10.867	13.483	19.5477	21.7645	24.4703	25.0537	23.7934	19.8296	16.2804	13.7669	11.79356667	14.63256667	23.76283333	19.9678	17.53919167	25.0537	10.6423	10.9571	10.5246	10.7225	12.9576	17.8108	19.0607	21.2315	21.2288	22.0571	20.0445	16.2554	13.7591	11.74693333	13.8303	20.507	19.45233333	16.38414167	22.0571	10.5246	37.1545	36.801	36.9748	36.8376	36.3781	36.3232	36.2349	35.4959
1935	absence	10.8125	36.4375	14.9791	13.6272	14.2074	15.9241	19.5789	22.9403	27.0638	28.7377	26.9229	23.7265	20.6357	17.6438	15.4167	16.57013333	26.24726667	23.7617	20.49895	28.7377	13.6272	14.9688	13.6072	14.1359	15.7234	19.1184	22.579	26.5813	28.6155	26.8531	23.692	20.6269	17.6251	15.40036667	16.3259	25.92526667	23.724	20.34388333	28.6155	13.6072	37.2974	37.2875	37.1807	37.3499	37.4444	37.5758	37.7143	37.8036
1936	absence	11.1875	33.25012207	14.4638	13.2456	14.5973	17.7021	22.1607	24.6938	28.9157	30.433	28.6692	25.4542	21.095	17.3587	15.0227	18.15336667	28.01416667	25.0728	21.56575833	30.433	13.2456	14.3915	13.4276	14.8639	18.0215	22.4398	24.7229	28.308	30.3823	28.5189	25.6728	21.7395	17.876	15.2317	18.44173333	27.8044	25.3104	21.69705833	30.3823	13.4276	37.762	37.5424	37.3883	37.4183	37.5338	37.6329	37.7949	38.0813
1937	absence	16.0625	41.4375	10.6482	10.5772	11.3461	14.2947	19.6806	24.026	27.7605	29.1763	25.9135	20.9415	16.9473	13.3042	11.50986667	15.10713333	26.9876	21.26743333	18.71800833	29.1763	10.5772	10.6386	10.5582	11.2782	14.0071	18.9994	23.6073	27.4472	29.1036	25.8657	20.9305	16.9386	13.2924	11.4964	14.76156667	26.71936667	21.24493333	18.55556667	29.1036	10.5582	38.2092	38.1692	38.0722	38.1146	38.2394	38.2848	37.7689	37.7197
1938	absence	12.3125	44.50012207	9.82067	8.33645	10.0821	13.536	18.8682	23.7864	27.2867	26.9742	23.7125	18.3949	14.6428	11.6186	9.92524	14.1621	26.01576667	18.91673333	17.25496	27.2867	8.33645	11.0407	9.64849	10.184	13.0258	16.5199	19.964	23.5939	27.2723	25.639	19.8678	16.1783	14.7159	11.80169667	13.24323333	23.61006667	20.5617	17.30417417	27.2723	9.64849	27.0438	27.119	27.4024	26.0347	23.1235	22.8905	25.7076	28.1019
1939	absence	20.8125	38.9375	16.155	15.3297	15.2375	16.1694	19.8957	21.9754	25.563	27.3914	25.7505	23.4056	20.7521	18.6126	16.6991	17.10086667	24.9766	23.30273333	20.519825	27.3914	15.2375	15.9837	15.224	15.1366	15.6303	16.4122	16.8098	17.2448	19.6691	20.2546	22.1067	20.7176	18.5242	16.5773	15.72636667	17.9079	21.0263	17.80946667	22.1067	15.1366	38.9351	38.8569	38.9048	38.9627	39.0628	38.9965	38.9846	39.1598
1940	absence	20.62512207	39.0625	16.155	15.3297	15.2375	16.1694	19.8957	21.9754	25.563	27.3914	25.7505	23.4056	20.7521	18.6126	16.6991	17.10086667	24.9766	23.30273333	20.519825	27.3914	15.2375	16.1538	15.3313	15.1953	15.6277	16.581	16.9783	17.5584	20.1797	20.9073	22.6029	20.7383	18.6114	16.69883333	15.80133333	18.2388	21.41616667	18.03878333	22.6029	15.1953	38.9351	38.8569	38.9048	38.9627	39.0628	38.9965	38.9846	39.1598
1941	absence	21.3125	38.12512207	16.0096	15.0552	14.9933	16.3148	19.9732	22.8834	26.3448	27.6433	26.1991	23.8203	21.1418	18.77	16.6116	17.09376667	25.62383333	23.7204	20.7624	27.6433	14.9933	16.0029	15.0477	14.8829	15.6173	16.4656	16.7825	18.2262	20.6514	21.4323	22.6235	21.1154	18.768	16.6062	15.65526667	18.55336667	21.72373333	18.13464167	22.6235	14.8829	39.0213	38.8908	38.8801	38.9587	39.0508	39.0105	39.1025	39.2161
1942	absence	20.87512207	38.9375	16.122	15.3027	15.1906	16.1014	19.8115	21.6169	25.1051	27.2815	25.6292	23.3798	20.7189	18.5653	16.66333333	17.0345	24.66783333	23.24263333	20.402075	27.2815	15.1906	15.9837	15.224	15.1366	15.6303	16.4122	16.8098	17.2448	19.6691	20.2546	22.1067	20.7176	18.5242	16.5773	15.72636667	17.9079	21.0263	17.80946667	22.1067	15.1366	38.9188	38.8531	38.8941	38.9543	39.0509	38.98	38.9495	39.1466
1943	absence	21.3125	38.0625	15.8358	14.897	14.8158	16.1364	19.8624	22.5606	26.1103	27.525	26.1098	23.7662	21.0346	18.6591	16.46396667	16.9382	25.39863333	23.63686667	20.60941667	27.525	14.8158	16.2455	15.2714	15.083	15.6751	16.2702	16.355	17.6859	19.5127	20.3419	21.1925	21.2176	18.8405	16.7858	15.6761	17.8512	20.91733333	17.80760833	21.2176	15.083	39.0227	38.8895	38.8667	38.9365	39.0242	38.9869	39.0785	39.1895
1944	absence	21.4375	38.3125	14.6434	13.9222	13.9462	15.7505	19.5311	22.2604	25.5412	27.3367	25.8126	23.4879	20.4094	17.6373	15.40096667	16.40926667	25.0461	23.23663333	20.02324167	27.3367	13.9222	14.6281	13.908	13.8763	15.3749	18.1031	19.6605	21.293	26.3347	25.2533	23.474	20.3872	17.6336	15.3899	15.78476667	22.4294	23.03816667	19.16055833	26.3347	13.8763	39.0112	38.883	38.7811	38.8454	38.9381	38.9583	39.0264	39.1452
1945	absence	21.37512207	38.25012207	15.1343	14.3286	14.2877	15.8938	19.7163	22.422	25.7928	27.4235	25.951	23.6128	20.6383	18.0243	15.82906667	16.6326	25.21276667	23.4007	20.26878333	27.4235	14.2877	14.6732	13.9231	13.6618	14.3015	15.7107	16.5669	17.1834	19.0446	19.8427	21.3022	20.5921	18.0164	15.53756667	14.558	17.5983	20.579	17.06821667	21.3022	13.6618	39.0206	38.8847	38.814	38.8774	38.9626	38.9616	39.0363	39.1539
1946	absence	22.0625	38.3125	14.6684	13.8923	13.8094	15.7029	19.5441	22.4676	25.7211	27.3643	25.7924	23.509	20.4896	17.7664	15.44236667	16.35213333	25.18433333	23.26366667	20.060625	27.3643	13.8094	14.5524	13.6301	13.461	14.2952	15.6785	16.9471	17.945	19.4872	20.4427	21.5184	20.4318	17.8087	15.3304	14.47823333	18.12643333	20.79763333	17.183175	21.5184	13.461	38.9933	38.8804	38.7672	38.8203	38.9216	38.9675	39.0436	39.15
1947	absence	33.3125	31.25012207	16.8754	16.0664	17.9941	19.5335	23.3544	26.3893	28.6853	31.045	30.1113	27.5018	23.4885	19.7502	17.564	20.294	28.70653333	27.03386667	23.3996	31.045	16.0664	16.8397	16.0168	17.845	19.3753	23.1709	26.2898	28.5657	30.97	30.0689	27.4812	23.4813	19.7345	17.53033333	20.1304	28.6085	27.01046667	23.319925	30.97	16.0168	39.2087	39.1416	39.1318	39.011	38.9558	38.9288	38.702	38.869
1948	absence	32.6875	31.0625	18.854	17.4469	17.4914	18.4382	21.8416	24.4796	26.8634	29.4197	28.9684	26.9336	23.9355	21.1414	19.14743333	19.25706667	26.9209	26.6125	22.984475	29.4197	17.4469	16.0446	15.5877	17.5309	19.4081	23.436	26.4212	28.6522	31.1624	30.0109	27.3239	23.0069	19.0827	16.905	20.125	28.74526667	26.78056667	23.13895833	31.1624	15.5877	39.1549	39.0218	38.9195	38.9412	39.0638	38.9283	39.0357	39.2564
1949	absence	10.37512207	36.75012207	15.0897	13.8421	14.1499	15.8285	19.6547	22.7234	26.7278	28.4587	25.7414	23.2769	20.6601	17.3912	15.441	16.54436667	25.96996667	23.22613333	20.29536667	28.4587	13.8421	14.4021	13.2062	13.922	15.8658	19.6854	22.6608	26.8826	28.7396	25.2398	23.0792	20.1184	16.8831	14.83046667	16.49106667	26.09433333	22.81246667	20.05708333	28.7396	13.2062	37.1566	37.0696	37.1228	37.3246	37.3934	37.4799	37.5714	37.7077
1950	absence	10.87512207	36.50012207	15.0625	13.6537	14.2016	15.8914	19.4858	22.8042	26.9796	28.6044	26.8021	23.6344	20.6427	17.6384	15.45153333	16.52626667	26.1294	23.69306667	20.45006667	28.6044	13.6537	15.0543	13.6355	14.1311	15.6661	18.9573	22.395	26.4194	28.4689	26.7032	23.5979	20.6346	17.6239	15.4379	16.2515	25.7611	23.64523333	20.27393333	28.4689	13.6355	37.2925	37.2675	37.1709	37.351	37.4424	37.5715	37.6996	37.7849
1951	absence	0.75012207	40.62512207	13.7356	12.4074	12.988	15.546	18.6102	23.0133	26.6712	26.6428	24.4864	20.9603	18.4049	15.8642	14.0024	15.71473333	25.44243333	21.28386667	19.11085833	26.6712	12.4074	13.7358	12.4191	12.902	14.8296	16.8408	19.2874	21.6701	25.5922	24.2387	20.9285	18.3911	15.8729	14.00926667	14.85746667	22.18323333	21.1861	18.05901667	25.5922	12.4191	37.9111	37.8175	37.6811	37.6478	37.8354	37.6256	38.0956	38.0074
1952	absence	12.50012207	38.00012207	15.1396	14.2035	14.2006	15.3937	18.7639	22.0675	26.6713	27.6381	25.9047	22.6466	19.4909	16.7723	15.3718	16.1194	25.45896667	22.68073333	19.907725	27.6381	14.2006	15.1553	14.3231	14.0775	14.4319	14.4919	14.6845	14.9833	15.1741	15.2465	15.2892	16.0236	15.3822	14.95353333	14.33376667	14.9473	15.51976667	14.93859167	16.0236	14.0775	37.842	37.78	37.8086	37.7103	37.7885	37.9581	38.2313	38.4346
1953	absence	12.50012207	38.0625	15.1396	14.2035	14.2006	15.3937	18.7639	22.0675	26.6713	27.6381	25.9047	22.6466	19.4909	16.7723	15.3718	16.1194	25.45896667	22.68073333	19.907725	27.6381	14.2006	15.1553	14.3231	14.0775	14.4319	14.4919	14.6845	14.9833	15.1741	15.2465	15.2892	16.0236	15.3822	14.95353333	14.33376667	14.9473	15.51976667	14.93859167	16.0236	14.0775	37.842	37.78	37.8086	37.7103	37.7885	37.9581	38.2313	38.4346
1954	absence	12.4375	38.00012207	15.3226	14.2527	14.1426	15.5358	19.0665	22.9097	27.4893	28.0214	26.2583	22.9316	19.5235	17.08	15.55176667	16.2483	26.14013333	22.90446667	20.21116667	28.0214	14.1426	15.117	14.8051	14.8365	14.663	14.4732	14.6544	14.7177	14.861	14.8696	14.7277	14.7886	14.9647	14.96226667	14.65756667	14.74436667	14.7953	14.789875	15.117	14.4732	37.8386	37.8317	37.838	37.7238	37.8001	38.0092	38.3044	38.4776
1955	absence	17.75012207	40.25012207	14.6039	13.8561	14.2748	15.2582	18.4405	21.893	26.1453	28.0195	26.5088	22.4127	19.0385	16.7505	15.07016667	15.99116667	25.3526	22.65333333	19.76681667	28.0195	13.8561	14.603	13.849	14.2529	15.0215	16.3739	17.9567	21.5568	22.9398	23.7057	21.6473	19.0359	16.7491	15.06703333	15.2161	20.81776667	21.46296667	18.14096667	23.7057	13.849	38.645	38.567	38.7919	38.915	38.9573	38.9618	38.9513	39.0402
1956	absence	30.12512207	31.3125	18.854	17.4469	17.4914	18.4382	21.8416	24.4796	26.8634	29.4197	28.9684	26.9336	23.9355	21.1414	19.14743333	19.25706667	26.9209	26.6125	22.984475	29.4197	17.4469	18.2132	17.0607	17.4404	18.3733	21.057	24.4097	26.5739	28.5968	29.2401	26.9441	23.254	20.2876	18.5205	18.9569	26.5268	26.4794	22.6209	29.2401	17.0607	39.1549	39.0218	38.9195	38.9412	39.0638	38.9283	39.0357	39.2564
1957	absence	11.00012207	34.62512207	14.4638	13.2456	14.5973	17.7021	22.1607	24.6938	28.9157	30.433	28.6692	25.4542	21.095	17.3587	15.0227	18.15336667	28.01416667	25.0728	21.56575833	30.433	13.2456	13.9114	12.8901	14.4151	17.6089	22.2189	24.627	28.5199	30.3136	28.7106	25.3987	20.6039	16.9432	14.58156667	18.08096667	27.82016667	24.9044	21.346775	30.3136	12.8901	37.762	37.5424	37.3883	37.4183	37.5338	37.6329	37.7949	38.0813
1958	absence	10.8125	35.8125	14.8195	13.6506	14.2068	16.1892	20.2089	23.2093	27.4536	29.2196	27.4889	24.2529	20.7203	17.4859	15.31866667	16.8683	26.6275	24.15403333	20.742125	29.2196	13.6506	14.8019	13.6241	14.1279	16.048	19.8945	22.837	27.176	29.1262	27.4055	24.2198	20.7105	17.4641	15.2967	16.69013333	26.37973333	24.11193333	20.619625	29.1262	13.6241	37.3949	37.4094	37.2637	37.3162	37.4331	37.5704	37.7177	37.9004
1959	absence	24.00012207	32.0625	17.9086	16.4741	16.6204	17.3346	20.38	23.1779	25.8158	28.3198	27.3576	25.3639	22.7152	20.0618	18.14816667	18.11166667	25.77116667	25.14556667	21.79414167	28.3198	16.4741	17.9078	16.6521	16.47	16.9296	18.6315	20.1124	20.5548	21.2932	22.3035	23.6747	22.7789	20.3463	18.30206667	17.3437	20.65346667	22.91903333	19.80456667	23.6747	16.47	38.3877	38.5082	38.5696	38.4985	38.5053	38.5854	38.9003	39.0576
1960	absence	23.1875	32.3125	17.9086	16.4741	16.6204	17.3346	20.38	23.1779	25.8158	28.3198	27.3576	25.3639	22.7152	20.0618	18.14816667	18.11166667	25.77116667	25.14556667	21.79414167	28.3198	16.4741	17.6147	16.1805	16.5021	17.2484	20.3142	23.0688	25.7394	28.3565	27.4409	25.3847	22.5072	19.7896	17.8616	18.02156667	25.72156667	25.11093333	21.67891667	28.3565	16.1805	38.3877	38.5082	38.5696	38.4985	38.5053	38.5854	38.9003	39.0576
1961	absence	13.9375	38.0625	15.6282	14.3638	14.1073	15.8227	19.7015	23.1395	27.7479	28.6145	26.6407	23.2478	19.4933	17.4648	15.81893333	16.54383333	26.50063333	23.12726667	20.49766667	28.6145	14.1073	14.6321	14.5241	14.6181	14.4628	14.4958	14.5909	14.4901	14.5027	14.5181	14.4894	14.5687	14.6299	14.59536667	14.52556667	14.5279	14.5254	14.54355833	14.6321	14.4628	37.8776	37.8863	37.9178	37.8945	37.9285	38.0939	38.436	38.565
1962	absence	15.3125	37.0625	15.6152	14.8442	14.7868	15.7793	19.2462	23.0649	27.2402	28.2067	27.0192	23.6552	20.9947	18.1159	16.19176667	16.6041	26.1706	23.8897	20.71404167	28.2067	14.7868	15.6854	14.9609	14.6887	14.709	14.7661	14.8945	14.7943	14.8288	15.1861	15.049	15.2636	15.2865	15.31093333	14.72126667	14.8392	15.16623333	15.00940833	15.6854	14.6887	38.6234	38.6973	38.7247	38.7398	38.8415	38.8505	38.9333	39.0027
1963	absence	15.25012207	40.0625	15.2333	14.3355	14.1031	15.3576	18.4798	22.1941	25.5657	26.8405	25.0659	22.1366	19.2731	17.148	15.57226667	15.98016667	24.86676667	22.15853333	19.64443333	26.8405	14.1031	15.2309	14.3389	14.0355	14.3612	15.0422	15.997	17.0746	18.1287	18.7831	21.2802	18.2787	17.1447	15.5715	14.47963333	17.06676667	19.44733333	16.64130833	21.2802	14.0355	37.9804	37.9473	37.8932	37.9252	37.9478	37.9877	37.9945	37.988
1964	absence	15.00012207	38.4375	15.856	14.5599	14.1014	15.6843	19.5029	23.3092	27.9547	28.3352	26.2137	23.0557	19.7864	17.6468	16.0209	16.42953333	26.53303333	23.0186	20.50051667	28.3352	14.1014	13.1633	13.2468	13.1923	13.1748	13.1685	13.1517	13.1478	13.1755	13.1841	13.1996	13.2194	13.2607	13.2236	13.17853333	13.15833333	13.20103333	13.190375	13.2607	13.1478	37.9069	37.88	37.9205	37.9522	38.0283	38.1638	38.389	38.344
1965	absence	14.37512207	36.00012207	15.8623	14.8979	14.8938	16.1564	19.3506	22.4245	27.1243	28.1052	26.6212	23.8987	22.0458	18.1009	16.28703333	16.80026667	25.88466667	24.18856667	20.79013333	28.1052	14.8938	15.8553	14.8978	14.7994	15.1379	15.387	15.7114	16.1329	16.7234	16.6864	18.0081	19.7411	17.7409	16.16466667	15.1081	16.18923333	18.1452	16.4018	19.7411	14.7994	37.9939	38.1665	38.1838	38.1409	37.9558	37.9607	38.0612	38.1278
1966	absence	21.25012207	37.75012207	16.5997	15.939	15.7083	16.2932	19.4157	21.2357	25.3777	27.1403	26.145	24.0679	21.6383	18.9366	17.15843333	17.13906667	24.58456667	23.9504	20.70811667	27.1403	15.7083	16.5947	15.9367	15.6563	15.7158	16.1888	16.2754	17.9999	19.0578	19.9123	20.4488	21.6126	18.7681	17.09983333	15.85363333	17.7777	20.6579	17.84726667	21.6126	15.6563	38.9353	38.975	39.0201	39.0152	39.0683	39.0256	39.1078	39.2605
1967	absence	20.75012207	38.75012207	16.122	15.3027	15.1906	16.1014	19.8115	21.6169	25.1051	27.2815	25.6292	23.3798	20.7189	18.5653	16.66333333	17.0345	24.66783333	23.24263333	20.402075	27.2815	15.1906	15.9961	15.2492	15.1504	15.6155	16.2753	16.5089	16.8633	18.8848	19.4186	20.991	20.7042	18.5307	16.592	15.6804	17.419	20.37126667	17.51566667	20.991	15.1504	38.9188	38.8531	38.8941	38.9543	39.0509	38.98	38.9495	39.1466
1968	absence	20.62512207	38.4375	16.363	15.6755	15.6056	16.2099	19.4953	22.2504	25.5526	27.7493	26.0761	23.7183	21.1363	18.8814	16.9733	17.1036	25.1841	23.64356667	20.72614167	27.7493	15.6056	15.8177	15.7108	15.1178	15.0065	15.0644	15.33	15.2933	15.4443	15.4799	15.5072	15.4734	15.3917	15.64006667	15.0629	15.35586667	15.48683333	15.38641667	15.8177	15.0065	38.8959	38.9131	38.985	38.9975	39.0191	39.093	39.071	39.3045
1969	absence	20.75012207	37.87512207	16.43	15.5656	15.4418	16.3292	19.7992	23.0849	26.3772	28.0946	26.2928	23.7036	21.0572	18.7525	16.91603333	17.19006667	25.85223333	23.68453333	20.91071667	28.0946	15.4418	16.4274	15.5624	15.397	16.0586	17.6859	18.0725	19.4822	23.2352	24.3691	23.6512	21.0373	18.7509	16.91356667	16.3805	20.2633	23.0192	19.14414167	24.3691	15.397	38.9396	38.9115	38.9467	39.0104	39.0508	39.161	39.1582	39.3491
1970	absence	25.8125	35.3125	17.1637	16.2158	16.1653	16.9798	19.9271	23.0493	25.2815	27.6907	26.683	23.9732	20.8518	18.4605	17.28	17.69073333	25.3405	23.836	21.03680833	27.6907	16.1653	17.1599	16.2072	16.0677	16.3757	16.7608	17.0475	16.8623	17.0173	17.0507	17.2313	17.2163	18.3574	17.2415	16.4014	16.9757	17.1661	16.946175	18.3574	16.0677	39.3476	39.2564	39.1942	39.2099	39.2864	39.3966	39.5199	39.5833
1971	absence	26.37512207	36.5625	17.8636	17.2548	16.7233	16.9632	19.8435	22.289	23.2374	25.3404	24.6647	22.8952	21.1363	18.9405	18.01963333	17.84333333	23.62226667	22.89873333	20.59599167	25.3404	16.7233	17.0269	17.0553	16.8288	16.7308	16.8217	16.7575	16.6099	16.5355	16.6047	16.5629	16.4178	16.5414	16.87453333	16.79376667	16.6343	16.52846667	16.70776667	17.0553	16.4178	39.2808	39.2664	39.2294	39.2387	39.3041	39.3794	39.3765	39.392
1972	absence	24.4375	37.9375	14.9426	14.3733	14.6278	15.3375	18.9725	21.5508	24.0441	26.3927	25.5324	22.8113	19.1274	16.8073	15.3744	16.3126	23.99586667	22.49036667	19.54330833	26.3927	14.3733	14.9301	14.3638	14.5544	14.9917	16.7303	17.8148	18.1957	18.4008	18.4317	19.1416	19.1184	16.805	15.3663	15.42546667	18.1371	18.89723333	16.956525	19.1416	14.3638	38.5296	38.752	38.9045	39.0583	38.969	38.0471	38.1388	38.4547
1973	absence	24.1875	38.62512207	14.9587	14.4428	14.0259	14.5592	19.0574	22.2262	24.8375	26.8373	25.3298	22.0521	18.0883	16.2516	15.2177	15.88083333	24.63366667	21.8234	19.3889	26.8373	14.0259	15.286	14.46	13.9693	13.8434	14.3311	14.9407	14.9291	15.044	15.2042	14.9301	14.5906	15.6105	15.11883333	14.04793333	14.97126667	14.9083	14.76158333	15.6105	13.8434	38.5292	38.7165	38.6834	38.6833	38.3956	37.0233	37.1744	36.9598
1974	absence	26.6875	39.1875	13.8073	13.6604	13.9579	15.1993	19.1564	21.6335	23.0036	24.8698	23.2174	20.5279	17.4798	15.4243	14.29733333	16.10453333	23.16896667	20.40836667	18.4948	24.8698	13.6604	13.7264	13.5833	13.6672	14.6765	16.5831	17.4937	17.9345	18.3626	18.4823	19.7124	17.4431	15.414	14.24123333	14.9756	17.93026667	18.54593333	16.42325833	19.7124	13.5833	38.9413	39.0168	39.0085	39.0935	39.1768	39.203	39.2881	39.2857
1975	absence	26.75012207	38.12512207	17.0816	16.3071	15.891	16.2508	19.4582	21.2303	21.171	24.2976	23.3694	21.6231	18.9378	17.6894	17.02603333	17.2	22.23296667	21.3101	19.442275	24.2976	15.891	17.0787	16.3043	15.8569	15.7185	16.0889	16.5358	16.6531	16.9604	17.046	17.0732	17.3068	17.3917	16.9249	15.8881	16.71643333	17.142	16.66785833	17.3917	15.7185	39.2584	39.2947	39.252	39.2308	39.302	39.3325	39.2472	39.2854
1976	absence	27.25012207	37.8125	15.878	15.1487	15.3547	16.1357	19.7781	21.8517	22.7393	25.2107	24.2946	22.3744	19.9098	17.5568	16.1945	17.0895	23.26723333	22.19293333	19.68604167	25.2107	15.1487	16.7463	15.7082	15.3888	15.6789	16.2736	16.9291	17.1419	17.5157	17.7468	17.9705	18.1327	17.8566	16.77036667	15.78043333	17.19556667	17.95	16.92409167	18.1327	15.3888	39.565	39.413	39.3725	39.5421	39.5658	39.6529	39.6863	39.7641
1977	absence	30.5625	36.62512207	18.4866	17.898	17.4503	17.6269	21.0679	22.3811	25.5987	26.8122	26.8664	24.6846	22.9291	19.8783	18.7543	18.71503333	24.93066667	24.8267	21.806675	26.8664	17.4503	17.6451	16.9059	16.6463	16.6299	16.3483	15.5432	15.6398	15.5135	15.6123	15.6724	15.5749	15.5923	16.71443333	16.5415	15.5655	15.61986667	16.110325	17.6451	15.5135	39.2928	39.2816	39.2497	39.2428	39.3184	39.2708	39.1785	39.2095
1978	absence	29.00012207	36.62512207	18.4866	17.898	17.4503	17.6269	21.0679	22.3811	25.5987	26.8122	26.8664	24.6846	22.9291	19.8783	18.7543	18.71503333	24.93066667	24.8267	21.806675	26.8664	17.4503	17.5614	17.8959	16.8561	16.7036	16.8194	15.9342	16.1117	15.9218	15.81	15.832	15.8829	15.9251	17.12746667	16.79303333	15.98923333	15.84163333	16.43784167	17.8959	15.81	39.2928	39.2816	39.2497	39.2428	39.3184	39.2708	39.1785	39.2095
1979	absence	27.3125	36.9375	18.2901	17.6588	17.2096	17.3671	20.2049	21.0041	22.2622	24.7662	25.1393	23.2882	22.1666	19.6828	18.5439	18.26053333	22.6775	23.53136667	20.753325	25.1393	17.2096	16.1163	17.2137	17.1462	16.9871	16.9231	16.782	16.4204	16.2815	16.1338	16.0522	16.0414	16.0389	16.4563	17.0188	16.49463333	16.0758	16.51138333	17.2137	16.0389	39.3154	39.3006	39.2576	39.2726	39.3007	39.2396	39.2008	39.1443
1980	absence	19.4375	40.4375	16.0077	15.7692	15.6196	15.744	18.7575	21.4014	24.2342	26.7847	25.2152	22.5379	20.4117	18.0739	16.61693333	16.70703333	24.1401	22.7216	20.04641667	26.7847	15.6196	15.6642	15.8477	15.718	14.9883	14.7991	14.9962	15.0698	15.5521	15.6934	15.8658	16.027	15.6415	15.7178	15.16846667	15.20603333	15.86206667	15.48859167	16.027	14.7991	38.7015	38.8417	38.9021	38.8035	38.5803	37.9567	38.0197	38.4536
1981	absence	19.75012207	40.0625	15.9395	14.9287	14.8596	15.6533	19.2737	21.8874	24.9119	27.0782	25.1654	22.6843	20.4667	18.2611	16.37643333	16.59553333	24.62583333	22.77213333	20.09248333	27.0782	14.8596	15.9399	14.9219	14.8132	15.0573	15.594	15.6144	15.6414	17.1057	17.5641	18.6102	20.0638	18.2536	16.3718	15.15483333	16.1205	18.74603333	16.59829167	20.0638	14.8132	38.7403	38.7513	38.8002	38.8611	38.962	38.9589	38.9444	38.8626
1982	absence	20.00012207	39.8125	16.196	15.472	15.312	16.0117	19.6741	22.0809	25.6298	27.5895	25.7377	23.1315	20.679	18.3944	16.68746667	16.99926667	25.10006667	23.18273333	20.49238333	27.5895	15.312	15.1202	14.4664	14.5475	15.5695	18.1411	19.8784	19.4498	23.3094	24.0653	22.602	20.1055	17.6563	15.74763333	16.08603333	20.8792	22.2576	18.74261667	24.0653	14.4664	38.86	38.8739	38.9243	38.9227	38.9993	38.9383	38.9231	39.1451
1983	absence	19.9375	39.8125	16.1911	15.8142	15.5439	15.7971	18.8439	21.2589	24.0061	26.863	25.0889	22.5881	20.4521	18.2145	16.73993333	16.7283	24.04266667	22.7097	20.05515	26.863	15.5439	15.1202	14.4664	14.5475	15.5695	18.1411	19.8784	19.4498	23.3094	24.0653	22.602	20.1055	17.6563	15.74763333	16.08603333	20.8792	22.2576	18.74261667	24.0653	14.4664	38.7508	38.8741	38.9192	38.8735	38.7903	38.5198	38.3641	38.6263
1984	absence	20.0625	39.62512207	16.196	15.472	15.312	16.0117	19.6741	22.0809	25.6298	27.5895	25.7377	23.1315	20.679	18.3944	16.68746667	16.99926667	25.10006667	23.18273333	20.49238333	27.5895	15.312	16.2161	15.606	15.4787	15.3185	15.3797	15.4919	15.4198	15.8669	15.9449	16.116	16.6915	16.1403	15.98746667	15.3923	15.59286667	16.2508	15.80585833	16.6915	15.3185	38.86	38.8739	38.9243	38.9227	38.9993	38.9383	38.9231	39.1451
1985	absence	23.00012207	39.12512207	14.3092	14.5364	14.3717	14.8799	19.6269	22.95	25.9517	27.8233	25.9435	22.1308	18.5618	16.4085	15.0847	16.29283333	25.575	22.21203333	19.79114167	27.8233	14.3092	15.4764	14.9082	14.394	14.3597	14.5271	14.8886	15.0126	14.9359	15.0486	15.2062	15.0476	14.9817	15.1221	14.42693333	14.9457	15.1008	14.89888333	15.4764	14.3597	38.0561	38.5745	38.6726	38.5585	37.7867	37.1677	36.1998	36.8221
1986	absence	24.0625	38.3125	14.4756	13.5301	13.5477	14.6494	18.6665	22.0225	24.6523	26.6138	25.6221	22.8439	19.3343	16.8744	14.96003333	15.6212	24.42953333	22.6001	19.40271667	26.6138	13.5301	15.0864	14.7434	14.451	14.3432	14.7336	15.1139	15.0961	15.0994	15.1029	15.2889	15.8925	16.0818	15.30386667	14.50926667	15.10313333	15.4281	15.08609167	16.0818	14.3432	38.3413	38.4545	38.5214	38.5948	38.7282	38.5498	38.3348	38.5953
1987	absence	23.87512207	37.6875	15.6177	14.8275	14.8829	15.6126	19.1222	21.9812	24.6648	26.7229	26.0026	23.4643	20.322	17.6654	16.03686667	16.53923333	24.4563	23.26296667	20.07384167	26.7229	14.8275	15.6122	14.8102	14.8114	15.1197	16.0115	16.5647	16.8557	17.0319	17.0761	16.9738	17.5925	17.1174	15.8466	15.3142	16.81743333	17.21413333	16.29809167	17.5925	14.8102	38.7021	38.8424	38.9511	39.0455	39.1806	38.6864	38.6132	39.0493
1988	absence	22.62512207	38.3125	14.0364	13.2811	13.7066	15.191	19.1927	22.4751	25.679	27.3269	26.1627	23.6266	19.8701	16.9494	14.75563333	16.0301	25.16033333	23.2198	19.79146667	27.3269	13.2811	14.5524	13.6301	13.461	14.2952	15.6785	16.9471	17.945	19.4872	20.4427	21.5184	20.4318	17.8087	15.3304	14.47823333	18.12643333	20.79763333	17.183175	21.5184	13.461	38.7861	38.8427	38.8435	38.9137	39.0163	39.0267	39.0577	39.1442
1989	absence	23.12512207	39.50012207	14.101	14.177	14.0145	14.8367	19.783	23.0022	26.019	27.8782	26.0781	22.0066	18.2033	16.3207	14.86623333	16.2114	25.63313333	22.096	19.70169167	27.8782	14.0145	15.8011	14.7832	14.241	14.664	14.8501	14.973	15.0355	14.9654	15.0384	15.1391	14.8322	15.0453	15.20986667	14.58503333	14.9913	15.00323333	14.94735833	15.8011	14.241	37.9421	38.4266	38.5594	38.3805	37.6652	37.1116	36.2778	36.7922
1990	absence	23.3125	37.62512207	16.1877	14.9798	14.5048	15.3984	19.4243	22.6924	25.6176	27.3449	26.2571	23.6302	20.4224	17.653	16.2735	16.4425	25.2183	23.43656667	20.34271667	27.3449	14.5048	16.1849	14.9585	14.3239	14.4173	14.8435	15.3525	15.6492	15.9134	16.0754	16.1808	16.3145	16.3652	15.8362	14.52823333	15.63836667	16.19023333	15.54825833	16.3652	14.3239	39.0075	38.9111	38.8901	38.9841	39.1405	39.0488	38.7718	39.0286
1991	absence	21.6875	36.8125	16.9218	16.0929	15.8291	16.5384	19.3294	22.049	26.3376	27.4735	26.6749	24.3543	21.9159	19.1399	17.38486667	17.2323	25.2867	24.31503333	21.054725	27.4735	15.8291	13.844	13.9287	13.9779	14.019	13.8731	13.9106	13.8785	13.8885	13.9906	13.9312	13.9508	13.8825	13.88506667	13.95666667	13.89253333	13.95753333	13.92295	14.019	13.844	39.1073	39.0857	39.0635	39.0866	39.1395	39.0805	39.1866	39.2265
1992	absence	21.6875	36.75012207	16.9218	16.0929	15.8291	16.5384	19.3294	22.049	26.3376	27.4735	26.6749	24.3543	21.9159	19.1399	17.38486667	17.2323	25.2867	24.31503333	21.054725	27.4735	15.8291	13.7389	13.8	13.7951	13.8803	13.7612	13.7807	13.7633	13.7993	13.8783	13.8088	13.8175	13.7145	13.75113333	13.8122	13.7811	13.83486667	13.794825	13.8803	13.7145	39.1073	39.0857	39.0635	39.0866	39.1395	39.0805	39.1866	39.2265
1993	absence	26.3125	35.25012207	17.4993	17.0793	17.0329	17.251	19.7944	22.6431	24.5877	27.2239	26.1622	23.7947	20.6311	18.2898	17.6228	18.0261	24.81823333	23.52933333	20.99911667	27.2239	17.0329	14.7322	15.0328	14.9526	15.2251	15.1096	15.1636	15.0328	15.0676	15.036	15.0934	15.2542	15.2189	14.99463333	15.09576667	15.088	15.12786667	15.07656667	15.2542	14.7322	39.2216	39.1863	39.1787	39.2015	39.2319	39.3408	39.3522	39.477
1994	absence	26.25012207	35.3125	17.0382	16.204	16.115	17.0479	20.0737	23.0128	25.1308	27.5675	26.3327	23.8349	20.5512	18.3744	17.20553333	17.74553333	25.23703333	23.57293333	20.94025833	27.5675	16.115	17.0323	16.1919	15.9778	16.2767	16.8015	17.1461	16.8629	17.1349	17.2425	17.3385	17.4208	18.3612	17.19513333	16.352	17.04796667	17.33393333	16.98225833	18.3612	15.9778	39.3007	39.2166	39.1871	39.211	39.2677	39.3913	39.479	39.5676
1995	absence	26.1875	35.25012207	17.0382	16.204	16.115	17.0479	20.0737	23.0128	25.1308	27.5675	26.3327	23.8349	20.5512	18.3744	17.20553333	17.74553333	25.23703333	23.57293333	20.94025833	27.5675	16.115	17.0323	16.1919	15.9778	16.2767	16.8015	17.1461	16.8629	17.1349	17.2425	17.3385	17.4208	18.3612	17.19513333	16.352	17.04796667	17.33393333	16.98225833	18.3612	15.9778	39.3007	39.2166	39.1871	39.211	39.2677	39.3913	39.479	39.5676
1996	absence	26.37512207	35.25012207	17.4993	17.0793	17.0329	17.251	19.7944	22.6431	24.5877	27.2239	26.1622	23.7947	20.6311	18.2898	17.6228	18.0261	24.81823333	23.52933333	20.99911667	27.2239	17.0329	14.7322	15.0328	14.9526	15.2251	15.1096	15.1636	15.0328	15.0676	15.036	15.0934	15.2542	15.2189	14.99463333	15.09576667	15.088	15.12786667	15.07656667	15.2542	14.7322	39.2216	39.1863	39.1787	39.2015	39.2319	39.3408	39.3522	39.477
1997	absence	26.3125	35.12512207	17.513	17.026	17.0014	17.2429	19.6898	22.5444	24.5596	27.1629	26.1381	23.8812	21.0143	18.4873	17.67543333	17.97803333	24.75563333	23.67786667	21.02174167	27.1629	17.0014	17.253	16.9334	16.8802	16.6871	17.1025	17.1136	17.0535	16.9876	16.8447	17.0187	17.0933	17.8062	17.33086667	16.88993333	17.05156667	16.98556667	17.06448333	17.8062	16.6871	39.2242	39.1842	39.1778	39.1992	39.2231	39.3329	39.3582	39.4585
1998	absence	26.1875	35.3125	17.0382	16.204	16.115	17.0479	20.0737	23.0128	25.1308	27.5675	26.3327	23.8349	20.5512	18.3744	17.20553333	17.74553333	25.23703333	23.57293333	20.94025833	27.5675	16.115	17.0323	16.1919	15.9778	16.2767	16.8015	17.1461	16.8629	17.1349	17.2425	17.3385	17.4208	18.3612	17.19513333	16.352	17.04796667	17.33393333	16.98225833	18.3612	15.9778	39.3007	39.2166	39.1871	39.211	39.2677	39.3913	39.479	39.5676
1999	absence	26.37512207	35.3125	17.4442	17.0366	17.0184	17.2456	19.8127	22.6712	24.6005	27.2477	26.1597	23.7621	20.4973	18.2402	17.57366667	18.02556667	24.8398	23.47303333	20.97801667	27.2477	17.0184	16.2234	15.8166	15.5113	15.9694	16.0907	16.0069	15.9152	16.0058	16.1957	16.1267	16.2908	16.4479	16.16263333	15.85713333	15.97596667	16.2044	16.05003333	16.4479	15.5113	39.2251	39.1841	39.1789	39.2025	39.2348	39.3435	39.3572	39.4855
2000	absence	26.3125	35.0625	17.5641	17.0738	16.9943	17.2451	19.7354	22.5495	24.5721	27.1595	26.1378	23.9083	21.0745	18.5344	17.7241	17.9916	24.76036667	23.70686667	21.04573333	27.1595	16.9943	15.4687	15.4869	15.2909	15.6457	15.7464	15.5074	15.5512	15.4233	15.4288	15.5421	15.4825	15.7988	15.5848	15.561	15.49396667	15.48446667	15.53105833	15.7988	15.2909	39.2212	39.1845	39.175	39.199	39.2229	39.3296	39.3488	39.4539
2001	absence	24.37512207	37.37512207	15.8058	15.2676	15.4581	16.1972	19.2084	21.5767	23.6509	25.8151	25.3614	22.7962	19.283	17.28	16.1178	16.95456667	23.6809	22.4802	19.80836667	25.8151	15.2676	15.536	15.4838	15.5104	15.569	15.6695	15.7799	15.6751	15.5193	15.5026	15.4416	15.4028	15.4828	15.50086667	15.58296667	15.6581	15.449	15.54773333	15.7799	15.4028	38.8744	38.8956	39.0216	39.1178	39.2443	39.2558	39.1484	38.9616
2002	absence	21.0625	38.50012207	15.8358	14.897	14.8158	16.1364	19.8624	22.5606	26.1103	27.525	26.1098	23.7662	21.0346	18.6591	16.46396667	16.9382	25.39863333	23.63686667	20.60941667	27.525	14.8158	16.5701	15.6096	15.0278	15.2374	15.4835	15.565	15.8276	16.1385	16.3003	16.225	16.9936	16.3104	16.16336667	15.24956667	15.8437	16.5063	15.94073333	16.9936	15.0278	39.0227	38.8895	38.8667	38.9365	39.0242	38.9869	39.0785	39.1895
2003	absence	23.12512207	37.4375	16.1877	14.9798	14.5048	15.3984	19.4243	22.6924	25.6176	27.3449	26.2571	23.6302	20.4224	17.653	16.2735	16.4425	25.2183	23.43656667	20.34271667	27.3449	14.5048	17.0302	16.1185	15.6298	15.6399	16.139	17.0276	17.6401	17.7665	17.8205	18.1694	20.0001	18.0821	17.07693333	15.8029	17.47806667	18.66333333	17.25530833	20.0001	15.6298	39.0075	38.9111	38.8901	38.9841	39.1405	39.0488	38.7718	39.0286
2004	absence	23.3125	37.37512207	16.1877	14.9798	14.5048	15.3984	19.4243	22.6924	25.6176	27.3449	26.2571	23.6302	20.4224	17.653	16.2735	16.4425	25.2183	23.43656667	20.34271667	27.3449	14.5048	16.1644	15.4394	15.3129	15.5669	15.4227	15.5876	15.5648	15.6704	15.7993	15.7548	15.8274	15.9947	15.86616667	15.43416667	15.6076	15.79383333	15.67544167	16.1644	15.3129	39.0075	38.9111	38.8901	38.9841	39.1405	39.0488	38.7718	39.0286
2005	absence	22.6875	38.3125	14.0364	13.2811	13.7066	15.191	19.1927	22.4751	25.679	27.3269	26.1627	23.6266	19.8701	16.9494	14.75563333	16.0301	25.16033333	23.2198	19.79146667	27.3269	13.2811	13.9812	13.2058	13.4805	14.5592	16.5828	19.0655	22.2513	23.885	25.7244	23.6076	19.845	16.9453	14.71076667	14.87416667	21.73393333	23.059	18.59446667	25.7244	13.2058	38.7861	38.8427	38.8435	38.9137	39.0163	39.0267	39.0577	39.1442
2006	absence	23.4375	37.87512207	14.0364	13.2811	13.7066	15.191	19.1927	22.4751	25.679	27.3269	26.1627	23.6266	19.8701	16.9494	14.75563333	16.0301	25.16033333	23.2198	19.79146667	27.3269	13.2811	13.9812	13.2058	13.4805	14.5592	16.5828	19.0655	22.2513	23.885	25.7244	23.6076	19.845	16.9453	14.71076667	14.87416667	21.73393333	23.059	18.59446667	25.7244	13.2058	38.7861	38.8427	38.8435	38.9137	39.0163	39.0267	39.0577	39.1442
2007	absence	25.37512207	36.37512207	17.1777	16.5967	16.4545	16.9462	19.6815	22.4297	24.1892	26.4181	25.5705	23.0772	19.9435	17.8118	17.1954	17.69406667	24.34566667	22.86373333	20.52471667	26.4181	16.4545	16.8001	16.5163	16.3644	16.4423	16.8155	16.8199	16.6017	16.6115	16.5858	16.2683	16.2875	16.5464	16.62093333	16.54073333	16.6777	16.38053333	16.554975	16.8199	16.2683	39.255	39.2344	39.2075	39.2183	39.2903	39.3579	39.475	39.5428
2008	absence	24.37512207	36.75012207	16.2981	15.9893	16.1011	16.6709	19.4047	22.5639	24.7016	26.2994	25.5307	23.4273	19.5593	17.5074	16.59826667	17.39223333	24.52163333	22.8391	20.33780833	26.2994	15.9893	16.2893	15.9609	16.0075	16.102	16.4593	16.9974	17.2691	17.3993	17.6271	17.7426	18.0058	17.3105	16.52023333	16.1896	17.22193333	17.79183333	16.9309	18.0058	15.9609	39.0207	39.1345	39.1735	39.1971	39.2693	39.3629	39.4509	39.2155
2009	absence	24.62512207	36.8125	16.4893	16.0754	16.1052	16.6206	19.6033	22.5028	24.1647	26.0288	25.3016	23.1232	19.5355	17.4638	16.67616667	17.44303333	24.2321	22.65343333	20.25118333	26.0288	16.0754	16.4952	16.0873	16.0381	16.1317	16.2971	16.5893	16.8481	16.8617	16.806	16.6248	16.7661	16.6545	16.41233333	16.15563333	16.76636667	16.7323	16.51665833	16.8617	16.0381	39.1283	39.1689	39.181	39.2033	39.2759	39.313	39.2569	39.1146
2010	absence	23.4375	37.9375	14.0364	13.2811	13.7066	15.191	19.1927	22.4751	25.679	27.3269	26.1627	23.6266	19.8701	16.9494	14.75563333	16.0301	25.16033333	23.2198	19.79146667	27.3269	13.2811	13.9812	13.2058	13.4805	14.5592	16.5828	19.0655	22.2513	23.885	25.7244	23.6076	19.845	16.9453	14.71076667	14.87416667	21.73393333	23.059	18.59446667	25.7244	13.2058	38.7861	38.8427	38.8435	38.9137	39.0163	39.0267	39.0577	39.1442
2011	absence	23.0625	37.87512207	14.0364	13.2811	13.7066	15.191	19.1927	22.4751	25.679	27.3269	26.1627	23.6266	19.8701	16.9494	14.75563333	16.0301	25.16033333	23.2198	19.79146667	27.3269	13.2811	13.9812	13.2058	13.4805	14.5592	16.5828	19.0655	22.2513	23.885	25.7244	23.6076	19.845	16.9453	14.71076667	14.87416667	21.73393333	23.059	18.59446667	25.7244	13.2058	38.7861	38.8427	38.8435	38.9137	39.0163	39.0267	39.0577	39.1442
2012	absence	23.25012207	37.9375	14.0364	13.2811	13.7066	15.191	19.1927	22.4751	25.679	27.3269	26.1627	23.6266	19.8701	16.9494	14.75563333	16.0301	25.16033333	23.2198	19.79146667	27.3269	13.2811	13.9812	13.2058	13.4805	14.5592	16.5828	19.0655	22.2513	23.885	25.7244	23.6076	19.845	16.9453	14.71076667	14.87416667	21.73393333	23.059	18.59446667	25.7244	13.2058	38.7861	38.8427	38.8435	38.9137	39.0163	39.0267	39.0577	39.1442
2013	absence	23.00012207	37.87512207	14.0364	13.2811	13.7066	15.191	19.1927	22.4751	25.679	27.3269	26.1627	23.6266	19.8701	16.9494	14.75563333	16.0301	25.16033333	23.2198	19.79146667	27.3269	13.2811	16.08	15.4116	15.3399	15.9944	18.6555	21.8159	25.5334	27.4524	26.6238	23.8084	20.6495	17.742	16.4112	16.66326667	24.9339	23.6939	20.42556667	27.4524	15.3399	38.7861	38.8427	38.8435	38.9137	39.0163	39.0267	39.0577	39.1442
2014	absence	23.1875	37.62512207	16.1877	14.9798	14.5048	15.3984	19.4243	22.6924	25.6176	27.3449	26.2571	23.6302	20.4224	17.653	16.2735	16.4425	25.2183	23.43656667	20.34271667	27.3449	14.5048	16.1849	14.9585	14.3239	14.4173	14.8435	15.3525	15.6492	15.9134	16.0754	16.1808	16.3145	16.3652	15.8362	14.52823333	15.63836667	16.19023333	15.54825833	16.3652	14.3239	39.0075	38.9111	38.8901	38.9841	39.1405	39.0488	38.7718	39.0286
2015	absence	23.50012207	37.87512207	14.0364	13.2811	13.7066	15.191	19.1927	22.4751	25.679	27.3269	26.1627	23.6266	19.8701	16.9494	14.75563333	16.0301	25.16033333	23.2198	19.79146667	27.3269	13.2811	13.9812	13.2058	13.4805	14.5592	16.5828	19.0655	22.2513	23.885	25.7244	23.6076	19.845	16.9453	14.71076667	14.87416667	21.73393333	23.059	18.59446667	25.7244	13.2058	38.7861	38.8427	38.8435	38.9137	39.0163	39.0267	39.0577	39.1442
2016	absence	23.37512207	37.6875	16.1877	14.9798	14.5048	15.3984	19.4243	22.6924	25.6176	27.3449	26.2571	23.6302	20.4224	17.653	16.2735	16.4425	25.2183	23.43656667	20.34271667	27.3449	14.5048	16.1849	14.9585	14.3239	14.4173	14.8435	15.3525	15.6492	15.9134	16.0754	16.1808	16.3145	16.3652	15.8362	14.52823333	15.63836667	16.19023333	15.54825833	16.3652	14.3239	39.0075	38.9111	38.8901	38.9841	39.1405	39.0488	38.7718	39.0286
2017	absence	23.4375	37.6875	16.1877	14.9798	14.5048	15.3984	19.4243	22.6924	25.6176	27.3449	26.2571	23.6302	20.4224	17.653	16.2735	16.4425	25.2183	23.43656667	20.34271667	27.3449	14.5048	16.1849	14.9585	14.3239	14.4173	14.8435	15.3525	15.6492	15.9134	16.0754	16.1808	16.3145	16.3652	15.8362	14.52823333	15.63836667	16.19023333	15.54825833	16.3652	14.3239	39.0075	38.9111	38.8901	38.9841	39.1405	39.0488	38.7718	39.0286
2018	absence	24.00012207	37.62512207	15.2341	14.7624	15.0202	15.7045	19.0685	21.757	24.3968	26.7022	25.916	23.4054	20.0227	17.3086	15.76836667	16.59773333	24.28533333	23.1147	19.94153333	26.7022	14.7624	15.2306	14.7298	14.9294	15.2415	15.9462	16.5031	16.747	16.9063	16.9309	16.8221	17.7931	16.7313	15.5639	15.37236667	16.7188	17.18203333	16.209275	17.7931	14.7298	38.593	38.8305	38.9837	39.0727	39.1826	38.5196	38.6408	38.9799
2019	absence	20.87512207	37.6875	16.7368	16.0642	15.7421	16.2943	19.6565	22.7311	26.0829	27.7685	26.383	23.9781	21.506	18.9464	17.24913333	17.23096667	25.5275	23.9557	20.990825	27.7685	15.7421	15.7114	15.8656	15.7644	15.528	15.3158	15.3855	15.2573	15.3861	15.4059	15.4139	15.421	15.3638	15.64693333	15.53606667	15.34296667	15.4136	15.48489167	15.8656	15.2573	38.911	39.0038	39.0169	39.004	39.0695	39.1131	39.1736	39.3309
2020	absence	20.12512207	39.25012207	16.196	15.472	15.312	16.0117	19.6741	22.0809	25.6298	27.5895	25.7377	23.1315	20.679	18.3944	16.68746667	16.99926667	25.10006667	23.18273333	20.49238333	27.5895	15.312	15.6492	15.4349	15.1844	15.0411	15.1284	15.1736	15.2084	15.3	15.4114	15.3963	15.3077	15.2053	15.4298	15.11796667	15.22733333	15.3718	15.286725	15.6492	15.0411	38.86	38.8739	38.9243	38.9227	38.9993	38.9383	38.9231	39.1451
2021	absence	22.1875	36.87512207	16.9218	16.0929	15.8291	16.5384	19.3294	22.049	26.3376	27.4735	26.6749	24.3543	21.9159	19.1399	17.38486667	17.2323	25.2867	24.31503333	21.054725	27.4735	15.8291	16.9141	16.0861	15.7529	15.8689	16.0458	16.185	17.2079	17.3601	17.6718	17.7049	19.1118	17.9621	16.98743333	15.8892	16.91766667	18.16283333	16.98928333	19.1118	15.7529	39.1073	39.0857	39.0635	39.0866	39.1395	39.0805	39.1866	39.2265
2022	absence	25.50012207	35.3125	17.0382	16.204	16.115	17.0479	20.0737	23.0128	25.1308	27.5675	26.3327	23.8349	20.5512	18.3744	17.20553333	17.74553333	25.23703333	23.57293333	20.94025833	27.5675	16.115	14.7357	14.9592	14.8966	15.2547	15.2554	15.3072	15.0678	15.0809	15.1097	15.0331	14.9654	14.9268	14.8739	15.13556667	15.15196667	15.03606667	15.049375	15.3072	14.7357	39.3007	39.2166	39.1871	39.211	39.2677	39.3913	39.479	39.5676
2023	absence	24.87512207	37.4375	15.9885	15.3393	15.5848	16.3637	19.4089	21.7995	23.8701	25.7745	25.0049	22.4419	18.9781	17.2423	16.19003333	17.11913333	23.8147	22.14163333	19.816375	25.7745	15.3393	16.0501	15.3642	15.5263	15.8352	16.3123	16.6416	17.0869	17.2565	17.2507	17.2193	17.7569	17.1304	16.18156667	15.89126667	16.995	17.40896667	16.6192	17.7569	15.3642	38.927	39.068	39.1813	39.2248	39.2731	39.1239	38.8635	38.9424
2024	absence	25.0625	37.5625	16.1886	15.6565	15.915	16.1975	18.9452	21.5498	23.6808	25.6486	25.003	22.3371	19.0515	17.1492	16.33143333	17.01923333	23.6264	22.13053333	19.7769	25.6486	15.6565	16.1835	15.6527	15.8712	15.9444	16.935	19.4063	21.1332	22.2825	22.5093	21.9288	19.0411	17.1476	16.32793333	16.2502	20.94066667	21.15973333	18.66963333	22.5093	15.6527	38.9969	39.221	39.218	39.2614	39.2808	38.9935	38.8456	39.0718
2025	absence	28.12512207	36.12512207	18.4259	17.7403	17.4239	17.5862	20.6458	22.7957	25.6737	27.9861	26.9956	24.7621	22.5461	19.8829	18.68303333	18.55196667	25.48516667	24.76793333	21.872025	27.9861	17.4239	14.9144	14.8933	14.659	14.5417	14.5477	14.4966	14.3885	14.2148	14.1601	14.1653	14.3427	14.3124	14.7067	14.5828	14.36663333	14.2227	14.46970833	14.9144	14.1601	39.2809	39.2259	39.2078	39.201	39.2641	39.2804	39.3146	39.5118
2026	absence	28.1875	36.4375	18.5086	17.7425	17.3553	17.5882	20.8309	22.8132	25.7102	28.131	27.0801	24.9226	22.7003	19.9071	18.7194	18.59146667	25.55146667	24.901	21.94083333	28.131	17.3553	13.7876	13.7889	13.7906	13.7924	13.7937	13.7955	13.7969	13.7978	13.799	13.8003	13.8017	13.8031	13.7932	13.79223333	13.79673333	13.80033333	13.795625	13.8031	13.7876	39.2941	39.2211	39.2263	39.2026	39.2707	39.2954	39.2848	39.4623
2027	absence	26.87512207	37.62512207	15.878	15.1487	15.3547	16.1357	19.7781	21.8517	22.7393	25.2107	24.2946	22.3744	19.9098	17.5568	16.1945	17.0895	23.26723333	22.19293333	19.68604167	25.2107	15.1487	15.7804	14.9519	14.8126	15.6024	17.385	19.4086	19.8835	21.9279	22.2785	22.2971	19.956	17.551	16.09443333	15.93333333	20.40666667	21.51053333	18.48624167	22.2971	14.8126	39.565	39.413	39.3725	39.5421	39.5658	39.6529	39.6863	39.7641
2028	absence	25.9375	38.37512207	16.1581	15.2715	14.9669	15.6775	19.2215	21.7399	22.998	24.9923	23.504	20.9888	18.1663	16.7526	16.06073333	16.62196667	23.2434	20.88636667	19.20311667	24.9923	14.9669	15.4355	15.5116	15.1044	15.1563	15.1919	15.3181	15.4225	15.5129	15.4571	15.447	15.5092	15.4846	15.47723333	15.15086667	15.41783333	15.4711	15.37925833	15.5129	15.1044	39.0913	39.0737	39.0976	39.1077	39.1619	39.2321	39.2975	39.29
2029	absence	23.62512207	39.12512207	14.3092	14.5364	14.3717	14.8799	19.6269	22.95	25.9517	27.8233	25.9435	22.1308	18.5618	16.4085	15.0847	16.29283333	25.575	22.21203333	19.79114167	27.8233	14.3092	14.9229	14.2499	13.9781	13.8336	14.5192	14.8382	14.7353	14.6364	14.5178	14.5475	14.6656	14.9689	14.7139	14.1103	14.73663333	14.57696667	14.53445	14.9689	13.8336	38.0561	38.5745	38.6726	38.5585	37.7867	37.1677	36.1998	36.8221
2030	absence	33.87512207	36.25012207	18.9413	18.0244	17.624	18.1756	21.5084	24.3198	27.7121	29.405	29.4126	26.9875	22.9291	19.6867	18.88413333	19.10266667	27.14563333	26.44306667	22.893875	29.4126	17.624	19.0745	18.1047	17.5782	17.756	18.2913	19.0869	21.6241	20.666	20.9106	20.8125	22.2487	19.8638	19.01433333	17.87516667	20.459	21.32393333	19.66810833	22.2487	17.5782	39.3013	39.2241	39.1736	39.1662	39.2153	39.2972	39.4975	39.4896
2031	absence	34.00012207	36.25012207	18.9413	18.0244	17.624	18.1756	21.5084	24.3198	27.7121	29.405	29.4126	26.9875	22.9291	19.6867	18.88413333	19.10266667	27.14563333	26.44306667	22.893875	29.4126	17.624	18.9409	18.0247	17.5929	17.9875	19.9836	22.8569	26.9485	28.8571	29.2941	26.9604	22.9271	19.6864	18.884	18.52133333	26.22083333	26.39386667	22.50500833	29.2941	17.5929	39.3013	39.2241	39.1736	39.1662	39.2153	39.2972	39.4975	39.4896
2032	absence	35.62512207	34.0625	19.5111	18.2106	17.8015	18.5033	21.9863	25.0443	27.6707	29.7927	29.6747	27.4561	24.1236	21.2983	19.67333333	19.43036667	27.50256667	27.0848	23.42276667	29.7927	17.8015	13.9412	13.8857	13.76	13.7515	13.7856	13.7673	13.5621	13.6682	13.6808	13.7479	13.7335	13.754	13.8603	13.7657	13.66586667	13.72073333	13.75315	13.9412	13.5621	39.2318	39.1347	39.1107	39.1343	39.2357	39.2504	39.2524	39.4906
2033	absence	33.8125	35.4375	18.1758	17.4112	17.26	18.2016	22.0244	24.7978	27.9825	29.8706	29.2277	26.7526	22.6151	19.7542	18.44706667	19.162	27.5503	26.19846667	22.83945833	29.8706	17.26	15.4628	15.5608	15.4612	15.581	15.673	15.6848	15.5584	15.5232	15.5539	15.678	15.8534	15.8981	15.64056667	15.57173333	15.5888	15.6951	15.62405	15.8981	15.4612	39.2331	39.1725	39.1349	39.1584	39.2517	39.3681	39.5514	39.6428
2034	absence	33.1875	35.37512207	18.2761	17.4901	17.3191	18.1602	21.8627	24.742	27.9684	29.7819	29.1675	26.5991	22.8373	20.0451	18.60376667	19.114	27.49743333	26.2013	22.854125	29.7819	17.3191	15.2653	15.3909	15.3131	15.5038	15.5576	15.5056	15.3328	15.317	15.3077	15.4748	15.6322	15.6836	15.4466	15.45816667	15.38513333	15.47156667	15.44036667	15.6836	15.2653	39.2639	39.176	39.1402	39.157	39.2302	39.3694	39.5363	39.6882
2035	absence	32.62512207	31.0625	18.854	17.4469	17.4914	18.4382	21.8416	24.4796	26.8634	29.4197	28.9684	26.9336	23.9355	21.1414	19.14743333	19.25706667	26.9209	26.6125	22.984475	29.4197	17.4469	16.0204	15.5647	17.5339	19.4093	23.4304	26.416	28.6469	31.1638	30.0012	27.3072	22.9823	19.0613	16.88213333	20.12453333	28.74223333	26.76356667	23.12811667	31.1638	15.5647	39.1549	39.0218	38.9195	38.9412	39.0638	38.9283	39.0357	39.2564
2036	absence	34.0625	34.9375	18.0762	17.3344	17.3632	18.1099	21.0443	22.9704	26.0071	28.2887	28.8067	26.6289	22.8524	20.1937	18.53476667	18.83913333	25.7554	26.096	22.306325	28.8067	17.3344	17.9426	17.3071	17.1132	17.3739	17.4814	17.6323	17.7074	17.7163	17.6508	17.9154	18.0816	18.586	17.94523333	17.32283333	17.68533333	17.8826	17.709	18.586	17.1132	39.2143	39.1646	39.1527	39.1863	39.2296	39.2157	39.1897	39.2554
2037	absence	35.3125	33.5625	19.5104	18.202	17.7758	18.5831	22.07	25.0963	27.7195	29.9022	29.8069	27.5107	24.0825	21.3595	19.69063333	19.4763	27.57266667	27.13336667	23.46824167	29.9022	17.7758	17.7347	17.3401	16.618	16.5718	16.1012	15.4246	15.5152	15.7548	15.6227	15.7356	15.8095	15.9969	17.0239	16.43033333	15.56486667	15.7226	16.185425	17.7347	15.4246	39.2336	39.1341	39.1128	39.1339	39.2358	39.2307	39.2323	39.4582
2038	absence	35.75012207	35.87512207	19.7291	18.6102	18.0837	18.5102	22.1395	24.7588	27.5858	29.8351	29.7413	27.4481	23.4553	20.5902	19.64316667	19.5778	27.39323333	26.88156667	23.37394167	29.8351	18.0837	13.8648	13.7977	13.7256	13.6919	13.6559	13.6204	13.5934	13.6332	13.5678	13.5772	13.5959	13.5892	13.75056667	13.69113333	13.61566667	13.5803	13.65941667	13.8648	13.5678	39.2737	39.2387	39.1516	39.1454	39.2312	39.3356	39.4408	39.4999
2039	absence	27.1875	31.37512207	18.8781	17.3875	17.2498	17.7189	21.1497	23.6495	26.2897	28.9556	28.7649	26.7404	24.078	21.4279	19.23116667	18.70613333	26.29826667	26.52776667	22.69083333	28.9556	17.2498	13.7733	13.6898	13.6497	13.6216	13.6449	13.5991	13.5751	13.5777	13.6522	13.6924	13.6564	13.6212	13.69476667	13.63873333	13.58396667	13.667	13.64611667	13.7733	13.5751	38.9711	38.7481	38.772	38.6644	38.7189	38.8213	39.0556	39.2792
2040	absence	3.25012207	42.0625	14.2207	12.8584	12.9505	14.4609	16.8977	20.8124	24.2928	24.2339	21.1312	18.3908	16.9498	15.3158	14.13163333	14.7697	23.11303333	18.82393333	17.709575	24.2928	12.8584	14.21	12.8043	12.7743	13.2309	13.5896	13.9266	13.9553	14.0304	14.081	15.3569	16.1137	15.0129	14.00906667	13.19826667	13.97076667	15.18386667	14.09049167	16.1137	12.7743	38.1652	38.2061	38.1423	38.1647	38.1186	38.0129	38.0181	38.0842
2041	absence	3.25012207	42.00012207	14.2608	12.915	13.0249	14.4901	16.9241	20.8313	24.3631	24.3564	21.1782	18.38	16.9505	15.3446	14.17346667	14.81303333	23.1836	18.83623333	17.75158333	24.3631	12.915	14.2758	12.8826	12.8799	13.2612	13.6837	14.114	14.0468	14.1103	14.1659	15.8804	16.4779	15.1469	14.10176667	13.27493333	14.09036667	15.50806667	14.24378333	16.4779	12.8799	38.1591	38.2097	38.1504	38.1612	38.1155	38.0182	38.0254	38.0882
2042	absence	0.5625	40.50012207	13.2479	11.9421	12.9036	15.5953	18.6483	23.1987	26.9167	26.7699	24.6016	21.1656	18.4598	15.9851	13.72503333	15.71573333	25.62843333	21.409	19.11955	26.9167	11.9421	13.2373	11.9212	12.791	14.9345	17.0108	19.9899	21.6481	25.9063	24.3847	21.1398	18.4445	15.9711	13.70986667	14.9121	22.51476667	21.323	18.11493333	25.9063	11.9212	37.9624	37.9629	37.8439	37.7886	37.9468	37.8711	38.0996	38.0382
2043	absence	0.5625	40.5625	13.3092	11.9495	12.8755	15.5655	18.5919	23.0866	26.5921	26.7399	24.5649	21.2216	18.5784	16.1533	13.804	15.67763333	25.47286667	21.45496667	19.10236667	26.7399	11.9495	13.2373	11.9212	12.791	14.9345	17.0108	19.9899	21.6481	25.9063	24.3847	21.1398	18.4445	15.9711	13.70986667	14.9121	22.51476667	21.323	18.11493333	25.9063	11.9212	37.971	37.9876	37.8545	37.8036	37.9547	37.9435	38.0938	38.008
2044	absence	0.50012207	40.4375	13.3092	11.9495	12.8755	15.5655	18.5919	23.0866	26.5921	26.7399	24.5649	21.2216	18.5784	16.1533	13.804	15.67763333	25.47286667	21.45496667	19.10236667	26.7399	11.9495	13.2967	11.9267	12.7526	14.9404	17.0103	20.0612	21.6271	25.7803	24.2966	21.1948	18.5619	16.1421	13.7885	14.9011	22.48953333	21.3511	18.13255833	25.7803	11.9267	37.971	37.9876	37.8545	37.8036	37.9547	37.9435	38.0938	38.008
2045	absence	0.4375	40.37512207	13.3629	11.8926	12.849	15.5432	18.6011	23.0744	26.4125	26.7088	24.5498	21.2642	18.6125	16.2357	13.8304	15.66443333	25.39856667	21.4755	19.092225	26.7088	11.8926	13.3521	11.8694	12.7187	14.9386	17.0004	20.0375	21.4054	25.5219	24.2001	21.2388	18.5972	16.2264	13.81596667	14.8859	22.3216	21.34536667	18.09220833	25.5219	11.8694	37.9899	38.0126	37.8573	37.8239	37.969	38.0081	38.1002	37.9808
2046	absence	0.37512207	40.3125	13.7648	12.144	12.841	15.4421	18.7577	23.2005	26.5346	26.7307	24.5609	21.417	18.8293	16.4233	14.1107	15.68026667	25.4886	21.6024	19.22049167	26.7307	12.144	13.5826	12.0362	12.6843	14.5168	16.1453	18.0772	19.7511	22.0887	22.5648	21.2845	18.7271	16.3644	13.9944	14.4488	19.97233333	20.8588	17.31858333	22.5648	12.0362	38.028	38.0358	37.8854	37.8862	38.0131	38.0885	38.1332	37.9141
2047	absence	0.37512207	40.25012207	13.7648	12.144	12.841	15.4421	18.7577	23.2005	26.5346	26.7307	24.5609	21.417	18.8293	16.4233	14.1107	15.68026667	25.4886	21.6024	19.22049167	26.7307	12.144	13.7535	12.1151	12.6478	14.4824	16.0918	17.9527	19.643	21.8636	22.4161	21.316	18.806	16.4113	14.0933	14.40733333	19.81976667	20.84603333	17.29160833	22.4161	12.1151	38.028	38.0358	37.8854	37.8862	38.0131	38.0885	38.1332	37.9141
2048	absence	0.3125	40.25012207	13.8009	12.1457	12.8259	15.399	18.7762	23.2391	26.6221	26.7394	24.5674	21.4447	18.8463	16.4161	14.1209	15.66703333	25.53353333	21.61946667	19.23523333	26.7394	12.1457	13.7535	12.1151	12.6478	14.4824	16.0918	17.9527	19.643	21.8636	22.4161	21.316	18.806	16.4113	14.0933	14.40733333	19.81976667	20.84603333	17.29160833	22.4161	12.1151	38.0434	38.053	37.9014	37.9127	38.0291	38.1448	38.1269	37.9032
2049	absence	0.3125	40.1875	13.8009	12.1457	12.8259	15.399	18.7762	23.2391	26.6221	26.7394	24.5674	21.4447	18.8463	16.4161	14.1209	15.66703333	25.53353333	21.61946667	19.23523333	26.7394	12.1457	13.7909	12.1185	12.6371	14.5764	16.528	18.5625	20.0732	22.8892	23.2138	21.3872	18.8237	16.4051	14.10483333	14.5805	20.5083	21.14156667	17.5838	23.2138	12.1185	38.0434	38.053	37.9014	37.9127	38.0291	38.1448	38.1269	37.9032
2050	absence	0.25012207	40.1875	13.5612	11.9377	12.8142	15.4371	18.7632	23.281	26.6996	26.7489	24.5633	21.4163	18.7162	16.2601	13.91966667	15.6715	25.5765	21.56526667	19.18323333	26.7489	11.9377	13.7909	12.1185	12.6371	14.5764	16.528	18.5625	20.0732	22.8892	23.2138	21.3872	18.8237	16.4051	14.10483333	14.5805	20.5083	21.14156667	17.5838	23.2138	12.1185	38.0628	38.0894	37.9236	37.9222	38.0362	38.194	38.1268	37.9322
2051	absence	0.1875	40.12512207	13.5612	11.9377	12.8142	15.4371	18.7632	23.281	26.6996	26.7489	24.5633	21.4163	18.7162	16.2601	13.91966667	15.6715	25.5765	21.56526667	19.18323333	26.7489	11.9377	13.5515	11.9101	12.6534	14.864	17.1776	20.1084	21.5082	25.1378	24.1976	21.3905	18.6977	16.2485	13.90336667	14.89833333	22.25146667	21.4286	18.12044167	25.1378	11.9101	38.0628	38.0894	37.9236	37.9222	38.0362	38.194	38.1268	37.9322
2052	absence	0.1875	40.0625	13.7057	12.0435	12.8085	15.3685	18.7195	23.188	26.5178	26.7032	24.5346	21.4599	18.8273	16.3727	14.04063333	15.63216667	25.46966667	21.60726667	19.18743333	26.7032	12.0435	13.6952	12.0145	12.6201	14.6106	16.5603	18.5869	19.9802	22.6377	23.0104	21.3587	18.8054	16.3618	14.02383333	14.597	20.4016	21.05816667	17.52015	23.0104	12.0145	38.0646	38.0883	37.9402	37.939	38.0413	38.2042	38.0545	37.8962
2053	absence	0.0625	40.00012207	13.4096	11.8251	12.8064	15.4429	18.9058	23.2567	26.7121	26.7463	24.5969	21.4603	18.7059	16.1504	13.79503333	15.71836667	25.5717	21.5877	19.1682	26.7463	11.8251	13.3959	11.793	12.6473	14.9598	17.5961	20.9263	22.0829	25.5567	24.3931	21.4343	18.6878	16.137	13.7753	15.06773333	22.8553	21.50506667	18.30085	25.5567	11.793	38.083	38.1243	37.9692	37.9431	38.052	38.2382	38.0536	37.914
2054	absence	0.0625	39.9375	13.4883	11.8797	12.7922	15.3733	18.8612	23.1865	26.55	26.6851	24.5767	21.4835	18.7842	16.2283	13.86543333	15.67556667	25.47386667	21.6148	19.15741667	26.6851	11.8797	13.4754	11.8502	12.6437	14.9267	17.6365	20.8496	21.8143	25.3553	24.3767	21.458	18.7645	16.2162	13.84726667	15.06896667	22.67306667	21.53306667	18.28059167	25.3553	11.8502	38.0854	38.1235	37.9808	37.9534	38.0567	38.2477	37.9793	37.881
2055	absence	0.6875	39.9375	14.5197	13.2281	13.3333	15.3404	18.9229	23.3997	27.1352	27.0865	24.9462	21.8093	19.3525	16.8544	14.8674	15.86553333	25.8738	22.036	19.66068333	27.1352	13.2281	14.5267	13.1982	13.0297	13.327	13.7258	14.2522	14.5704	14.6547	14.9856	14.9783	15.3898	15.4762	14.40036667	13.36083333	14.49243333	15.1179	14.34288333	15.4762	13.0297	38.131	38.0937	38.1396	38.2155	38.2007	38.2048	37.5022	37.3467
2056	absence	0	39.87512207	13.3949	11.8401	12.8011	15.3973	19.0107	23.2428	26.6446	26.7126	24.6314	21.4929	18.7515	16.1454	13.79346667	15.73636667	25.53333333	21.62526667	19.17210833	26.7126	11.8401	13.3773	11.8069	12.6524	15.0204	18.0377	21.439	22.0881	25.5611	24.4914	21.4673	18.7326	16.1312	13.7718	15.23683333	23.0294	21.56376667	18.40045	25.5611	11.8069	38.1023	38.14	37.9988	37.9616	38.0721	38.271	37.9484	37.8633
2057	absence	0.62512207	39.87512207	14.5573	13.2515	13.324	15.3202	18.9085	23.3801	27.066	27.1174	24.9136	21.8629	19.418	16.9218	14.9102	15.8509	25.8545	22.06483333	19.67010833	27.1174	13.2515	14.5568	13.2077	12.9948	13.3093	13.7223	14.2015	14.4787	14.5956	14.7678	14.7487	15.1023	15.1009	14.28846667	13.34213333	14.42526667	14.87293333	14.2322	15.1023	12.9948	38.1426	38.0972	38.1403	38.2422	38.1773	38.1336	37.4652	37.3389
2058	absence	-0.0625	39.8125	13.2987	11.8234	12.8206	15.431	19.1279	23.2813	26.6862	26.758	24.7013	21.5024	18.6861	16.0299	13.71733333	15.79316667	25.57516667	21.62993333	19.1789	26.758	11.8234	13.2782	11.7888	12.6853	15.1521	18.3906	22.1654	22.9347	26.0099	24.6288	21.4767	18.6661	16.0117	13.6929	15.40933333	23.70333333	21.59053333	18.599025	26.0099	11.7888	38.1188	38.1556	38.0159	37.9616	38.0852	38.2698	37.9391	37.8552
2059	absence	-0.125	39.75012207	13.2441	11.819	12.8472	15.4607	19.1772	23.3167	26.672	26.7791	24.7122	21.5125	18.6297	15.9483	13.67046667	15.82836667	25.58926667	21.61813333	19.17655833	26.7791	11.819	13.2222	11.7838	12.713	15.2084	18.4725	22.328	23.2617	26.1682	24.6444	21.4867	18.6096	15.9276	13.64453333	15.46463333	23.9193	21.58023333	18.652175	26.1682	11.7838	38.13	38.1689	38.0302	37.9604	38.0972	38.268	37.9222	37.8481
2060	absence	-0.1875	39.6875	13.4103	11.9849	12.9272	15.4673	19.2146	23.343	26.6946	26.7598	24.6791	21.5569	18.6709	16.0055	13.80023333	15.8697	25.59913333	21.63563333	19.226175	26.7598	11.9849	13.4095	11.9348	12.7464	15.1221	18.259	21.7983	22.5367	25.6918	24.5146	21.5016	18.6916	16.0266	13.7903	15.37583333	23.34226667	21.56926667	18.51941667	25.6918	11.9348	38.1269	38.1708	38.0555	37.9751	38.1152	38.2402	37.8716	37.8224
2061	absence	-0.1875	39.62512207	13.4103	11.9849	12.9272	15.4673	19.2146	23.343	26.6946	26.7598	24.6791	21.5569	18.6709	16.0055	13.80023333	15.8697	25.59913333	21.63563333	19.226175	26.7598	11.9849	13.3906	11.953	12.7912	15.1911	18.3936	22.065	22.8153	25.8589	24.5696	21.5291	18.6509	15.985	13.7762	15.45863333	23.57973333	21.5832	18.59944167	25.8589	11.953	38.1269	38.1708	38.0555	37.9751	38.1152	38.2402	37.8716	37.8224
2062	absence	-0.25	39.5625	14.9876	13.7662	13.7028	15.303	19.1839	23.2239	26.5325	27.4049	24.9144	21.8468	19.4566	17.143	15.29893333	16.06323333	25.72043333	22.0726	19.7888	27.4049	13.7028	13.5291	12.0816	12.8314	15.1385	18.2537	21.6912	22.4153	25.4949	24.4787	21.5393	18.7153	16.0791	13.8966	15.40786667	23.20046667	21.57776667	18.520675	25.4949	12.0816	38.1416	38.1199	38.0131	37.8593	37.9261	37.7237	37.4251	37.3759
2063	absence	-0.3125	39.50012207	14.9876	13.7662	13.7028	15.303	19.1839	23.2239	26.5325	27.4049	24.9144	21.8468	19.4566	17.143	15.29893333	16.06323333	25.72043333	22.0726	19.7888	27.4049	13.7028	13.3843	12.0293	12.8704	15.2501	18.4734	22.1231	22.9515	25.8673	24.6021	21.5625	18.6538	15.9712	13.79493333	15.5313	23.6473	21.60613333	18.64491667	25.8673	12.0293	38.1416	38.1199	38.0131	37.8593	37.9261	37.7237	37.4251	37.3759
2064	absence	-0.3125	39.37512207	14.9876	13.7662	13.7028	15.303	19.1839	23.2239	26.5325	27.4049	24.9144	21.8468	19.4566	17.143	15.29893333	16.06323333	25.72043333	22.0726	19.7888	27.4049	13.7028	13.4306	12.0556	12.9134	15.1907	18.3264	21.6717	22.5538	25.5725	24.5134	21.5623	18.6905	16.134	13.8734	15.47683333	23.266	21.58873333	18.55124167	25.5725	12.0556	38.1416	38.1199	38.0131	37.8593	37.9261	37.7237	37.4251	37.3759
2065	absence	-0.25	39.3125	14.9876	13.7662	13.7028	15.303	19.1839	23.2239	26.5325	27.4049	24.9144	21.8468	19.4566	17.143	15.29893333	16.06323333	25.72043333	22.0726	19.7888	27.4049	13.7028	13.7835	12.3189	12.9403	14.7988	17.3929	19.4428	19.5605	22.1632	22.9454	21.3214	18.8914	16.483	14.19513333	15.044	20.38883333	21.05273333	17.670175	22.9454	12.3189	38.1416	38.1199	38.0131	37.8593	37.9261	37.7237	37.4251	37.3759
2066	absence	-0.25	39.25012207	14.9876	13.7662	13.7028	15.303	19.1839	23.2239	26.5325	27.4049	24.9144	21.8468	19.4566	17.143	15.29893333	16.06323333	25.72043333	22.0726	19.7888	27.4049	13.7028	13.8148	12.3428	12.9471	14.7231	17.18	19.0036	19.0256	21.6099	22.5388	21.2784	18.9394	16.5314	14.22966667	14.95006667	19.8797	20.91886667	17.494575	22.5388	12.3428	38.1416	38.1199	38.0131	37.8593	37.9261	37.7237	37.4251	37.3759
2067	absence	-0.0625	38.9375	14.9876	13.7662	13.7028	15.303	19.1839	23.2239	26.5325	27.4049	24.9144	21.8468	19.4566	17.143	15.29893333	16.06323333	25.72043333	22.0726	19.7888	27.4049	13.7028	14.474	12.656	13.1807	14.2016	15.2595	15.7111	15.8685	17.2561	17.6169	19.6063	18.7204	16.8861	14.67203333	14.21393333	16.27856667	18.64786667	15.9531	19.6063	12.656	38.1416	38.1199	38.0131	37.8593	37.9261	37.7237	37.4251	37.3759
2068	absence	0	38.87512207	14.9876	13.7662	13.7028	15.303	19.1839	23.2239	26.5325	27.4049	24.9144	21.8468	19.4566	17.143	15.29893333	16.06323333	25.72043333	22.0726	19.7888	27.4049	13.7028	14.7239	12.8872	13.3713	13.974	14.8147	14.9171	15.396	16.9053	17.1617	19.2478	18.6659	17.0183	14.87646667	14.05333333	15.73946667	18.35846667	15.75693333	19.2478	12.8872	38.1416	38.1199	38.0131	37.8593	37.9261	37.7237	37.4251	37.3759
2069	absence	0.12512207	38.87512207	14.9876	13.7662	13.7028	15.303	19.1839	23.2239	26.5325	27.4049	24.9144	21.8468	19.4566	17.143	15.29893333	16.06323333	25.72043333	22.0726	19.7888	27.4049	13.7028	14.7988	12.9707	13.3428	13.6431	13.7638	14.0377	14.2418	14.7569	15.0173	15.7998	16.6371	16.4296	14.73303333	13.58323333	14.34546667	15.81806667	14.61995	16.6371	12.9707	38.1416	38.1199	38.0131	37.8593	37.9261	37.7237	37.4251	37.3759
2070	absence	0.0625	38.87512207	14.9876	13.7662	13.7028	15.303	19.1839	23.2239	26.5325	27.4049	24.9144	21.8468	19.4566	17.143	15.29893333	16.06323333	25.72043333	22.0726	19.7888	27.4049	13.7028	14.7239	12.8872	13.3713	13.974	14.8147	14.9171	15.396	16.9053	17.1617	19.2478	18.6659	17.0183	14.87646667	14.05333333	15.73946667	18.35846667	15.75693333	19.2478	12.8872	38.1416	38.1199	38.0131	37.8593	37.9261	37.7237	37.4251	37.3759
2071	absence	0.1875	38.8125	14.9876	13.7662	13.7028	15.303	19.1839	23.2239	26.5325	27.4049	24.9144	21.8468	19.4566	17.143	15.29893333	16.06323333	25.72043333	22.0726	19.7888	27.4049	13.7028	14.9766	13.6914	13.6084	13.7385	13.9036	14.2342	14.2491	14.7051	14.8896	16.026	16.8784	16.5742	15.08073333	13.75016667	14.39613333	15.93133333	14.78959167	16.8784	13.6084	38.1416	38.1199	38.0131	37.8593	37.9261	37.7237	37.4251	37.3759
2072	absence	0.0625	38.62512207	14.463	13.2279	13.7782	15.6828	19.7349	23.5135	27.3859	28.1121	25.3856	22.194	19.7115	16.9702	14.88703333	16.39863333	26.33716667	22.43036667	20.0133	28.1121	13.2279	14.4501	13.2054	13.6415	15.404	18.1775	21.5786	25.8423	27.9552	25.2964	22.1627	19.6992	16.9571	14.87086667	15.741	25.12536667	22.3861	19.53083333	27.9552	13.2054	37.8207	38.0658	37.954	37.6576	37.3472	37.618	37.4475	37.4469
2073	absence	0	38.62512207	14.4868	13.0989	13.863	15.7131	19.8115	23.5588	27.3993	28.2224	25.538	22.2589	19.731	16.9509	14.84553333	16.46253333	26.3935	22.5093	20.05271667	28.2224	13.0989	14.4743	13.0725	13.7098	15.4186	17.8077	20.2251	24.2993	27.8592	25.2551	22.2252	19.7166	16.9373	14.82803333	15.64536667	24.12786667	22.39896667	19.25005833	27.8592	13.0725	37.8058	38.0763	37.9701	37.5666	37.3144	37.4004	37.4778	37.5072
2074	absence	0.12512207	38.62512207	14.463	13.2279	13.7782	15.6828	19.7349	23.5135	27.3859	28.1121	25.3856	22.194	19.7115	16.9702	14.88703333	16.39863333	26.33716667	22.43036667	20.0133	28.1121	13.2279	14.4501	13.2054	13.6415	15.404	18.1775	21.5786	25.8423	27.9552	25.2964	22.1627	19.6992	16.9571	14.87086667	15.741	25.12536667	22.3861	19.53083333	27.9552	13.2054	37.8207	38.0658	37.954	37.6576	37.3472	37.618	37.4475	37.4469
2075	absence	-0.125	38.50012207	14.5413	13.1722	13.9936	15.7391	19.8585	23.6347	27.423	28.2338	25.577	22.3171	19.7357	16.9468	14.88676667	16.5304	26.4305	22.54326667	20.09773333	28.2338	13.1722	14.5289	13.1503	13.859	15.5093	18.4596	21.7405	26.2095	28.141	25.5197	22.2902	19.7222	16.9351	14.87143333	15.94263333	25.36366667	22.5107	19.67210833	28.141	13.1503	37.8486	38.0349	37.907	37.4878	37.2727	37.2865	37.4827	37.5303
2076	absence	-0.0625	38.50012207	14.601	13.1697	13.9436	15.7123	19.8201	23.5555	27.3558	28.1834	25.4983	22.2999	19.7674	16.9974	14.9227	16.492	26.3649	22.52186667	20.07536667	28.1834	13.1697	14.5902	13.1462	13.7904	15.3467	17.4731	19.705	23.6276	27.27	24.9933	22.2508	19.7535	16.9852	14.9072	15.53673333	23.5342	22.33253333	19.07766667	27.27	13.1462	37.8462	38.0472	37.9243	37.4771	37.2621	37.3122	37.4486	37.4806
2077	absence	-0.1875	38.50012207	14.4973	13.1723	14.03	15.7778	19.9002	23.7088	27.4972	28.2753	25.6327	22.3334	19.7098	16.9111	14.86023333	16.56933333	26.49376667	22.55863333	20.12049167	28.2753	13.1723	14.4819	13.145	13.8914	15.5292	18.5028	21.9437	26.3458	28.1818	25.5693	22.305	19.6955	16.8979	14.8416	15.97446667	25.49043333	22.52326667	19.70744167	28.1818	13.145	37.8473	38.0245	37.8965	37.5029	37.2831	37.2806	37.5077	37.5617
2078	absence	0	38.5625	14.4868	13.0989	13.863	15.7131	19.8115	23.5588	27.3993	28.2224	25.538	22.2589	19.731	16.9509	14.84553333	16.46253333	26.3935	22.5093	20.05271667	28.2224	13.0989	14.4743	13.0725	13.7098	15.4186	17.8077	20.2251	24.2993	27.8592	25.2551	22.2252	19.7166	16.9373	14.82803333	15.64536667	24.12786667	22.39896667	19.25005833	27.8592	13.0725	37.8058	38.0763	37.9701	37.5666	37.3144	37.4004	37.4778	37.5072
2079	absence	-0.3125	38.4375	14.5994	13.3404	14.1222	15.8455	19.9081	23.7599	27.5193	28.3097	25.637	22.4264	19.7673	16.94	14.95993333	16.62526667	26.52963333	22.61023333	20.18126667	28.3097	13.3404	14.5831	13.3164	13.9765	15.5368	18.4343	21.7636	26.3408	28.2146	25.5429	22.3968	19.7521	16.9275	14.94233333	15.98253333	25.43966667	22.56393333	19.73211667	28.2146	13.3164	37.8694	37.941	37.7967	37.4611	37.2613	37.2355	37.5113	37.5896
2080	absence	-0.375	38.4375	14.7188	13.5	14.1489	15.8612	19.8456	23.7303	27.4831	28.3268	25.6215	22.4719	19.8126	16.9881	15.06896667	16.61856667	26.5134	22.63533333	20.20906667	28.3268	13.5	14.5831	13.3164	13.9765	15.5368	18.4343	21.7636	26.3408	28.2146	25.5429	22.3968	19.7521	16.9275	14.94233333	15.98253333	25.43966667	22.56393333	19.73211667	28.2146	13.3164	37.8869	37.8813	37.7343	37.411	37.24	37.2008	37.499	37.5928
2081	absence	-0.375	38.37512207	14.7188	13.5	14.1489	15.8612	19.8456	23.7303	27.4831	28.3268	25.6215	22.4719	19.8126	16.9881	15.06896667	16.61856667	26.5134	22.63533333	20.20906667	28.3268	13.5	14.7043	13.4795	14.0028	15.5384	18.2807	21.8029	26.3444	28.2282	25.5046	22.4416	19.7976	16.9774	15.05373333	15.94063333	25.4585	22.58126667	19.75853333	28.2282	13.4795	37.8869	37.8813	37.7343	37.411	37.24	37.2008	37.499	37.5928
2082	absence	-0.4375	38.3125	14.7412	13.5353	14.1741	15.8932	19.7989	23.7288	27.4777	28.3598	25.6295	22.5145	19.8219	16.9885	15.08833333	16.62206667	26.5221	22.6553	20.22195	28.3598	13.5353	14.7266	13.5151	14.0261	15.5714	18.1808	21.8147	26.4135	28.259	25.497	22.4835	19.8075	16.9774	15.07303333	15.9261	25.49573333	22.596	19.77271667	28.259	13.5151	37.8821	37.8376	37.691	37.3837	37.2355	37.1791	37.4983	37.6173
2083	absence	-0.5	38.3125	14.7027	13.4945	14.2041	15.9277	19.7614	23.707	27.4782	28.3918	25.6444	22.5474	19.7963	16.9543	15.0505	16.63106667	26.52566667	22.6627	20.21748333	28.3918	13.4945	14.7266	13.5151	14.0261	15.5714	18.1808	21.8147	26.4135	28.259	25.497	22.4835	19.8075	16.9774	15.07303333	15.9261	25.49573333	22.596	19.77271667	28.259	13.5151	37.864	37.7987	37.6581	37.3747	37.2362	37.1699	37.5005	37.6501
2084	absence	-0.5	38.25012207	14.7027	13.4945	14.2041	15.9277	19.7614	23.707	27.4782	28.3918	25.6444	22.5474	19.7963	16.9543	15.0505	16.63106667	26.52566667	22.6627	20.21748333	28.3918	13.4945	14.6868	13.4722	14.0667	15.6715	18.2967	22.0588	26.6743	28.3085	25.5443	22.5179	19.7829	16.9431	15.03403333	16.01163333	25.68053333	22.61503333	19.83530833	28.3085	13.4722	37.864	37.7987	37.6581	37.3747	37.2362	37.1699	37.5005	37.6501
2085	absence	-0.4375	38.1875	14.9177	13.7417	14.1768	15.8594	19.6622	23.4598	27.2531	28.2795	25.5009	22.529	19.9116	17.1185	15.2593	16.56613333	26.3308	22.64716667	20.20085	28.2795	13.7417	14.9414	13.7903	14.1664	14.7796	14.5193	14.9821	16.3808	18.202	18.0432	19.6042	19.1408	17.0973	15.27633333	14.48843333	16.52163333	18.9294	16.30395	19.6042	13.7903	37.8531	37.7459	37.6017	37.265	37.1839	37.1087	37.4515	37.556
2086	absence	-0.5	38.1875	14.8087	13.6095	14.2015	15.9035	19.6888	23.5694	27.368	28.3389	25.574	22.5493	19.8531	17.0338	15.15066667	16.59793333	26.42543333	22.6588	20.20820833	28.3389	13.6095	14.795	13.5896	14.0542	15.611	18.1104	21.7584	26.2774	28.2368	25.4606	22.5186	19.8398	17.0237	15.1361	15.9252	25.4242	22.60633333	19.77295833	28.2368	13.5896	37.8493	37.7565	37.6212	37.3226	37.2134	37.1346	37.4804	37.6278
2087	absence	-0.4375	38.12512207	14.9689	13.823	14.1792	15.8574	19.6472	23.3184	27.1861	28.2667	25.4261	22.5242	19.932	17.1792	15.3237	16.56126667	26.25706667	22.62743333	20.19236667	28.2667	13.823	15.2719	14.2442	14.1191	14.1771	14.1206	14.3594	14.4937	15.5327	15.1315	15.6679	16.0528	15.4183	14.97813333	14.13893333	14.79526667	15.6174	14.88243333	16.0528	14.1191	37.8118	37.6886	37.555	37.1858	37.1522	37.0693	37.4291	37.5051
2088	absence	-0.5	38.12512207	14.9052	13.7509	14.201	15.8818	19.6335	23.4072	27.2636	28.3057	25.5112	22.5569	19.9338	17.112	15.25603333	16.5721	26.3255	22.6673	20.20523333	28.3057	13.7509	14.932	13.8328	14.182	14.7879	14.5156	15.0389	16.6606	18.5576	18.4097	19.8664	19.3103	17.0565	15.27376667	14.49516667	16.75236667	19.19546667	16.42919167	19.8664	13.8328	37.825	37.6932	37.5808	37.2517	37.194	37.0979	37.4687	37.6038
2089	absence	-0.625	38.12512207	14.6844	13.5242	14.2609	15.9819	19.7271	23.6373	27.4733	28.4147	25.6496	22.5927	19.8132	16.9405	15.0497	16.65663333	26.50843333	22.68516667	20.22498333	28.4147	13.5242	14.6655	13.4993	14.1184	15.7354	18.3819	22.2269	26.8685	28.335	25.5442	22.5634	19.801	16.9288	15.0312	16.07856667	25.81013333	22.6362	19.889025	28.335	13.4993	37.8485	37.7017	37.6004	37.333	37.2458	37.1539	37.5113	37.7172
2090	absence	-0.625	38.0625	14.7821	13.6414	14.2397	15.9426	19.6258	23.474	27.3735	28.3829	25.592	22.5989	19.8775	17.0265	15.15	16.6027	26.41013333	22.68946667	20.213075	28.3829	13.6414	14.7659	13.6201	14.0984	15.6441	18.1399	21.9405	26.5782	28.2951	25.468	22.5697	19.8653	17.0162	15.13406667	15.9608	25.6046	22.63433333	19.83345	28.2951	13.6201	37.8366	37.6508	37.5778	37.2814	37.2268	37.1259	37.4971	37.6987
2091	absence	-0.625	38.00012207	14.8756	13.751	14.2162	15.9219	19.546	23.3132	27.302	28.3663	25.5432	22.6179	19.9627	17.119	15.24853333	16.56136667	26.32716667	22.70793333	20.21125	28.3663	13.751	14.8578	13.7285	14.0686	15.4082	17.2243	20.3749	24.7213	27.8618	25.1801	22.5653	19.9483	17.1075	15.23126667	15.56703333	24.31933333	22.56456667	19.42055	27.8618	13.7285	37.8252	37.5862	37.5535	37.221	37.2103	37.0999	37.4853	37.6808
2092	absence	-0.6875	37.9375	14.818	13.7072	14.2384	15.962	19.5529	23.3238	27.3749	28.3994	25.5951	22.6721	19.9641	17.0854	15.20353333	16.58443333	26.36603333	22.74376667	20.22444167	28.3994	13.7072	14.7989	13.6828	14.0899	15.6193	18.0805	21.6777	26.5249	28.2813	25.4137	22.6389	19.9525	17.0751	15.1856	15.9299	25.49463333	22.66836667	19.819625	28.2813	13.6828	37.8384	37.5599	37.5433	37.2056	37.2232	37.1151	37.4989	37.7188
2093	absence	-0.6875	37.87512207	14.877	13.7868	14.2322	15.962	19.5116	23.2113	27.312	28.3773	25.5968	22.6899	20.0048	17.1348	15.2662	16.5686	26.3002	22.76383333	20.22470833	28.3773	13.7868	14.8714	13.7712	14.0943	15.3166	15.9389	17.7216	20.6665	24.7997	23.7732	22.3251	19.9821	17.1223	15.25496667	15.1166	21.0626	22.0268	18.36524167	24.7997	13.7712	37.8505	37.5261	37.5297	37.1576	37.2088	37.0954	37.4917	37.7069
2094	absence	-0.75	37.87512207	14.9514	13.8863	14.2544	15.9969	19.5934	23.069	27.2318	28.4176	25.5767	22.6191	19.9688	17.1722	15.33663333	16.6149	26.23946667	22.72153333	20.22813333	28.4176	13.8863	14.8714	13.7712	14.0943	15.3166	15.9389	17.7216	20.6665	24.7997	23.7732	22.3251	19.9821	17.1223	15.25496667	15.1166	21.0626	22.0268	18.36524167	24.7997	13.7712	37.8633	37.4692	37.4857	37.0822	37.1678	37.056	37.477	37.6996
2095	absence	-0.75	37.8125	14.9514	13.8863	14.2544	15.9969	19.5934	23.069	27.2318	28.4176	25.5767	22.6191	19.9688	17.1722	15.33663333	16.6149	26.23946667	22.72153333	20.22813333	28.4176	13.8863	14.8993	13.8251	14.1032	15.4344	16.5333	18.7557	22.0361	25.8706	24.2835	22.495	19.9811	17.1461	15.29016667	15.35696667	22.2208	22.2532	18.78028333	25.8706	13.8251	37.8633	37.4692	37.4857	37.0822	37.1678	37.056	37.477	37.6996
2096	absence	-0.6875	37.75012207	14.9514	13.8863	14.2544	15.9969	19.5934	23.069	27.2318	28.4176	25.5767	22.6191	19.9688	17.1722	15.33663333	16.6149	26.23946667	22.72153333	20.22813333	28.4176	13.8863	14.9361	13.8686	14.1405	15.6035	17.3903	19.9849	23.7792	27.4076	25.0178	22.5507	19.9545	17.163	15.32256667	15.71143333	23.7239	22.50766667	19.31639167	27.4076	13.8686	37.8633	37.4692	37.4857	37.0822	37.1678	37.056	37.477	37.6996
2097	absence	-0.75	37.75012207	15.0069	13.9499	14.2627	15.9884	19.6037	22.9591	27.2003	28.4511	25.4912	22.5516	19.96	17.22	15.39226667	16.61826667	26.2035	22.6676	20.22040833	28.4511	13.9499	14.9361	13.8686	14.1405	15.6035	17.3903	19.9849	23.7792	27.4076	25.0178	22.5507	19.9545	17.163	15.32256667	15.71143333	23.7239	22.50766667	19.31639167	27.4076	13.8686	37.8421	37.4541	37.4518	37.053	37.138	37.0406	37.4696	37.6976
2098	absence	-0.8125	37.75012207	15.0069	13.9499	14.2627	15.9884	19.6037	22.9591	27.2003	28.4511	25.4912	22.5516	19.96	17.22	15.39226667	16.61826667	26.2035	22.6676	20.22040833	28.4511	13.9499	14.9361	13.8686	14.1405	15.6035	17.3903	19.9849	23.7792	27.4076	25.0178	22.5507	19.9545	17.163	15.32256667	15.71143333	23.7239	22.50766667	19.31639167	27.4076	13.8686	37.8421	37.4541	37.4518	37.053	37.138	37.0406	37.4696	37.6976
2099	absence	-0.6875	37.6875	15.0069	13.9499	14.2627	15.9884	19.6037	22.9591	27.2003	28.4511	25.4912	22.5516	19.96	17.22	15.39226667	16.61826667	26.2035	22.6676	20.22040833	28.4511	13.9499	14.9933	13.9356	14.1623	15.5605	17.794	20.2806	24.969	28.0302	25.1788	22.4109	19.9458	17.2115	15.38013333	15.83893333	24.4266	22.51183333	19.539375	28.0302	13.9356	37.8421	37.4541	37.4518	37.053	37.138	37.0406	37.4696	37.6976
2100	absence	-0.6875	37.62512207	15.0753	14.0263	14.2783	15.9842	19.5984	22.8213	27.1627	28.4905	25.3805	22.5153	19.9808	17.3142	15.47193333	16.6203	26.15816667	22.62553333	20.21898333	28.4905	14.0263	15.2516	14.3871	14.056	14.2145	14.1627	14.3864	14.9313	16.335	15.862	15.1541	15.7288	15.0012	14.87996667	14.1444	15.21756667	15.58163333	14.95589167	16.335	14.056	37.8037	37.4322	37.4133	37.0178	37.1031	37.0253	37.4616	37.6869
2101	absence	-0.625	37.62512207	15.0642	14.0286	14.2806	15.985	19.59	22.6904	27.0745	28.5237	25.241	22.4989	19.944	17.3395	15.47743333	16.61853333	26.0962	22.5613	20.18836667	28.5237	14.0286	15.2786	14.3621	14.092	14.3973	14.299	14.5145	14.8269	16.2305	15.811	16.0424	16.5524	15.6036	15.08143333	14.26276667	15.19063333	16.13526667	15.167525	16.5524	14.092	37.7635	37.3957	37.395	36.9796	37.0615	37.0031	37.4463	37.6474
2102	absence	-0.75	37.5625	15.0492	14.0118	14.3498	16.003	19.7339	22.821	27.1616	28.5239	25.3315	22.5144	20.0035	17.3588	15.47326667	16.69556667	26.16883333	22.61646667	20.23853333	28.5239	14.0118	15.0473	13.9958	14.2155	15.2441	16.3549	17.54	20.5088	24.6752	23.1144	21.5498	19.9668	17.3693	15.4708	15.2715	20.908	21.54366667	18.29849167	24.6752	13.9958	37.7713	37.4412	37.3958	37.0307	37.1052	37.0477	37.4582	37.6773
2103	absence	-0.8125	37.5625	15.0188	13.969	14.3668	16.0096	19.7831	22.9334	27.2563	28.5388	25.3887	22.5203	19.9979	17.3321	15.43996667	16.71983333	26.24283333	22.63563333	20.25956667	28.5388	13.969	15.0022	13.9442	14.2174	15.6774	18.4333	21.3085	26.4038	28.4198	25.1925	22.4116	19.9851	17.3263	15.42423333	16.10936667	25.37736667	22.52973333	19.860175	28.4198	13.9442	37.7881	37.4653	37.4042	37.0587	37.1198	37.0743	37.4632	37.6856
2104	absence	-0.875	37.5625	15.2431	14.1344	14.4695	16.0322	19.9474	22.7464	27.3303	28.3299	25.3613	22.6192	20.2433	17.5358	15.63776667	16.81636667	26.13553333	22.74126667	20.33273333	28.3299	14.1344	15.0022	13.9442	14.2174	15.6774	18.4333	21.3085	26.4038	28.4198	25.1925	22.4116	19.9851	17.3263	15.42423333	16.10936667	25.37736667	22.52973333	19.860175	28.4198	13.9442	37.8032	37.4804	37.3496	37.0741	37.1	37.0747	37.3229	37.4938
2105	absence	-0.75	37.6875	15.0599	14.0132	14.2638	15.9701	19.5782	22.7858	27.0983	28.4781	25.3652	22.5293	19.9593	17.2898	15.4543	16.60403333	26.12073333	22.61793333	20.19925	28.4781	14.0132	14.9933	13.9356	14.1623	15.5605	17.794	20.2806	24.969	28.0302	25.1788	22.4109	19.9458	17.2115	15.38013333	15.83893333	24.4266	22.51183333	19.539375	28.0302	13.9356	37.8065	37.423	37.4281	37.0117	37.1029	37.0194	37.4566	37.6515
2106	absence	-0.8125	37.6875	15.0599	14.0132	14.2638	15.9701	19.5782	22.7858	27.0983	28.4781	25.3652	22.5293	19.9593	17.2898	15.4543	16.60403333	26.12073333	22.61793333	20.19925	28.4781	14.0132	14.9933	13.9356	14.1623	15.5605	17.794	20.2806	24.969	28.0302	25.1788	22.4109	19.9458	17.2115	15.38013333	15.83893333	24.4266	22.51183333	19.539375	28.0302	13.9356	37.8065	37.423	37.4281	37.0117	37.1029	37.0194	37.4566	37.6515
2107	absence	-1.1875	37.50012207	15.2587	14.1531	14.4879	16.027	19.945	22.7262	27.3235	28.3157	25.3552	22.644	20.2778	17.5669	15.65956667	16.81996667	26.1218	22.759	20.34008333	28.3157	14.1531	13.1498	13.1776	13.2078	13.2543	13.2739	13.2755	13.3012	13.2937	13.2964	13.2805	13.272	13.2705	13.1993	13.24533333	13.29013333	13.28296667	13.25443333	13.3012	13.1498	37.7882	37.5025	37.3268	37.0806	37.1001	37.0859	37.2883	37.4761
2108	absence	-1.125	37.50012207	15.2431	14.1344	14.4695	16.0322	19.9474	22.7464	27.3303	28.3299	25.3613	22.6192	20.2433	17.5358	15.63776667	16.81636667	26.13553333	22.74126667	20.33273333	28.3299	14.1344	13.0952	13.1182	13.1419	13.1964	13.224	13.1883	13.2198	13.1869	13.2152	13.25	13.2539	13.2578	13.15706667	13.18743333	13.19833333	13.2397	13.19563333	13.2578	13.0952	37.8032	37.4804	37.3496	37.0741	37.1	37.0747	37.3229	37.4938
2109	absence	-1.0625	37.5625	15.2557	14.1917	14.5119	16.0714	19.9944	22.7956	27.4189	28.3587	25.3318	22.7362	20.3644	17.6423	15.69656667	16.85923333	26.19106667	22.8108	20.38941667	28.3587	14.1917	13.1437	13.1746	13.2086	13.2546	13.2742	13.2712	13.2912	13.2861	13.2982	13.27	13.2708	13.2663	13.19486667	13.2458	13.28283333	13.27966667	13.25079167	13.2982	13.1437	37.7366	37.5814	37.2918	37.0876	37.1064	37.1125	37.2489	37.4559
2110	absence	-1.375	37.50012207	15.2557	14.1917	14.5119	16.0714	19.9944	22.7956	27.4189	28.3587	25.3318	22.7362	20.3644	17.6423	15.69656667	16.85923333	26.19106667	22.8108	20.38941667	28.3587	14.1917	15.3242	14.22	14.4498	15.0445	15.1375	15.2163	15.0518	16.5247	17.0175	17.7846	18.4688	17.6839	15.7427	14.87726667	15.5976	17.75696667	15.99363333	18.4688	14.22	37.7366	37.5814	37.2918	37.0876	37.1064	37.1125	37.2489	37.4559
2111	absence	-1	37.5625	15.0599	14.0132	14.2638	15.9701	19.5782	22.7858	27.0983	28.4781	25.3652	22.5293	19.9593	17.2898	15.4543	16.60403333	26.12073333	22.61793333	20.19925	28.4781	14.0132	13.5913	13.7758	13.6332	13.4623	13.4658	13.5524	13.458	13.4866	13.4749	13.4851	13.5617	13.4683	13.6118	13.52043333	13.499	13.50723333	13.53461667	13.7758	13.458	37.8065	37.423	37.4281	37.0117	37.1029	37.0194	37.4566	37.6515
2112	absence	-1.4375	37.4375	15.2528	14.1954	14.5181	16.0325	19.8853	22.6465	27.3057	28.2643	25.2805	22.7198	20.3807	17.6047	15.6843	16.81196667	26.07216667	22.79366667	20.340525	28.2643	14.1954	13.9597	14.1201	13.9257	13.6478	13.6674	13.7798	13.6837	13.7027	13.7139	13.8092	13.8537	13.7667	13.94883333	13.74696667	13.72206667	13.79226667	13.80253333	14.1201	13.6478	37.6861	37.5802	37.2956	37.0842	37.1085	37.0969	37.2397	37.4212
2113	absence	-1.5625	37.37512207	15.2612	14.2075	14.5371	16.0413	19.8707	22.6052	27.2673	28.1944	25.2466	22.7415	20.429	17.6482	15.70563333	16.81636667	26.0223	22.8057	20.3375	28.1944	14.2075	15.2668	14.2805	14.3309	14.6489	14.3383	14.3881	14.3982	14.6703	15.0569	15.6329	16.4258	15.9275	15.15826667	14.43936667	14.48553333	15.7052	14.94709167	16.4258	14.2805	37.6408	37.6143	37.3144	37.0831	37.1279	37.0842	37.2381	37.3719
2114	absence	-1.625	37.3125	15.2619	14.2237	14.5278	16.017	19.7859	22.5252	27.1986	28.134	25.2209	22.7489	20.4374	17.6465	15.7107	16.7769	25.9526	22.8024	20.31065	28.134	14.2237	13.574	13.7674	13.7028	13.5187	13.5047	13.5413	13.5253	13.5777	13.5611	13.5969	13.5654	13.5272	13.62286667	13.5754	13.5481	13.57446667	13.58020833	13.7674	13.5047	37.6029	37.6184	37.3209	37.0799	37.139	37.0758	37.2262	37.3669
2115	absence	-1.6875	37.3125	15.2631	14.173	14.4864	15.9991	19.6837	22.4558	27.1275	28.031	25.1789	22.783	20.4369	17.7426	15.72623333	16.72306667	25.87143333	22.7996	20.28008333	28.031	14.173	13.574	13.7674	13.7028	13.5187	13.5047	13.5413	13.5253	13.5777	13.5611	13.5969	13.5654	13.5272	13.62286667	13.5754	13.5481	13.57446667	13.58020833	13.7674	13.5047	37.558	37.5609	37.3436	37.0966	37.1765	37.0606	37.1737	37.369
2116	absence	-1.75	37.25012207	15.2631	14.173	14.4864	15.9991	19.6837	22.4558	27.1275	28.031	25.1789	22.783	20.4369	17.7426	15.72623333	16.72306667	25.87143333	22.7996	20.28008333	28.031	14.173	13.2594	13.3423	13.3676	13.3688	13.3613	13.3606	13.3757	13.3765	13.4067	13.4168	13.3277	13.3043	13.302	13.3659	13.37093333	13.38373333	13.35564167	13.4168	13.2594	37.558	37.5609	37.3436	37.0966	37.1765	37.0606	37.1737	37.369
2117	absence	-1.8125	37.12512207	15.2631	14.173	14.4864	15.9991	19.6837	22.4558	27.1275	28.031	25.1789	22.783	20.4369	17.7426	15.72623333	16.72306667	25.87143333	22.7996	20.28008333	28.031	14.173	14.8236	14.3359	14.3001	14.4007	14.1066	14.1363	14.1446	14.2588	14.4162	14.9281	15.1226	14.7498	14.63643333	14.26913333	14.1799	14.8223	14.47694167	15.1226	14.1066	37.558	37.5609	37.3436	37.0966	37.1765	37.0606	37.1737	37.369
2118	absence	-1.8125	37.0625	15.2631	14.1761	14.4895	15.9672	19.5772	22.3616	27.0591	27.9932	25.1768	22.7794	20.4109	17.7047	15.71463333	16.67796667	25.80463333	22.78903333	20.24656667	27.9932	14.1761	13.284	13.4367	13.4219	13.4067	13.3838	13.3813	13.4524	13.4703	13.476	13.4728	13.4091	13.332	13.3509	13.40413333	13.43466667	13.45263333	13.41058333	13.476	13.284	37.5495	37.5333	37.3407	37.0969	37.1624	37.0492	37.1496	37.3815
2119	absence	-1.875	37.00012207	15.2563	14.1502	14.4987	15.9663	19.5903	22.3807	27.1088	27.9921	25.1436	22.7763	20.4033	17.7057	15.70406667	16.6851	25.8272	22.7744	20.24769167	27.9921	14.1502	15.2472	14.1237	14.3289	15.457	17.7021	18.9613	19.7505	23.1455	22.8692	21.9055	20.3976	17.6996	15.69016667	15.82933333	20.6191	21.7241	18.465675	23.1455	14.1237	37.5765	37.5358	37.3591	37.1174	37.1681	37.0421	37.1325	37.3756
2120	absence	-1.875	36.9375	15.282	14.1833	14.4993	15.9412	19.4772	22.2775	27.0607	27.9587	25.1104	22.7704	20.3886	17.7216	15.72896667	16.63923333	25.76563333	22.75646667	20.222575	27.9587	14.1833	14.2837	14.3027	14.1657	13.923	13.8629	13.8568	13.9262	13.8721	13.8628	14.1692	14.0621	14.0447	14.21036667	13.98386667	13.88503333	14.03136667	14.02765833	14.3027	13.8568	37.573	37.5268	37.3542	37.1208	37.1442	37.0279	37.1125	37.3842
2121	absence	-1.9375	36.87512207	15.3084	14.191	14.5141	15.9577	19.4475	22.2354	27.0928	27.9444	25.018	22.7358	20.3857	17.8214	15.7736	16.63976667	25.75753333	22.71316667	20.22101667	27.9444	14.191	15.292	14.3612	14.3871	14.9023	14.6311	14.8013	14.8722	14.9036	15.3313	15.9104	17.111	17.0531	15.56876667	14.64016667	14.85903333	16.11756667	15.29638333	17.111	14.3612	37.5959	37.5298	37.3747	37.1501	37.1434	37.0241	37.1046	37.3828
2122	absence	-2	36.8125	15.3224	14.2029	14.5213	15.9707	19.4217	22.1925	27.1275	27.917	24.9137	22.6431	20.3768	17.7769	15.7674	16.6379	25.74566667	22.64453333	20.198875	27.917	14.2029	14.9634	14.3885	14.3687	14.4814	14.1655	14.2765	14.3905	14.315	14.4315	14.811	15.1537	15.2615	14.87113333	14.33853333	14.32733333	14.79873333	14.58393333	15.2615	14.1655	37.6085	37.5356	37.3971	37.1842	37.1462	37.019	37.0955	37.3796
2123	absence	-2.0625	36.75012207	15.3332	14.2126	14.5436	15.9876	19.3976	22.1677	27.1608	27.8469	24.753	22.4542	20.367	17.2452	15.597	16.64293333	25.72513333	22.52473333	20.12245	27.8469	14.2126	13.9304	14.0846	14.0023	13.7759	13.68	13.7164	13.824	13.7491	13.5947	13.6907	13.6657	13.7635	13.92616667	13.8194	13.76316667	13.65036667	13.789775	14.0846	13.5947	37.6028	37.5362	37.4203	37.2201	37.1492	37.0087	37.0769	37.3745
2124	absence	-2.125	36.6875	15.3524	14.2201	14.5898	15.9841	19.3482	22.13	27.1183	27.6711	24.5826	22.1982	20.2708	16.8469	15.47313333	16.6407	25.6398	22.35053333	20.02604167	27.6711	14.2201	13.643	13.865	13.7748	13.6504	13.5609	13.5908	13.6547	13.6066	13.4263	13.4308	13.4248	13.4651	13.6577	13.66203333	13.61736667	13.4273	13.5911	13.865	13.4248	37.5716	37.5354	37.4492	37.2449	37.1431	37.0011	37.0208	37.3546
2125	absence	-2.25	36.75012207	15.3745	14.1911	14.6507	15.9759	19.421	22.2364	27.1915	27.6323	24.6417	22.0381	20.1608	16.8889	15.48483333	16.68253333	25.68673333	22.2802	20.033575	27.6323	14.1911	15.4754	14.2059	14.3589	15.1942	15.3023	15.9071	16.057	15.9678	15.5749	15.7849	17.5146	16.0879	15.2564	14.9518	15.9773	16.29146667	15.61924167	17.5146	14.2059	37.5272	37.5933	37.4868	37.2705	37.1693	37.0413	37.0606	37.291
2126	absence	-2.1875	36.6875	15.3715	14.2232	14.6146	15.986	19.3693	22.1699	27.1327	27.626	24.5872	22.1193	20.1968	16.8358	15.47683333	16.65663333	25.64286667	22.3011	20.01935833	27.626	14.2232	14.7284	14.3231	14.349	14.4621	14.0971	14.1479	14.331	14.1311	13.8548	14.0966	14.4834	14.3185	14.45666667	14.30273333	14.20333333	14.14493333	14.27691667	14.7284	13.8548	37.5563	37.5548	37.4613	37.2529	37.1508	37.0115	37.0161	37.3344
2127	absence	-2.3125	36.8125	15.358	14.1228	14.6489	15.9695	19.4161	22.247	27.238	27.6406	24.5982	21.9721	20.1396	16.9583	15.4797	16.67816667	25.70853333	22.23663333	20.02575833	27.6406	14.1228	15.3391	14.0899	14.3611	15.3568	16.8299	18.404	18.7291	20.0583	19.8527	18.9792	19.8997	17.1281	15.51903333	15.51593333	19.0638	19.5772	17.41899167	20.0583	14.0899	37.5194	37.6389	37.5075	37.2954	37.1938	37.0736	37.105	37.2558
2128	absence	-2.375	36.8125	15.3686	14.1133	14.6319	15.9485	19.3532	22.2081	27.2145	27.6031	24.5576	21.9703	20.1084	16.9115	15.46446667	16.64453333	25.67523333	22.2121	19.99908333	27.6031	14.1133	15.3595	14.1091	14.3875	15.0901	14.9898	15.2772	15.6441	15.5876	15.31	15.5845	16.7206	16.0836	15.18406667	14.82246667	15.50296667	15.8717	15.3453	16.7206	14.1091	37.5184	37.6463	37.501	37.2956	37.2011	37.0834	37.0942	37.2468
2129	absence	-2.4375	36.8125	15.3694	14.0998	14.6275	15.9639	19.3256	22.2117	27.213	27.5825	24.5321	21.9885	20.0743	16.8681	15.44576667	16.639	25.66906667	22.1983	19.98803333	27.5825	14.0998	13.5277	13.6127	13.6711	13.6635	13.5619	13.5038	13.4803	13.5201	13.5301	13.5112	13.4441	13.3823	13.50756667	13.63216667	13.5014	13.49513333	13.53406667	13.6711	13.3823	37.516	37.6581	37.4939	37.3003	37.2157	37.1027	37.0887	37.2391
2130	absence	-2.5	36.8125	15.3492	14.0617	14.6356	16.0086	19.3501	22.2635	27.2407	27.5897	24.5311	22.0155	20.0352	16.8377	15.4162	16.66476667	25.69796667	22.19393333	19.99321667	27.5897	14.0617	15.3282	14.0337	14.4249	15.6711	18.5221	21.3372	24.477	26.4206	24.0046	21.8152	20.0188	16.8234	15.3951	16.20603333	24.07826667	21.9462	19.4064	26.4206	14.0337	37.5126	37.6749	37.4896	37.309	37.2306	37.1227	37.0922	37.2351
2131	absence	-2.5625	36.75012207	15.4539	14.1191	14.6317	15.9711	19.2446	22.1354	27.1393	27.4002	24.3631	21.9679	19.9211	16.7756	15.44953333	16.6158	25.5583	22.08403333	19.92691667	27.4002	14.1191	15.1924	14.1678	14.4617	15.0168	14.708	14.9151	15.0688	14.8436	14.6329	14.8954	15.3977	15.1098	14.82333333	14.72883333	14.9425	14.97533333	14.8675	15.3977	14.1678	37.5021	37.6587	37.4503	37.2942	37.2337	37.1475	37.036	37.2344
2132	absence	-2.6875	36.6875	15.3694	14.0327	14.8025	16.0488	19.1416	22.0017	26.9951	26.8039	23.9148	22.0835	19.1857	16.7063	15.36946667	16.6643	25.2669	21.728	19.75716667	26.9951	14.0327	15.5303	14.2158	14.4801	15.2211	15.4992	16.6296	16.0788	16.0124	16.0395	16.0553	17.0865	15.7482	15.16476667	15.0668	16.24026667	16.39376667	15.7164	17.0865	14.2158	37.4943	37.6997	37.4599	37.3149	37.2475	37.3353	37.0872	37.2089
2133	absence	-2.8125	36.6875	15.3694	14.0327	14.8025	16.0488	19.1416	22.0017	26.9951	26.8039	23.9148	22.0835	19.1857	16.7063	15.36946667	16.6643	25.2669	21.728	19.75716667	26.9951	14.0327	15.3446	14.0087	14.5307	15.6812	18.0561	21.1211	23.2981	24.8181	22.9042	21.8541	19.0622	16.6878	15.34703333	16.08933333	23.0791	21.2735	18.94724167	24.8181	14.0087	37.4943	37.6997	37.4599	37.3149	37.2475	37.3353	37.0872	37.2089
2134	absence	-2.875	36.6875	15.3694	14.0327	14.8025	16.0488	19.1416	22.0017	26.9951	26.8039	23.9148	22.0835	19.1857	16.7063	15.36946667	16.6643	25.2669	21.728	19.75716667	26.9951	14.0327	15.3446	14.0087	14.5307	15.6812	18.0561	21.1211	23.2981	24.8181	22.9042	21.8541	19.0622	16.6878	15.34703333	16.08933333	23.0791	21.2735	18.94724167	24.8181	14.0087	37.4943	37.6997	37.4599	37.3149	37.2475	37.3353	37.0872	37.2089
2135	absence	-3.25	36.75012207	15.3107	13.9635	14.7057	16.0665	18.7961	21.6957	26.5453	25.4503	22.5179	21.1299	18.9502	16.7672	15.34713333	16.52276667	24.56376667	20.866	19.32491667	26.5453	13.9635	13.2311	13.2418	13.2397	13.2459	13.2388	13.2866	13.3259	13.2707	13.2347	13.2425	13.2312	13.2299	13.23426667	13.24146667	13.2944	13.23613333	13.25156667	13.3259	13.2299	37.4836	37.7582	37.4672	37.2098	37.13	37.3264	37.0291	37.0954
2136	absence	-3.375	36.6875	15.3107	13.9635	14.7057	16.0665	18.7961	21.6957	26.5453	25.4503	22.5179	21.1299	18.9502	16.7672	15.34713333	16.52276667	24.56376667	20.866	19.32491667	26.5453	13.9635	14.6613	13.9174	14.387	14.736	14.2259	13.962	13.9265	14.021	14.0017	14.0564	14.1407	14.1832	14.25396667	14.44963333	13.96983333	14.06626667	14.184925	14.736	13.9174	37.4836	37.7582	37.4672	37.2098	37.13	37.3264	37.0291	37.0954
2137	absence	-3.4375	36.6875	15.2954	13.9448	14.7026	16.0789	18.7795	21.6543	26.4744	25.2462	22.3222	21.0952	18.9269	16.7617	15.33396667	16.52033333	24.4583	20.78143333	19.27350833	26.4744	13.9448	15.2501	13.9415	14.395	15.0558	14.6798	15.0354	14.6911	14.8425	14.5879	14.5012	14.6543	15.241	14.81086667	14.7102	14.85633333	14.58113333	14.73963333	15.2501	13.9415	37.481	37.7661	37.472	37.1349	37.105	37.3192	37.0199	37.0821
2138	absence	-3.5625	36.6875	15.2721	13.9094	14.7044	16.1084	18.7503	21.5635	26.3521	24.885	22.0181	21.0605	18.8703	16.7642	15.31523333	16.52103333	24.26686667	20.64963333	19.18819167	26.3521	13.9094	13.7201	13.6331	13.8373	13.9853	13.668	13.4828	13.4818	13.4652	13.4702	13.5394	13.6098	13.5564	13.63653333	13.8302	13.4766	13.5398	13.62078333	13.9853	13.4652	37.4699	37.7695	37.4859	36.9807	37.0464	37.2903	37.0115	37.0715
2139	absence	-3.5	36.6875	15.2829	13.9266	14.7016	16.0902	18.7629	21.6093	26.4101	25.0543	22.1538	21.0745	18.9004	16.7599	15.32313333	16.51823333	24.3579	20.70956667	19.22720833	26.4101	13.9266	13.9626	13.7439	14.1074	14.2231	13.8488	13.5777	13.5549	13.5973	13.6356	13.7118	13.7907	13.7339	13.81346667	14.05976667	13.57663333	13.7127	13.79064167	14.2231	13.5549	37.4763	37.7702	37.4779	37.0552	37.078	37.3066	37.0137	37.0741
2140	absence	-3.6875	36.6875	15.2471	13.866	14.7214	16.1522	18.7387	21.4644	26.2376	24.6383	21.8311	21.0225	18.8091	16.7812	15.2981	16.53743333	24.11343333	20.55423333	19.1258	26.2376	13.866	13.4978	13.5204	13.5864	13.7102	13.5287	13.437	13.4418	13.4105	13.3871	13.4223	13.4746	13.4731	13.4971	13.60843333	13.42976667	13.428	13.490825	13.7102	13.3871	37.4595	37.7508	37.5062	36.8734	36.9677	37.2545	37.0197	37.0756
2141	absence	-3.75	36.6875	15.2318	13.8443	14.7294	16.1707	18.7376	21.4088	26.1852	24.5706	21.7769	20.9968	18.7837	16.7839	15.28666667	16.5459	24.05486667	20.51913333	19.10164167	26.1852	13.8443	13.3176	13.4014	13.4021	13.439	13.3804	13.3816	13.4102	13.3955	13.3503	13.3744	13.3998	13.4163	13.37843333	13.40716667	13.39576667	13.37483333	13.38905	13.439	13.3176	37.4546	37.7324	37.5122	36.8423	36.9282	37.2327	37.0293	37.0789
2142	absence	-4.875	36.50012207	14.7668	14.0653	14.8278	16.2893	18.6574	20.8118	25.0144	24.359	20.9956	19.7314	18.4308	16.4621	15.09806667	16.5915	23.39506667	19.71926667	18.700975	25.0144	14.0653	14.746	14.105	14.7268	16.1345	18.1185	20.2716	23.6066	22.6575	20.3231	19.3782	18.4042	16.4422	15.09773333	16.3266	22.17856667	19.3685	18.24285	23.6066	14.105	36.8031	37.002	36.8014	36.8577	36.548	36.4288	37.1042	37.072
2143	absence	-4.625	36.50012207	14.831	13.9383	14.7416	16.1688	18.6204	20.8582	25.414	24.3287	21.4085	20.2921	18.6473	16.584	15.11776667	16.51026667	23.53363333	20.11596667	18.81940833	25.414	13.9383	15.0348	14.0143	14.6674	15.7859	17.2835	18.8682	21.2698	20.0252	18.48	19.0249	18.5676	16.558	15.20236667	15.91226667	20.0544	18.69083333	17.46496667	21.2698	14.0143	37.0169	37.2638	36.79	36.8582	36.5964	36.5463	37.2523	37.0634
2144	absence	-5	36.4375	14.9982	14.2435	14.7251	16.0807	18.2691	20.4091	24.7237	23.9778	20.5927	19.5073	18.3497	16.5459	15.26253333	16.3583	23.03686667	19.48323333	18.53523333	24.7237	14.2435	15.1429	14.2661	14.5025	15.4475	15.4545	15.5653	15.4095	16.0248	15.1426	15.2483	17.0399	16.3163	15.24176667	15.13483333	15.66653333	15.81026667	15.46335	17.0399	14.2661	36.7238	36.9143	36.7227	36.7667	36.4478	36.3747	37.0155	37.0069
2145	absence	-5.1875	36.37512207	15.0405	14.2286	14.7216	16.0012	18.1737	20.378	24.6044	24.0111	20.5129	19.3926	18.3807	16.5281	15.26573333	16.29883333	22.99783333	19.42873333	18.49778333	24.6044	14.2286	14.9895	14.0958	14.3096	15.2471	15.088	15.0907	14.7536	15.2923	14.7408	14.9044	16.6084	16.1395	15.07493333	14.88156667	15.04553333	15.41786667	15.104975	16.6084	14.0958	36.6874	36.9025	36.6888	36.6623	36.3968	36.3568	36.8247	36.9809
2146	absence	-5.25	36.25012207	15.4388	14.5092	14.8341	15.9301	18.0167	20.1958	24.6627	23.9942	20.316	19.35	18.3711	16.861	15.603	16.2603	22.9509	19.3457	18.539975	24.6627	14.5092	13.3739	13.3749	13.5257	13.5965	13.4783	13.4639	13.44	13.3957	13.3624	13.3622	13.3874	13.3971	13.38196667	13.5335	13.4332	13.37066667	13.42983333	13.5965	13.3622	36.5024	36.6829	36.4774	36.4169	36.2976	36.3234	36.7403	36.9244
2147	absence	7.50012207	43.75012207	15.0892	13.8494	13.6436	15.0328	17.3512	22.2859	24.8918	24.5927	22.5487	19.9332	17.6713	15.8268	14.9218	15.34253333	23.92346667	20.05106667	18.55971667	24.8918	13.6436	15.0911	13.8458	13.5979	14.2829	14.8254	15.851	16.281	16.5677	17.7628	19.6607	17.5818	15.8022	14.91303333	14.2354	16.23323333	18.3351	15.92919167	19.6607	13.5979	38.0428	38.0649	38.1846	38.0026	37.9684	38.1111	38.1078	38.0666
2148	absence	7.5625	43.75012207	15.1818	13.9351	13.6696	15.0214	17.3681	22.3195	25.0035	24.62	22.5754	19.9666	17.7085	15.8729	14.9966	15.35303333	23.981	20.0835	18.60353333	25.0035	13.6696	15.1818	13.9453	13.6507	13.9112	14.1062	14.4058	14.5108	14.7008	14.9094	16.1616	16.0297	15.5812	14.90276667	13.88936667	14.53913333	15.70023333	14.757875	16.1616	13.6507	38.0379	38.0688	38.1877	37.9951	37.9801	38.1132	38.1126	38.075
2149	absence	7.4375	43.6875	15.0639	13.9219	13.6637	15.0305	17.3049	22.329	24.9161	24.6506	22.5744	19.8884	17.658	15.8312	14.939	15.33303333	23.96523333	20.04026667	18.56938333	24.9161	13.6637	13.5966	13.7138	13.7831	13.6533	13.6681	13.6637	13.646	13.6315	13.5216	13.4352	13.5393	13.6639	13.6581	13.7015	13.64706667	13.4987	13.62634167	13.7831	13.4352	38.0403	38.0752	38.1968	38.0031	37.961	38.1225	38.1133	38.0988
2150	absence	7.62512207	43.75012207	15.2346	13.9811	13.6894	15.02	17.3895	22.3523	25.0913	24.6396	22.6044	19.9707	17.7188	15.901	15.0389	15.3663	24.02773333	20.09796667	18.632725	25.0913	13.6894	13.5588	13.674	13.8095	13.635	13.6445	13.6338	13.6288	13.6145	13.595	13.524	13.5729	13.6729	13.63523333	13.69633333	13.6257	13.56396667	13.63030833	13.8095	13.524	38.0349	38.0749	38.193	37.9872	37.9923	38.1126	38.117	38.0812
2151	absence	7.6875	43.75012207	15.2679	13.9994	13.701	15.0176	17.4016	22.3747	25.1428	24.6543	22.6394	19.957	17.7193	15.9169	15.0614	15.3734	24.05726667	20.10523333	18.649325	25.1428	13.701	13.6105	13.7894	13.8307	13.6856	13.7245	13.6771	13.7024	13.6826	13.6416	13.6434	13.6588	13.7014	13.70043333	13.74693333	13.68736667	13.64793333	13.69566667	13.8307	13.6105	38.0339	38.0827	38.199	37.9793	38.005	38.1099	38.1202	38.0856
2152	absence	7.37512207	43.6875	15.0612	13.9192	13.6811	15.0428	17.2605	22.2898	24.7436	24.6023	22.5254	19.8809	17.644	15.8281	14.93616667	15.32813333	23.87856667	20.01676667	18.53990833	24.7436	13.6811	13.6104	13.7933	13.6748	13.6949	13.6944	13.6246	13.618	13.5744	13.4935	13.5442	13.6506	13.6392	13.68096667	13.68803333	13.60566667	13.56276667	13.63435833	13.7933	13.4935	38.0418	38.0713	38.2009	38.0068	37.9553	38.1194	38.1098	38.0962
2153	absence	7.3125	43.6875	14.9983	13.92	13.6641	15.029	17.2683	22.3304	24.8241	24.6223	22.5913	19.8575	17.7197	15.8024	14.9069	15.32046667	23.9256	20.05616667	18.55228333	24.8241	13.6641	13.6104	13.7933	13.6748	13.6949	13.6944	13.6246	13.618	13.5744	13.4935	13.5442	13.6506	13.6392	13.68096667	13.68803333	13.60566667	13.56276667	13.63435833	13.7933	13.4935	38.0435	38.0716	38.1997	38.0248	37.9442	38.1342	38.1201	38.1247
2154	absence	7.25012207	43.6875	14.9983	13.92	13.6641	15.029	17.2683	22.3304	24.8241	24.6223	22.5913	19.8575	17.7197	15.8024	14.9069	15.32046667	23.9256	20.05616667	18.55228333	24.8241	13.6641	13.5272	13.5917	13.68	13.5517	13.5984	13.5589	13.5286	13.516	13.486	13.3741	13.3361	13.4776	13.53216667	13.61003333	13.5345	13.39873333	13.51885833	13.68	13.3361	38.0435	38.0716	38.1997	38.0248	37.9442	38.1342	38.1201	38.1247
2155	absence	6.6875	43.1875	14.9834	13.8754	13.6566	14.8457	17.1968	22.2647	24.4227	24.2359	22.4639	19.7705	17.6926	15.7487	14.86916667	15.23303333	23.6411	19.97566667	18.42974167	24.4227	13.6566	14.7011	13.8871	13.6302	13.6713	13.8129	13.9299	14.0026	14.0723	14.1154	14.3291	14.407	14.3441	14.31076667	13.7048	14.0016	14.28383333	14.07525	14.7011	13.6302	38.0504	38.064	38.129	38.1331	37.9384	38.1087	38.1483	38.148
2156	absence	6.62512207	43.12512207	14.9923	13.891	13.6428	14.8034	17.156	22.2637	24.3532	23.9934	22.407	19.7278	17.6338	15.7458	14.87636667	15.20073333	23.53676667	19.92286667	18.38418333	24.3532	13.6428	13.3	13.3302	13.3747	13.3925	13.467	13.4308	13.2876	13.2781	13.3097	13.3362	13.3645	13.3714	13.33386667	13.4114	13.33216667	13.3368	13.35355833	13.467	13.2781	38.0522	38.0695	38.129	38.1358	37.962	38.1244	38.1559	38.1489
2157	absence	6.50012207	43.12512207	15.0362	13.884	13.6423	14.7928	16.9517	22.064	23.7816	23.4429	22.0375	19.7722	17.6411	15.7533	14.89116667	15.12893333	23.09616667	19.81693333	18.2333	23.7816	13.6423	13.5471	13.6633	13.6517	13.5905	13.5458	13.6373	13.6572	13.6645	13.5986	13.368	13.2975	13.356	13.52213333	13.596	13.653	13.42136667	13.548125	13.6645	13.2975	38.0594	38.0626	38.108	38.1499	37.9932	38.0907	38.1326	38.0967
2158	absence	6.5625	43.0625	15.0106	13.886	13.6365	14.7658	17.0762	22.2116	24.1979	23.7869	22.2851	19.7052	17.6132	15.741	14.8792	15.1595	23.3988	19.86783333	18.32633333	24.1979	13.6365	13.5149	13.5856	13.6114	13.6496	13.5544	13.6265	13.6031	13.6177	13.5435	13.4268	13.3837	13.3336	13.47803333	13.60513333	13.61576667	13.45133333	13.53756667	13.6496	13.3336	38.0555	38.0709	38.1231	38.1425	37.9785	38.117	38.1513	38.1311
2159	absence	6.4375	43.12512207	15.0242	13.8887	13.6465	14.7606	17.0744	22.2076	24.229	23.7633	22.2484	19.7222	17.6277	15.7413	14.88473333	15.1605	23.39996667	19.8661	18.327825	24.229	13.6465	13.5471	13.6633	13.6517	13.5905	13.5458	13.6373	13.6572	13.6645	13.5986	13.368	13.2975	13.356	13.52213333	13.596	13.653	13.42136667	13.548125	13.6645	13.2975	38.0569	38.0703	38.1217	38.1456	37.9841	38.11	38.1512	38.1266
2160	absence	6.75012207	43.25012207	14.9748	13.8896	13.6431	14.8323	17.1902	22.2806	24.4413	24.2588	22.4444	19.7746	17.7152	15.7542	14.87286667	15.22186667	23.66023333	19.97806667	18.43325833	24.4413	13.6431	13.6324	13.8505	13.6028	13.5051	13.6077	13.6415	13.6249	13.5983	13.567	13.6086	13.706	13.6647	13.71586667	13.57186667	13.62156667	13.6272	13.634125	13.8505	13.5051	38.0508	38.0627	38.1318	38.1279	37.9381	38.1076	38.146	38.1503
2161	absence	6.4375	43.00012207	15.0242	13.8887	13.6465	14.7606	17.0744	22.2076	24.229	23.7633	22.2484	19.7222	17.6277	15.7413	14.88473333	15.1605	23.39996667	19.8661	18.327825	24.229	13.6465	13.5347	13.6116	13.677	13.6857	13.4544	13.6491	13.6883	13.6778	13.554	13.4114	13.3984	13.4122	13.5195	13.6057	13.67173333	13.4546	13.56288333	13.6883	13.3984	38.0569	38.0703	38.1217	38.1456	37.9841	38.11	38.1512	38.1266
2162	absence	6.3125	43.00012207	14.9909	13.7993	13.6149	14.7369	16.5978	21.8401	23.5724	22.4171	21.2714	19.4686	17.3603	15.6313	14.80716667	14.9832	22.60986667	19.36676667	17.94175	23.5724	13.6149	12.9001	12.9307	12.9272	12.9357	12.9153	12.8848	12.8676	12.882	12.9177	12.9539	12.9592	12.9594	12.93006667	12.92606667	12.87813333	12.9436	12.91946667	12.9594	12.8676	38.0774	38.0997	38.1297	38.1658	38.0554	38.0924	38.1217	38.0815
2163	absence	6.12512207	43.0625	14.9909	13.7993	13.6149	14.7369	16.5978	21.8401	23.5724	22.4171	21.2714	19.4686	17.3603	15.6313	14.80716667	14.9832	22.60986667	19.36676667	17.94175	23.5724	13.6149	14.878	13.7975	13.5715	13.6414	13.9042	14.0933	14.2209	14.3008	14.5571	15.7661	15.6031	15.0954	14.5903	13.7057	14.205	15.30876667	14.45244167	15.7661	13.5715	38.0774	38.0997	38.1297	38.1658	38.0554	38.0924	38.1217	38.0815
2164	absence	6.12512207	43.00012207	14.9909	13.7993	13.6149	14.7369	16.5978	21.8401	23.5724	22.4171	21.2714	19.4686	17.3603	15.6313	14.80716667	14.9832	22.60986667	19.36676667	17.94175	23.5724	13.6149	14.878	13.7975	13.5715	13.6414	13.9042	14.0933	14.2209	14.3008	14.5571	15.7661	15.6031	15.0954	14.5903	13.7057	14.205	15.30876667	14.45244167	15.7661	13.5715	38.0774	38.0997	38.1297	38.1658	38.0554	38.0924	38.1217	38.0815
2165	absence	6.0625	43.0625	14.9855	13.7985	13.6103	14.7017	16.5056	21.7306	23.2715	22.174	21.1743	19.4317	17.3309	15.6195	14.80116667	14.9392	22.39203333	19.3123	17.861175	23.2715	13.6103	13.5727	13.7468	13.6716	13.4118	13.4133	13.5795	13.5819	13.6635	13.4221	13.3965	13.4789	13.5629	13.62746667	13.4989	13.6083	13.4325	13.54179167	13.7468	13.3965	38.077	38.1028	38.1311	38.1691	38.057	38.0844	38.1102	38.0756
2166	absence	6.0625	43.00012207	14.9855	13.7985	13.6103	14.7017	16.5056	21.7306	23.2715	22.174	21.1743	19.4317	17.3309	15.6195	14.80116667	14.9392	22.39203333	19.3123	17.861175	23.2715	13.6103	13.5727	13.7468	13.6716	13.4118	13.4133	13.5795	13.5819	13.6635	13.4221	13.3965	13.4789	13.5629	13.62746667	13.4989	13.6083	13.4325	13.54179167	13.7468	13.3965	38.077	38.1028	38.1311	38.1691	38.057	38.0844	38.1102	38.0756
2167	absence	6.1875	43.0625	15.0242	13.8887	13.6465	14.7606	17.0744	22.2076	24.229	23.7633	22.2484	19.7222	17.6277	15.7413	14.88473333	15.1605	23.39996667	19.8661	18.327825	24.229	13.6465	14.878	13.7975	13.5715	13.6414	13.9042	14.0933	14.2209	14.3008	14.5571	15.7661	15.6031	15.0954	14.5903	13.7057	14.205	15.30876667	14.45244167	15.7661	13.5715	38.0569	38.0703	38.1217	38.1456	37.9841	38.11	38.1512	38.1266
2168	absence	6.00012207	43.0625	14.6963	13.5509	13.5571	14.6958	16.1745	21.476	23.3898	21.4546	20.6835	19.2952	17.1023	15.3561	14.53443333	14.80913333	22.1068	19.027	17.61934167	23.3898	13.5509	12.916	12.9306	12.9388	12.9526	12.9594	12.9369	12.9026	12.9121	12.9445	12.9726	12.9656	12.9908	12.9458	12.95026667	12.9172	12.9609	12.94354167	12.9908	12.9026	38.092	38.1314	38.1323	38.2005	38.0872	38.0547	37.9974	38.0312
2169	absence	6.25012207	43.0625	15.0242	13.8887	13.6465	14.7606	17.0744	22.2076	24.229	23.7633	22.2484	19.7222	17.6277	15.7413	14.88473333	15.1605	23.39996667	19.8661	18.327825	24.229	13.6465	14.878	13.7975	13.5715	13.6414	13.9042	14.0933	14.2209	14.3008	14.5571	15.7661	15.6031	15.0954	14.5903	13.7057	14.205	15.30876667	14.45244167	15.7661	13.5715	38.0569	38.0703	38.1217	38.1456	37.9841	38.11	38.1512	38.1266
2170	absence	5.87512207	43.0625	14.6963	13.5509	13.5571	14.6958	16.1745	21.476	23.3898	21.4546	20.6835	19.2952	17.1023	15.3561	14.53443333	14.80913333	22.1068	19.027	17.61934167	23.3898	13.5509	12.8552	12.8623	12.8602	12.8612	12.863	12.8516	12.8422	12.8432	12.852	12.8677	12.8589	12.8628	12.8601	12.86146667	12.84566667	12.85953333	12.85669167	12.8677	12.8422	38.092	38.1314	38.1323	38.2005	38.0872	38.0547	37.9974	38.0312
2171	absence	5.9375	43.0625	14.6963	13.5509	13.5571	14.6958	16.1745	21.476	23.3898	21.4546	20.6835	19.2952	17.1023	15.3561	14.53443333	14.80913333	22.1068	19.027	17.61934167	23.3898	13.5509	13.5369	13.606	13.6986	13.4301	13.3682	13.5526	13.6779	13.7337	13.4408	13.3346	13.3371	13.4442	13.52903333	13.49896667	13.65473333	13.37083333	13.51339167	13.7337	13.3346	38.092	38.1314	38.1323	38.2005	38.0872	38.0547	37.9974	38.0312
2172	absence	5.75012207	43.0625	14.6963	13.5509	13.5571	14.6958	16.1745	21.476	23.3898	21.4546	20.6835	19.2952	17.1023	15.3561	14.53443333	14.80913333	22.1068	19.027	17.61934167	23.3898	13.5509	14.6967	13.5409	13.5241	13.7053	14.0071	14.3135	14.3948	14.5435	15.0691	17.6348	16.495	15.3155	14.5177	13.7455	14.41726667	16.39963333	14.770025	17.6348	13.5241	38.092	38.1314	38.1323	38.2005	38.0872	38.0547	37.9974	38.0312
2173	absence	5.6875	43.12512207	14.5459	13.3906	13.4953	14.6491	15.9284	21.276	22.9041	20.9746	20.3532	19.2128	17.009	15.1719	14.36946667	14.69093333	21.71823333	18.85833333	17.40924167	22.9041	13.3906	14.5489	13.3791	13.4729	13.8931	14.339	15.2842	15.3615	15.3013	16.4442	18.7516	16.9102	15.1285	14.35216667	13.90166667	15.31566667	17.36866667	15.23454167	18.7516	13.3791	38.1069	38.1438	38.1338	38.1992	38.0774	38.0587	37.9842	38.015
2174	absence	5.62512207	43.12512207	14.5781	13.4591	13.5079	14.5838	15.7905	21.1384	22.6901	20.7951	20.2525	19.2157	17.0439	15.1762	14.40446667	14.6274	21.5412	18.83736667	17.35260833	22.6901	13.4591	14.4923	13.4644	13.4628	13.6488	13.7645	14.2306	13.9687	14.0685	14.3053	15.564	15.275	15.0339	14.3302	13.62536667	14.08926667	15.0481	14.27323333	15.564	13.4628	38.1065	38.1442	38.1319	38.1547	38.0466	38.0621	37.9881	38.0154
2175	absence	5.50012207	43.1875	14.3052	13.1616	13.3769	14.5241	15.6811	20.8675	22.608	20.6052	19.9658	19.1209	17.0558	14.8541	14.10696667	14.52736667	21.36023333	18.71416667	17.17718333	22.608	13.1616	14.3107	13.1241	13.3523	13.8101	13.9533	14.6879	14.6266	14.5336	15.1479	17.4662	16.7795	14.6748	14.03653333	13.70523333	14.61603333	16.46453333	14.70558333	17.4662	13.1241	38.1284	38.1432	38.1299	38.0624	37.9897	38.0845	38.0144	38.0157
2176	absence	5.4375	43.1875	14.2589	13.1201	13.3506	14.4682	15.6184	20.7711	22.4225	20.5113	19.9356	19.0796	17.0677	14.8263	14.06843333	14.47906667	21.23496667	18.6943	17.11919167	22.4225	13.1201	14.2632	13.0948	13.3167	13.76	14.2505	15.6013	15.7213	15.3156	16.6495	18.7691	16.9786	14.7552	14.03773333	13.77573333	15.54606667	17.46573333	15.20631667	18.7691	13.0948	38.1227	38.1397	38.1309	38.028	37.968	38.0869	38.0241	38.024
2177	absence	5.37512207	43.1875	14.1962	13.0815	13.3201	14.4172	15.6042	20.7056	22.3728	20.5118	19.9111	19.0302	17.1154	14.7998	14.02583333	14.44716667	21.19673333	18.68556667	17.088825	22.3728	13.0815	14.1914	12.9032	13.1791	13.6439	13.7173	14.0258	13.9778	13.9538	14.1726	15.429	15.4922	14.475	13.85653333	13.51343333	13.9858	15.03126667	14.09675833	15.4922	12.9032	38.1123	38.1347	38.1319	37.9826	37.939	38.0919	38.0392	38.0371
2178	absence	6.3125	43.0625	15.0242	13.8887	13.6465	14.7606	17.0744	22.2076	24.229	23.7633	22.2484	19.7222	17.6277	15.7413	14.88473333	15.1605	23.39996667	19.8661	18.327825	24.229	13.6465	12.9001	12.9307	12.9272	12.9357	12.9153	12.8848	12.8676	12.882	12.9177	12.9539	12.9592	12.9594	12.93006667	12.92606667	12.87813333	12.9436	12.91946667	12.9594	12.8676	38.0569	38.0703	38.1217	38.1456	37.9841	38.11	38.1512	38.1266
2179	absence	5.3125	43.1875	14.1015	13.0297	13.2688	14.3757	15.5964	20.6476	22.3385	20.5186	19.8071	18.9768	17.1885	14.7723	13.96783333	14.41363333	21.16823333	18.65746667	17.05179167	22.3385	13.0297	14.1073	13.0135	13.2473	13.6228	14.1372	15.1187	15.2674	14.9152	16.0212	18.459	17.0583	14.6918	13.93753333	13.6691	15.10043333	17.1795	14.97164167	18.459	13.0135	38.0979	38.1291	38.1297	37.9374	37.9128	38.0988	38.0514	38.0481
2180	absence	5.3125	43.25012207	13.8045	12.6899	13.0986	14.4008	15.626	20.5625	22.3414	20.4242	19.6716	18.8327	17.0848	14.6369	13.71043333	14.37513333	21.10936667	18.5297	16.93115833	22.3414	12.6899	13.8134	12.6669	13.0724	13.9408	14.7784	18.426	19.0698	17.4188	18.6989	18.7783	17.0789	14.6192	13.69983333	13.93053333	18.30486667	18.18536667	16.03015	19.0698	12.6669	38.0776	38.105	38.12	37.9176	37.9368	38.1063	38.066	38.0475
2181	absence	5.3125	43.3125	14.0893	13.0591	13.237	14.33	15.5341	20.5678	22.1339	20.4379	19.6165	18.9595	17.2642	14.7439	13.9641	14.36703333	21.04653333	18.6134	16.99776667	22.1339	13.0591	13.8134	12.6669	13.0724	13.9408	14.7784	18.426	19.0698	17.4188	18.6989	18.7783	17.0789	14.6192	13.69983333	13.93053333	18.30486667	18.18536667	16.03015	19.0698	12.6669	38.0844	38.1254	38.1236	37.9025	37.8804	38.105	38.047	38.0488
2182	absence	5.0625	43.3125	13.7461	12.4866	12.7701	14.3079	15.5484	20.3177	21.9695	20.2695	19.2109	18.8115	17.3302	14.4762	13.56963333	14.2088	20.85223333	18.45086667	16.77038333	21.9695	12.4866	13.7901	12.4635	12.7383	13.6251	14.732	18.0272	18.807	17.3288	18.3621	18.7761	17.3265	14.6053	13.61963333	13.69846667	18.05433333	18.1549	15.88183333	18.807	12.4635	37.9124	38.0303	37.9808	37.6017	37.7081	38.1993	38.0922	38.0305
2183	absence	4.6875	43.3125	12.8326	11.6335	11.9034	13.9688	15.5775	20.0797	21.7225	20.4313	19.6098	18.3686	16.8259	13.8882	12.78476667	13.81656667	20.7445	18.2681	16.40348333	21.7225	11.6335	13.5845	12.0738	12.0849	13.0778	14.2511	16.0461	16.7854	15.9399	16.9283	18.6822	17.4571	14.8516	13.5033	13.13793333	16.25713333	17.6892	15.14689167	18.6822	12.0738	36.1635	35.831	35.071	34.0713	35.185	34.7004	35.08	36.0632
2184	absence	4.62512207	43.3125	12.5925	11.4335	11.8556	13.981	15.6675	20.2525	21.8385	20.7195	19.6547	18.2538	16.6535	13.8894	12.63846667	13.8347	20.93683333	18.18733333	16.39933333	21.8385	11.4335	13.2244	11.7318	11.9347	13.0747	14.2914	16.2172	16.954	16.3926	17.3664	18.6485	17.3023	14.8453	13.26716667	13.10026667	16.52126667	17.7724	15.165275	18.6485	11.7318	36.1295	35.6536	34.8458	33.9094	35.2788	34.4775	35.0749	36.329
2185	absence	5.12512207	43.3125	14.0893	13.0591	13.237	14.33	15.5341	20.5678	22.1339	20.4379	19.6165	18.9595	17.2642	14.7439	13.9641	14.36703333	21.04653333	18.6134	16.99776667	22.1339	13.0591	13.7901	12.4635	12.7383	13.6251	14.732	18.0272	18.807	17.3288	18.3621	18.7761	17.3265	14.6053	13.61963333	13.69846667	18.05433333	18.1549	15.88183333	18.807	12.4635	38.0844	38.1254	38.1236	37.9025	37.8804	38.105	38.047	38.0488
2186	absence	17.25012207	41.00012207	13.7891	13.0736	13.0832	14.2181	19.0265	23.2234	27.1349	28.2955	25.7449	21.2036	17.7754	15.6037	14.15546667	15.4426	26.21793333	21.57463333	19.34765833	28.2955	13.0736	13.7886	13.0696	12.9834	13.5907	15.4095	18.6872	19.2396	19.1477	19.2365	19.7022	17.8429	15.602	14.1534	13.99453333	19.02483333	18.9272	16.52499167	19.7022	12.9834	38.2777	38.376	38.3587	38.468	38.5341	38.4541	38.3059	37.6605
2187	absence	17.3125	41.00012207	13.8835	13.2031	13.1654	14.2407	18.994	23.1667	27.0554	28.2335	25.7181	21.173	17.7538	15.6381	14.24156667	15.4667	26.15186667	21.5483	19.35210833	28.2335	13.1654	13.8828	13.2007	13.0453	13.4029	14.3473	14.6764	14.7338	14.9041	15.1098	15.7182	16.0696	15.6724	14.25196667	13.5985	14.77143333	15.63253333	14.56360833	16.0696	13.0453	38.2881	38.3966	38.3732	38.4816	38.5438	38.4613	38.3237	37.6725
2188	absence	17.1875	41.0625	13.8414	13.095	13.0044	14.2199	19.0516	23.184	27.0862	28.2027	25.6737	21.1488	17.7372	15.6091	14.18183333	15.4253	26.15763333	21.5199	19.32116667	28.2027	13.0044	13.8429	13.0875	12.8785	13.3226	14.2835	14.4697	14.6597	14.8022	15.0379	15.6602	15.9753	15.6365	14.18896667	13.49486667	14.64386667	15.5578	14.471375	15.9753	12.8785	38.286	38.3714	38.351	38.4656	38.5119	38.4268	38.283	37.5739
2189	absence	17.12512207	41.0625	13.7537	12.9825	12.9487	14.2021	19.0897	23.2327	27.156	28.2665	25.6994	21.1851	17.7662	15.5844	14.10686667	15.4135	26.2184	21.55023333	19.32225	28.2665	12.9487	13.7558	12.9749	12.8447	13.3992	14.9079	16.9671	16.7939	17.1186	17.2226	18.6087	17.751	15.5814	14.10403333	13.71726667	16.95986667	17.86076667	15.66048333	18.6087	12.8447	38.275	38.3528	38.3414	38.449	38.4994	38.4184	38.2661	37.566
2190	absence	17.37512207	40.9375	13.8257	13.1669	13.2566	14.2363	18.9574	23.1772	27.07	28.3294	25.7817	21.2305	17.8011	15.6284	14.207	15.48343333	26.1922	21.60443333	19.37176667	28.3294	13.1669	13.8247	13.1659	13.1599	13.5748	15.0757	17.6269	17.525	17.3428	17.4876	18.748	17.8049	15.6266	14.20573333	13.9368	17.49823333	18.0135	15.91356667	18.748	13.1599	38.2772	38.3993	38.3981	38.4827	38.5602	38.4877	38.3471	37.7776
2191	absence	12.6875	44.00012207	9.98715	8.47411	10.0757	13.4897	18.7426	23.6715	27.2662	26.9572	23.8888	18.5649	14.8937	11.7712	10.07748667	14.10266667	25.96496667	19.1158	17.31523	27.2662	8.47411	10.0596	9.26894	10.2162	13.2843	18.0231	22.1996	25.3447	28.5942	25.0371	19.0157	15.54	13.7631	11.03054667	13.8412	25.3795	19.86426667	17.52887833	28.5942	9.26894	27.9376	28.4683	28.8997	26.8637	23.8756	23.5214	26.6408	29.3366
2192	absence	12.87512207	43.9375	9.98715	8.47411	10.0757	13.4897	18.7426	23.6715	27.2662	26.9572	23.8888	18.5649	14.8937	11.7712	10.07748667	14.10266667	25.96496667	19.1158	17.31523	27.2662	8.47411	10.6218	9.85825	10.4385	12.9472	17.169	21.0022	23.6021	27.7006	24.8562	19.3344	15.72	14.2502	11.57675	13.51823333	24.10163333	19.9702	17.29170417	27.7006	9.85825	27.9376	28.4683	28.8997	26.8637	23.8756	23.5214	26.6408	29.3366
2193	absence	12.8125	45.5625	9.55799	8.74107	9.81466	13.2024	18.5032	23.9913	27.9098	27.2831	24.0029	18.2514	14.9536	12.2473	10.18212	13.84008667	26.39473333	19.0693	17.37156	27.9098	8.74107	9.56694	8.71114	9.70295	12.5798	16.7947	22.1603	26.4036	27.1513	23.9734	18.2773	14.9425	13.0952	10.45776	13.02581667	25.2384	19.0644	16.94659417	27.1513	8.71114	36.8812	37.1114	37.6273	37.5735	36.8174	37.5204	37.7354	37.8991
2194	absence	12.87512207	45.5625	9.55799	8.74107	9.81466	13.2024	18.5032	23.9913	27.9098	27.2831	24.0029	18.2514	14.9536	12.2473	10.18212	13.84008667	26.39473333	19.0693	17.37156	27.9098	8.74107	9.56694	8.71114	9.70295	12.5798	16.7947	22.1603	26.4036	27.1513	23.9734	18.2773	14.9425	13.0952	10.45776	13.02581667	25.2384	19.0644	16.94659417	27.1513	8.71114	36.8812	37.1114	37.6273	37.5735	36.8174	37.5204	37.7354	37.8991
2195	absence	12.4375	45.0625	10.24	8.35445	9.61167	13.044	17.7226	23.2424	27.1357	26.8925	23.7337	18.3332	15.8783	12.4539	10.34945	13.45942333	25.75686667	19.31506667	17.22020167	27.1357	8.35445	14.4902	10.3225	10.0478	12.6118	15.6389	21.0153	25.158	27.8043	26.2076	21.1167	19.4317	16.4754	13.7627	12.76616667	24.6592	22.252	18.36001667	27.8043	10.0478	28.2695	28.7601	27.6191	26.832	26.931	29.4002	31.4512	32.5867
2196	absence	12.50012207	45.00012207	9.75931	8.37075	9.82471	13.3445	18.1148	23.5679	27.6257	26.7263	23.4332	18.2428	15.1921	11.9817	10.03725333	13.76133667	25.9733	18.95603333	17.18198083	27.6257	8.37075	14.75	11.1811	10.8079	12.9283	15.1154	18.8135	22.1385	24.6293	24.8678	21.5843	19.1958	16.1425	14.02453333	12.95053333	21.86043333	21.88263333	17.67953333	24.8678	10.8079	28.9224	29.8443	28.4633	27.0926	25.3059	28.552	31.2011	32.4093
2197	absence	12.5625	45.00012207	9.75931	8.37075	9.82471	13.3445	18.1148	23.5679	27.6257	26.7263	23.4332	18.2428	15.1921	11.9817	10.03725333	13.76133667	25.9733	18.95603333	17.18198083	27.6257	8.37075	14.75	11.1811	10.8079	12.9283	15.1154	18.8135	22.1385	24.6293	24.8678	21.5843	19.1958	16.1425	14.02453333	12.95053333	21.86043333	21.88263333	17.67953333	24.8678	10.8079	28.9224	29.8443	28.4633	27.0926	25.3059	28.552	31.2011	32.4093
2198	absence	12.5625	44.9375	9.73279	8.30243	9.89032	13.3606	18.2054	23.465	27.5807	26.7746	23.4792	18.1562	14.9367	11.8602	9.96514	13.81877333	25.9401	18.85736667	17.145345	27.5807	8.30243	13.9038	10.9654	10.8837	12.705	15.3764	19.5826	23.7967	26.9896	25.9868	22.1297	19.2487	16.1905	13.68656667	12.98836667	23.4563	22.45506667	18.146575	26.9896	10.8837	28.5772	29.3506	28.4121	26.5682	23.9455	26.7263	29.9625	31.3589
2199	absence	12.50012207	44.87512207	9.83811	8.32292	9.96599	13.4022	18.4162	23.4517	27.5088	26.8395	23.6386	18.2037	14.85	11.793	9.984676667	13.92813	25.93333333	18.89743333	17.18589333	27.5088	8.32292	14.7361	12.2651	11.5521	13.3658	15.2817	18.4954	22.1851	24.8276	24.9748	22.3079	19.2988	16.3141	14.43843333	13.39986667	21.83603333	22.19383333	17.96704167	24.9748	11.5521	28.7734	29.5558	29.1581	26.8271	23.8005	25.3894	29.226	31.114
2200	absence	12.5625	44.87512207	9.83811	8.32292	9.96599	13.4022	18.4162	23.4517	27.5088	26.8395	23.6386	18.2037	14.85	11.793	9.984676667	13.92813	25.93333333	18.89743333	17.18589333	27.5088	8.32292	14.7361	12.2651	11.5521	13.3658	15.2817	18.4954	22.1851	24.8276	24.9748	22.3079	19.2988	16.3141	14.43843333	13.39986667	21.83603333	22.19383333	17.96704167	24.9748	11.5521	28.7734	29.5558	29.1581	26.8271	23.8005	25.3894	29.226	31.114
2201	absence	12.3125	44.8125	9.82067	8.33645	10.0821	13.536	18.8682	23.7864	27.2867	26.9742	23.7125	18.3949	14.6428	11.6186	9.92524	14.1621	26.01576667	18.91673333	17.25496	27.2867	8.33645	12.2298	10.0825	10.4117	13.9674	17.0256	20.7348	24.456	27.7717	26.7493	20.9785	17.2649	15.847	12.71976667	13.80156667	24.32083333	21.66423333	18.1266	27.7717	10.0825	27.0438	27.119	27.4024	26.0347	23.1235	22.8905	25.7076	28.1019
2202	absence	12.4375	44.8125	9.82067	8.33645	10.0821	13.536	18.8682	23.7864	27.2867	26.9742	23.7125	18.3949	14.6428	11.6186	9.92524	14.1621	26.01576667	18.91673333	17.25496	27.2867	8.33645	13.5658	11.6074	10.8211	13.4206	15.782	19.2018	23.3312	26.5813	26.2677	22.2212	18.535	16.3435	13.8389	13.34123333	23.0381	22.3413	18.13988333	26.5813	10.8211	27.0438	27.119	27.4024	26.0347	23.1235	22.8905	25.7076	28.1019
2203	absence	12.50012207	44.8125	9.98715	8.47411	10.0757	13.4897	18.7426	23.6715	27.2662	26.9572	23.8888	18.5649	14.8937	11.7712	10.07748667	14.10266667	25.96496667	19.1158	17.31523	27.2662	8.47411	14.2928	12.1328	11.0163	13.3096	15.2706	18.5701	22.4299	25.2342	25.3684	22.297	18.9427	16.467	14.29753333	13.19883333	22.07806667	22.2027	17.94428333	25.3684	11.0163	27.9376	28.4683	28.8997	26.8637	23.8756	23.5214	26.6408	29.3366
2204	absence	8.4375	39.87512207	14.5763	13.3446	13.6107	15.1625	17.8124	22.1735	25.4475	26.8073	24.888	21.3922	18.8965	16.1859	14.70226667	15.52853333	24.80943333	21.72556667	19.19145	26.8073	13.3446	13.8877	12.817	13.0865	14.2242	15.5168	17.8444	19.0086	21.4499	23.5933	20.2475	18.2805	14.7731	13.82593333	14.27583333	19.4343	20.7071	17.06079167	23.5933	12.817	38.0873	38.139	37.9774	37.9445	38.235	38.2976	38.2733	38.3576
2205	absence	8.37512207	41.0625	14.0959	13.1054	13.0842	14.8544	18.2909	22.6439	26.5412	26.0009	23.8093	20.2016	18.3349	15.611	14.27076667	15.40983333	25.062	20.78193333	18.88113333	26.5412	13.0842	14.0716	13.0721	12.9916	13.7558	14.6571	15.2125	15.7732	16.6041	18.3254	17.1309	17.9596	15.4135	14.18573333	13.8015	15.86326667	17.8053	15.41395	18.3254	12.9916	38.1354	38.1861	38.1756	38.1422	38.1703	38.2439	38.4005	38.4418
2206	absence	8.25012207	41.0625	14.0862	13.1317	13.1353	14.8897	18.3326	22.6017	26.3658	25.8957	23.7218	20.147	18.3807	15.6093	14.27573333	15.45253333	24.9544	20.74983333	18.858125	26.3658	13.1317	14.0831	13.1177	13.0878	14.359	17.4984	20.115	21.0642	23.5117	23.5616	20.0882	18.3618	15.5965	14.26576667	14.98173333	21.56363333	20.67053333	17.87041667	23.5616	13.0878	38.1444	38.1658	38.1497	38.1392	38.1693	38.2382	38.3878	38.4549
2207	absence	8.1875	41.00012207	14.073	13.0269	13.4141	14.8924	17.7975	22.1398	25.9287	25.8864	23.6455	19.8901	17.6805	15.4787	14.19286667	15.368	24.65163333	20.40536667	18.65446667	25.9287	13.0269	13.7116	13.5853	13.3454	13.3733	13.503	13.567	13.5039	13.5511	13.6325	13.6717	13.6035	13.6031	13.63333333	13.40723333	13.54066667	13.6359	13.55428333	13.7116	13.3454	38.1537	38.1721	38.3158	38.1224	38.1596	38.2045	38.2755	38.3901
2208	absence	9.3125	41.25012207	14.137	13.0056	13.5212	14.8621	17.6911	21.956	26.2764	26.065	23.441	19.5995	17.5689	15.4007	14.1811	15.35813333	24.7658	20.20313333	18.62704167	26.2764	13.0056	14.096	12.9509	13.4934	14.4939	16.7686	18.7549	21.2308	23.6985	23.1406	19.5858	17.5633	15.3926	14.1465	14.91863333	21.22806667	20.09656667	17.59744167	23.6985	12.9509	38.1461	38.1943	38.3072	38.1032	38.1252	38.1623	38.2685	38.402
2209	absence	9.5625	41.0625	13.7438	12.8515	13.3544	14.975	18.0245	22.0558	26.5609	26.4702	23.9495	19.9501	17.5614	15.1581	13.9178	15.4513	25.02896667	20.487	18.72126667	26.5609	12.8515	13.7369	12.8301	13.3077	14.675	17.4888	19.8295	23.3783	26.0346	23.8681	19.9286	17.5429	15.1474	13.9048	15.15716667	23.0808	20.44653333	18.147325	26.0346	12.8301	38.1962	38.175	38.3421	38.207	38.1745	38.1798	38.2863	38.4419
2210	absence	9.6875	41.00012207	14.0251	13.1837	13.498	15.0051	17.9519	22.1195	26.6292	26.5061	24.0025	20.2854	17.7808	15.6176	14.27546667	15.485	25.08493333	20.68956667	18.88374167	26.6292	13.1837	14.0173	13.1622	13.4536	14.3422	16.4113	16.5802	18.1163	19.5992	21.9169	19.7194	17.7422	15.6097	14.26306667	14.7357	18.09856667	19.79283333	16.72254167	21.9169	13.1622	38.2051	38.2167	38.3328	38.204	38.1821	38.1681	38.2875	38.4516
2211	absence	9.87512207	40.50012207	14.6773	13.7004	13.5393	15.0846	18.1663	22.8185	27.4135	27.6963	25.3008	21.7625	18.9284	16.3031	14.8936	15.59673333	25.9761	21.99723333	19.61591667	27.6963	13.5393	14.676	13.6933	13.4982	14.4449	16.7387	18.1623	20.5266	24.6874	24.1294	21.5134	18.9198	16.2964	14.88856667	14.89393333	21.12543333	21.52086667	18.1072	24.6874	13.4982	38.1041	38.1903	38.3501	38.2373	38.1633	38.1814	38.3412	38.5102
2212	absence	9.6875	40.3125	14.8935	13.8505	13.6666	15.1997	18.375	23.0628	27.4175	27.6953	25.4096	21.8524	19.0729	16.3969	15.04696667	15.7471	26.05853333	22.11163333	19.74105833	27.6953	13.6666	14.4594	14.2766	13.7421	13.8562	14.1725	14.1983	14.2431	14.3438	14.3602	14.2093	14.2871	14.17	14.302	13.9236	14.26173333	14.28553333	14.19321667	14.4594	13.7421	38.1054	38.1571	38.339	38.261	38.1838	38.2132	38.3639	38.5299
2213	absence	9.75012207	40.37512207	14.9032	13.8745	13.6898	15.154	18.5053	22.9317	27.4771	27.8412	25.4899	21.9232	19.1062	16.4394	15.07236667	15.78303333	26.08333333	22.1731	19.77795833	27.8412	13.6898	14.457	14.292	13.602	13.9082	14.1626	14.1747	14.2512	14.3287	14.2738	14.1934	14.296	14.1692	14.30606667	13.89093333	14.25153333	14.2544	14.17573333	14.457	13.602	38.1017	38.1457	38.3469	38.267	38.1879	38.2073	38.3757	38.5381
2214	absence	9.62512207	40.25012207	14.9032	13.8745	13.6898	15.154	18.5053	22.9317	27.4771	27.8412	25.4899	21.9232	19.1062	16.4394	15.07236667	15.78303333	26.08333333	22.1731	19.77795833	27.8412	13.6898	14.078	14.0849	13.902	13.6437	13.7224	13.8506	13.8725	13.8861	13.9086	13.8532	13.8628	13.876	14.01296667	13.75603333	13.86973333	13.87486667	13.8784	14.0849	13.6437	38.1017	38.1457	38.3469	38.267	38.1879	38.2073	38.3757	38.5381
2215	absence	9.6875	40.1875	14.9032	13.8745	13.6898	15.154	18.5053	22.9317	27.4771	27.8412	25.4899	21.9232	19.1062	16.4394	15.07236667	15.78303333	26.08333333	22.1731	19.77795833	27.8412	13.6898	14.1521	14.166	13.8253	13.5963	13.759	13.8027	13.836	13.9048	14.0599	14.0454	14.0618	13.9596	14.09256667	13.72686667	13.84783333	14.0557	13.93074167	14.166	13.5963	38.1017	38.1457	38.3469	38.267	38.1879	38.2073	38.3757	38.5381
2216	absence	9.6875	40.12512207	14.8299	13.814	13.6782	15.1587	18.5899	22.8725	27.5214	27.893	25.51	21.9325	19.0845	16.43	15.02463333	15.80893333	26.09563333	22.17566667	19.77621667	27.893	13.6782	14.8241	13.8041	13.6372	14.4315	16.7947	18.4815	20.645	24.6342	24.3263	21.7476	19.0743	16.4224	15.01686667	14.95446667	21.25356667	21.71606667	18.23524167	24.6342	13.6372	38.1036	38.1391	38.3474	38.2727	38.195	38.2055	38.3829	38.5429
2217	absence	9.75012207	40.12512207	14.9438	13.9211	13.6831	15.1667	18.5412	22.8733	27.5443	27.9138	25.5341	21.9478	19.1537	16.5076	15.12416667	15.797	26.11046667	22.21186667	19.810875	27.9138	13.6831	14.1761	14.1893	13.7631	13.6713	13.8354	13.8801	13.9086	13.9898	14.108	14.0678	14.066	13.9845	14.11663333	13.7566	13.92616667	14.0806	13.97	14.1893	13.6713	38.0956	38.1358	38.3452	38.2788	38.1804	38.205	38.3845	38.5326
2218	absence	9.75012207	40.00012207	14.9551	13.9396	13.6674	15.2003	18.5988	22.8301	27.5793	27.9758	25.5732	21.958	19.2198	16.5519	15.14886667	15.82216667	26.1284	22.25033333	19.83744167	27.9758	13.6674	14.1201	14.15	13.8154	13.7366	13.8546	13.8896	13.9	13.931	14.0223	13.9848	14.0355	13.9574	14.07583333	13.8022	13.90686667	14.0142	13.949775	14.15	13.7366	38.102	38.1337	38.3094	38.2979	38.1832	38.2095	38.3941	38.5325
2219	absence	9.75012207	39.9375	14.9485	13.9341	13.6641	15.2218	18.6323	22.8803	27.6252	27.9939	25.5905	21.9578	19.2382	16.5607	15.14776667	15.8394	26.16646667	22.26216667	19.85395	27.9939	13.6641	14.0507	14.0858	13.9155	13.7329	13.8762	13.9139	13.8631	13.8282	13.7861	13.868	13.8728	13.8611	13.9992	13.84153333	13.8684	13.8423	13.88785833	14.0858	13.7329	38.1058	38.1348	38.2965	38.3049	38.1865	38.2139	38.3953	38.5325
2220	absence	9.6875	39.87512207	14.8224	13.7976	13.6215	15.2598	18.6551	22.8793	27.5638	27.9971	25.6042	21.9346	19.1916	16.5175	15.04583333	15.84546667	26.14673333	22.24346667	19.820375	27.9971	13.6215	14.814	13.7845	13.5929	14.4302	16.7573	18.3161	20.3625	24.5681	24.3872	21.6377	19.1797	16.5087	15.03573333	14.9268	21.08223333	21.73486667	18.19490833	24.5681	13.5929	38.1225	38.1367	38.2779	38.3127	38.2034	38.2154	38.3886	38.5402
2221	absence	9.75012207	40.0625	14.9563	13.939	13.6729	15.1828	18.5705	22.8147	27.5494	27.951	25.5536	21.9536	19.1936	16.5395	15.14493333	15.80873333	26.10503333	22.2336	19.823075	27.951	13.6729	14.563	14.3122	13.6807	13.8847	14.1314	14.1775	14.2313	14.3362	14.3495	14.2243	14.2909	14.1756	14.35026667	13.89893333	14.24833333	14.28823333	14.19644167	14.563	13.6807	38.0981	38.1335	38.3267	38.2886	38.1808	38.206	38.3898	38.5318
2222	absence	9.6875	39.8125	14.8683	13.8707	13.6207	15.2387	18.6487	22.803	27.5454	27.9996	25.601	21.9356	19.2303	16.5618	15.10026667	15.83603333	26.116	22.25563333	19.82698333	27.9996	13.6207	14.8593	13.8562	13.6047	14.1933	15.5246	15.9777	16.8376	17.9317	18.8849	18.4048	18.7788	16.5121	15.07586667	14.44086667	16.91566667	18.6895	16.280475	18.8849	13.6047	38.12	38.1363	38.2685	38.3093	38.2061	38.2142	38.3827	38.5363
2223	absence	9.6875	39.75012207	14.9191	13.9474	13.6333	15.2343	18.658	22.7623	27.5404	28.0078	25.6084	21.9381	19.2606	16.5842	15.15023333	15.84186667	26.1035	22.26903333	19.84115833	28.0078	13.6333	14.9207	14.0436	13.5989	14.033	14.4593	14.4823	14.6583	14.9178	15.0949	14.665	14.832	14.57	14.51143333	14.0304	14.68613333	14.86396667	14.52298333	15.0949	13.5989	38.1138	38.1348	38.257	38.3038	38.2111	38.215	38.3783	38.531
2224	absence	9.6875	39.6875	14.954	13.9858	13.6585	15.238	18.668	22.7406	27.5422	28.0212	25.6204	21.9435	19.2819	16.5977	15.17916667	15.85483333	26.10133333	22.28193333	19.85431667	28.0212	13.6585	14.6417	14.4754	13.8171	13.9275	14.0682	14.1231	14.1537	14.1507	14.2488	14.2081	14.2946	14.2451	14.45406667	13.9376	14.1425	14.2505	14.19616667	14.6417	13.8171	38.1036	38.1309	38.2476	38.2976	38.2167	38.2174	38.3759	38.5266
2225	absence	9.6875	39.62512207	14.9786	14.0018	13.6955	15.245	18.6709	22.7051	27.5311	28.0353	25.6288	21.9478	19.2974	16.6106	15.197	15.87046667	26.0905	22.29133333	19.862325	28.0353	13.6955	14.421	14.4287	13.9754	13.8632	13.9467	13.9771	14.0273	14.0129	14.0535	14.0698	14.2257	14.2847	14.37813333	13.92843333	14.00576667	14.11633333	14.10716667	14.4287	13.8632	38.0906	38.1252	38.2386	38.2919	38.2225	38.2201	38.375	38.5217
2226	absence	9.6875	39.5625	15.0001	14.0062	13.7437	15.2517	18.6609	22.6478	27.4983	28.0476	25.6285	21.95	19.3075	16.6256	15.21063333	15.88543333	26.06456667	22.29533333	19.86399167	28.0476	13.7437	14.3584	14.4092	14.0916	13.8263	13.8858	13.8897	13.9566	13.986	14.0061	13.9997	14.2095	14.3646	14.3774	13.93456667	13.9441	14.07176667	14.08195833	14.4092	13.8263	38.0771	38.1208	38.2279	38.2874	38.2282	38.2209	38.3749	38.5162
2227	absence	9.6875	39.50012207	15.0207	14.0068	13.7917	15.254	18.6383	22.5872	27.4468	28.0553	25.6192	21.9484	19.3145	16.6451	15.2242	15.89466667	26.02976667	22.29403333	19.86066667	28.0553	13.7917	14.3687	14.412	14.1239	13.8213	13.8775	13.8839	13.9551	13.9945	14.0177	14.002	14.2274	14.377	14.3859	13.9409	13.9445	14.08236667	14.08841667	14.412	13.8213	38.065	38.1194	38.2119	38.2841	38.2335	38.2188	38.3753	38.5101
2228	absence	9.6875	39.4375	15.04	14.0092	13.8303	15.2514	18.6139	22.5535	27.391	28.0544	25.6053	21.9418	19.3198	16.6702	15.2398	15.89853333	25.99963333	22.28896667	19.85673333	28.0544	13.8303	14.55	14.448	14.1357	13.9126	13.972	14.0278	14.0511	14.0847	14.1794	14.1961	14.3481	14.3433	14.4471	14.00676667	14.05453333	14.2412	14.1874	14.55	13.9126	38.0552	38.1213	38.188	38.2818	38.2384	38.2137	38.3754	38.5025
2229	absence	9.62512207	39.37512207	15.0713	14.0164	13.8769	15.2434	18.5844	22.617	27.3237	28.0091	25.5838	21.9138	19.3164	16.7171	15.26826667	15.90156667	25.98326667	22.27133333	19.85610833	28.0091	13.8769	14.2829	14.3364	14.271	13.9217	13.8797	14.0254	14.0825	14.1916	14.1708	14.1181	14.2606	14.4644	14.36123333	14.02413333	14.09983333	14.18316667	14.16709167	14.4644	13.8797	38.044	38.1283	38.1216	38.2793	38.2425	38.1974	38.372	38.4773
2230	absence	9.6875	39.3125	15.0713	14.0164	13.8769	15.2434	18.5844	22.617	27.3237	28.0091	25.5838	21.9138	19.3164	16.7171	15.26826667	15.90156667	25.98326667	22.27133333	19.85610833	28.0091	13.8769	13.8654	13.8976	13.9118	13.8435	13.8174	13.8246	13.8346	13.845	13.8317	13.7683	13.7566	13.7074	13.82346667	13.85756667	13.83473333	13.78553333	13.825325	13.9118	13.7074	38.044	38.1283	38.1216	38.2793	38.2425	38.1974	38.372	38.4773
2231	absence	9.62512207	39.3125	15.013	13.953	13.8519	15.246	18.4958	22.5395	27.126	27.9474	25.5387	21.8354	19.3231	16.7268	15.23093333	15.86456667	25.87096667	22.2324	19.79971667	27.9474	13.8519	13.8654	13.8976	13.9118	13.8435	13.8174	13.8246	13.8346	13.845	13.8317	13.7683	13.7566	13.7074	13.82346667	13.85756667	13.83473333	13.78553333	13.825325	13.9118	13.7074	38.0506	38.1314	38.0873	38.285	38.2563	38.192	38.3607	38.4754
2232	absence	9.62512207	39.25012207	15.013	13.953	13.8519	15.246	18.4958	22.5395	27.126	27.9474	25.5387	21.8354	19.3231	16.7268	15.23093333	15.86456667	25.87096667	22.2324	19.79971667	27.9474	13.8519	15.0044	13.9402	13.8919	14.275	15.5169	15.8869	16.6745	17.5629	18.2584	18.2593	19.0657	16.7012	15.21526667	14.56126667	16.7081	18.5278	16.25310833	19.0657	13.8919	38.0506	38.1314	38.0873	38.285	38.2563	38.192	38.3607	38.4754
2233	absence	9.62512207	39.1875	15.0508	13.9987	13.8786	15.205	18.4829	22.5298	27.0956	27.9097	25.5257	21.8262	19.3057	16.7293	15.2596	15.8555	25.84503333	22.2192	19.79483333	27.9097	13.8786	15.05	14.0819	14.0171	14.1953	14.5851	14.5591	14.7104	14.9643	14.9341	14.7597	15.1944	15.0392	14.7237	14.26583333	14.7446	14.96273333	14.67421667	15.1944	14.0171	38.0456	38.1355	38.0577	38.2788	38.2547	38.1826	38.3556	38.4625
2234	absence	9.62512207	39.12512207	15.0816	14.0196	13.9091	15.177	18.4864	22.6001	27.0892	27.8605	25.5271	21.8055	19.2689	16.7129	15.27136667	15.8575	25.84993333	22.2005	19.794825	27.8605	13.9091	14.2193	14.2871	14.2908	14.1273	13.9665	14.107	14.1918	14.1881	14.1758	14.1288	14.1955	14.3486	14.285	14.1282	14.1623	14.1667	14.18555	14.3486	13.9665	38.0388	38.1341	38.0135	38.2661	38.2505	38.1729	38.3493	38.4367
2235	absence	9.5625	39.12512207	15.0723	13.9911	13.9279	15.1467	18.3551	22.6617	26.914	27.7556	25.5144	21.7079	19.1997	16.6333	15.23223333	15.8099	25.7771	22.14066667	19.739975	27.7556	13.9279	14.2193	14.2871	14.2908	14.1273	13.9665	14.107	14.1918	14.1881	14.1758	14.1288	14.1955	14.3486	14.285	14.1282	14.1623	14.1667	14.18555	14.3486	13.9665	38.0416	38.1373	37.9365	38.2455	38.2481	38.1705	38.325	38.387
2236	absence	9.50012207	39.12512207	15.0388	13.947	13.9189	15.1546	18.2327	22.583	26.6553	27.6916	25.4589	21.685	19.1882	16.5886	15.19146667	15.76873333	25.6433	22.1107	19.67855	27.6916	13.9189	14.2622	14.3491	14.262	14.1167	13.9449	14.1869	14.2198	14.2058	14.2246	14.1568	14.2172	14.3493	14.3202	14.10786667	14.20416667	14.19953333	14.20794167	14.3493	13.9449	38.0514	38.1438	37.926	38.2487	38.2544	38.1809	38.3092	38.3859
2237	absence	9.3125	39.1875	14.5441	13.4099	13.6386	15.3044	17.9923	22.3952	25.7045	27.0419	24.9	21.4299	18.9364	16.1792	14.71106667	15.6451	25.0472	21.75543333	19.2897	27.0419	13.4099	14.5316	13.3908	13.604	14.4783	15.8079	17.7286	18.5642	21.0191	21.2169	19.8876	18.7846	16.1575	14.6933	14.63006667	19.10396667	19.96303333	17.09759167	21.2169	13.3908	38.1002	38.1404	37.9784	38.2068	38.2886	38.2804	38.277	38.3616
2238	absence	9.37512207	39.12512207	14.8666	13.7442	13.8164	15.2615	18.1192	22.4647	26.022	27.3258	25.1258	21.5845	19.1211	16.3918	15.00086667	15.73236667	25.27083333	21.9438	19.48696667	27.3258	13.7442	13.9377	13.9992	14.1187	14.2755	14.3028	14.2994	14.2908	14.2595	14.2104	14.1085	14.091	14.1138	14.0169	14.23233333	14.28323333	14.13663333	14.167275	14.3028	13.9377	38.075	38.1544	37.9495	38.2363	38.2852	38.2434	38.2799	38.3787
2239	absence	9.5625	39.0625	15.0723	13.9911	13.9279	15.1467	18.3551	22.6617	26.914	27.7556	25.5144	21.7079	19.1997	16.6333	15.23223333	15.8099	25.7771	22.14066667	19.739975	27.7556	13.9279	14.2124	14.3207	14.3016	14.1386	13.9514	14.1314	14.2196	14.1961	14.1615	14.1226	14.1655	14.3504	14.2945	14.13053333	14.18236667	14.14986667	14.18931667	14.3504	13.9514	38.0416	38.1373	37.9365	38.2455	38.2481	38.1705	38.325	38.387
2240	absence	9.50012207	39.0625	15.0388	13.947	13.9189	15.1546	18.2327	22.583	26.6553	27.6916	25.4589	21.685	19.1882	16.5886	15.19146667	15.76873333	25.6433	22.1107	19.67855	27.6916	13.9189	14.2622	14.3491	14.262	14.1167	13.9449	14.1869	14.2198	14.2058	14.2246	14.1568	14.2172	14.3493	14.3202	14.10786667	14.20416667	14.19953333	14.20794167	14.3493	13.9449	38.0514	38.1438	37.926	38.2487	38.2544	38.1809	38.3092	38.3859
2241	absence	9.25012207	39.1875	14.5229	13.3874	13.6201	15.2616	17.8907	22.2969	25.5223	26.9504	24.8627	21.4054	18.9015	16.1572	14.68916667	15.5908	24.9232	21.7232	19.23159167	26.9504	13.3874	14.5111	13.3672	13.5593	14.395	15.231	16.2935	16.6142	17.464	17.2717	17.0946	17.4125	16.1334	14.67056667	14.3951	16.79056667	17.2596	15.77895833	17.464	13.3672	38.1016	38.1398	37.9847	38.1741	38.2829	38.2858	38.2738	38.3564
2242	absence	9.1875	39.1875	14.4792	13.3368	13.5951	15.2607	17.8534	22.2572	25.4003	26.888	24.844	21.3861	18.864	16.1213	14.64576667	15.56973333	24.8485	21.69803333	19.19050833	26.888	13.3368	14.4719	13.3225	13.5617	14.5773	16.0892	18.9958	20.2927	24.0571	23.9584	20.8587	18.7827	16.1026	14.63233333	14.74273333	21.1152	21.19993333	17.92255	24.0571	13.3225	38.1025	38.1381	37.994	38.1375	38.2776	38.2927	38.2724	38.354
2243	absence	9.12512207	39.1875	14.5763	13.3446	13.6107	15.1625	17.8124	22.1735	25.4475	26.8073	24.888	21.3922	18.8965	16.1859	14.70226667	15.52853333	24.80943333	21.72556667	19.19145	26.8073	13.3446	14.4719	13.3225	13.5617	14.5773	16.0892	18.9958	20.2927	24.0571	23.9584	20.8587	18.7827	16.1026	14.63233333	14.74273333	21.1152	21.19993333	17.92255	24.0571	13.3225	38.0873	38.139	37.9774	37.9445	38.235	38.2976	38.2733	38.3576
2244	absence	9.0625	39.1875	14.5763	13.3446	13.6107	15.1625	17.8124	22.1735	25.4475	26.8073	24.888	21.3922	18.8965	16.1859	14.70226667	15.52853333	24.80943333	21.72556667	19.19145	26.8073	13.3446	14.5718	13.3336	13.6028	14.463	15.8387	18.4456	19.4203	23.0074	23.0154	20.4867	18.8288	16.1712	14.6922	14.63483333	20.2911	20.77696667	17.598775	23.0154	13.3336	38.0873	38.139	37.9774	37.9445	38.235	38.2976	38.2733	38.3576
2245	absence	9.0625	39.12512207	14.5763	13.3446	13.6107	15.1625	17.8124	22.1735	25.4475	26.8073	24.888	21.3922	18.8965	16.1859	14.70226667	15.52853333	24.80943333	21.72556667	19.19145	26.8073	13.3446	14.5718	13.3336	13.6028	14.463	15.8387	18.4456	19.4203	23.0074	23.0154	20.4867	18.8288	16.1712	14.6922	14.63483333	20.2911	20.77696667	17.598775	23.0154	13.3336	38.0873	38.139	37.9774	37.9445	38.235	38.2976	38.2733	38.3576
2246	absence	9.0625	39.0625	14.7603	13.5139	13.7167	15.1144	17.8841	22.2111	25.6117	26.9108	24.9641	21.4944	18.9909	16.3229	14.8657	15.57173333	24.9112	21.81646667	19.291275	26.9108	13.5139	14.7566	13.5029	13.7987	14.3276	15.2071	16.9525	17.295	19.271	19.1248	18.8731	18.7372	16.308	14.85583333	14.44446667	17.8395	18.9117	16.512875	19.271	13.5029	38.0748	38.1486	37.9301	37.9082	38.2305	38.2701	38.2693	38.3599
2247	absence	9.0625	39.00012207	14.8996	13.6748	13.8346	15.09	17.9841	22.3104	25.8316	27.0742	25.0891	21.597	19.0623	16.4552	15.00986667	15.63623333	25.07206667	21.91613333	19.408575	27.0742	13.6748	14.894	13.6613	13.8987	14.1606	14.9845	16.2188	16.4505	17.8639	17.5541	17.6915	18.3967	16.4332	14.99616667	14.34793333	16.8444	17.88076667	16.01731667	18.3967	13.6613	38.0654	38.1555	37.8859	37.8728	38.2237	38.2125	38.2612	38.3659
2248	absence	9.00012207	38.9375	14.8945	13.7318	13.8805	15.0744	17.9382	22.2716	25.8428	27.1342	25.1552	21.6046	19.0779	16.51	15.04543333	15.63103333	25.08286667	21.9459	19.42630833	27.1342	13.7318	14.8882	13.7184	13.9678	14.1948	15.0904	16.5924	16.9707	18.9689	18.8636	18.5759	18.8315	16.4855	15.0307	14.41766667	17.51066667	18.757	16.42900833	18.9689	13.7184	38.0657	38.1606	37.8572	37.853	38.2016	38.1274	38.2441	38.3716
2249	absence	8.9375	38.87512207	14.8913	13.8024	13.933	15.0616	17.8359	22.0983	25.701	27.1248	25.1626	21.5661	19.0508	16.5182	15.07063333	15.61016667	24.9747	21.9265	19.3955	27.1248	13.8024	14.8834	13.8	13.9295	13.928	14.6445	15.4227	15.6429	16.7636	16.4056	16.4903	17.5498	16.3048	14.99606667	14.16733333	15.94306667	16.81523333	15.480425	17.5498	13.8	38.0686	38.1702	37.8167	37.8758	38.1689	38.0439	38.2194	38.37
2250	absence	8.87512207	38.87512207	14.4863	13.498	13.927	15.0966	17.0382	21.6479	24.5691	26.2661	24.6027	21.1887	18.6603	16.0661	14.68346667	15.35393333	24.16103333	21.4839	18.92058333	26.2661	13.498	14.8834	13.8	13.9295	13.928	14.6445	15.4227	15.6429	16.7636	16.4056	16.4903	17.5498	16.3048	14.99606667	14.16733333	15.94306667	16.81523333	15.480425	17.5498	13.8	38.0913	38.0077	37.7093	37.9384	37.9537	37.9188	38.0966	38.2407
2251	absence	8.8125	38.87512207	14.4863	13.498	13.927	15.0966	17.0382	21.6479	24.5691	26.2661	24.6027	21.1887	18.6603	16.0661	14.68346667	15.35393333	24.16103333	21.4839	18.92058333	26.2661	13.498	14.6619	14.1216	14.0387	13.9472	14.1107	14.2043	14.1638	14.1861	14.414	14.4359	14.2818	14.237	14.34016667	14.0322	14.18473333	14.37723333	14.23358333	14.6619	13.9472	38.0913	38.0077	37.7093	37.9384	37.9537	37.9188	38.0966	38.2407
2252	absence	8.75012207	38.87512207	14.4863	13.498	13.927	15.0966	17.0382	21.6479	24.5691	26.2661	24.6027	21.1887	18.6603	16.0661	14.68346667	15.35393333	24.16103333	21.4839	18.92058333	26.2661	13.498	14.7088	14.0728	14.0276	13.8961	14.0851	14.1836	14.1065	14.15	14.3954	14.4496	14.316	14.261	14.34753333	14.00293333	14.1467	14.387	14.22104167	14.7088	13.8961	38.0913	38.0077	37.7093	37.9384	37.9537	37.9188	38.0966	38.2407
2253	absence	8.6875	38.87512207	14.4863	13.498	13.927	15.0966	17.0382	21.6479	24.5691	26.2661	24.6027	21.1887	18.6603	16.0661	14.68346667	15.35393333	24.16103333	21.4839	18.92058333	26.2661	13.498	14.7209	14.0078	14.0201	13.875	14.066	14.1665	14.0754	14.1313	14.3689	14.4421	14.3362	14.2712	14.3333	13.98703333	14.1244	14.3824	14.20678333	14.7209	13.875	38.0913	38.0077	37.7093	37.9384	37.9537	37.9188	38.0966	38.2407
2254	absence	8.62512207	38.87512207	14.4863	13.498	13.927	15.0966	17.0382	21.6479	24.5691	26.2661	24.6027	21.1887	18.6603	16.0661	14.68346667	15.35393333	24.16103333	21.4839	18.92058333	26.2661	13.498	14.4723	13.6242	13.889	13.8381	14.1339	14.3836	14.5377	14.958	14.8553	15.0849	15.3216	15.6831	14.5932	13.95366667	14.62643333	15.08726667	14.56514167	15.6831	13.6242	38.0913	38.0077	37.7093	37.9384	37.9537	37.9188	38.0966	38.2407
2255	absence	8.5625	38.87512207	14.4863	13.498	13.927	15.0966	17.0382	21.6479	24.5691	26.2661	24.6027	21.1887	18.6603	16.0661	14.68346667	15.35393333	24.16103333	21.4839	18.92058333	26.2661	13.498	14.4723	13.6242	13.889	13.8381	14.1339	14.3836	14.5377	14.958	14.8553	15.0849	15.3216	15.6831	14.5932	13.95366667	14.62643333	15.08726667	14.56514167	15.6831	13.6242	38.0913	38.0077	37.7093	37.9384	37.9537	37.9188	38.0966	38.2407
2256	absence	15.12512207	38.62512207	15.6491	14.5318	14.1124	15.6475	19.2127	23.2079	27.8572	28.2411	26.1397	22.8414	19.8024	17.749	15.97663333	16.3242	26.4354	22.92783333	20.41601667	28.2411	14.1124	14.4081	14.4711	14.4049	14.3897	14.487	14.5163	14.4795	14.4884	14.4998	14.4676	14.506	14.5607	14.47996667	14.4272	14.49473333	14.49113333	14.47325833	14.5607	14.3897	37.9189	37.8813	37.923	37.945	38.0142	38.1526	38.3452	38.3258
2257	absence	14.62512207	38.5625	15.6928	14.3346	14.1405	15.6956	19.2932	23.2048	27.8948	28.3493	26.392	22.9824	20.0807	17.6413	15.88956667	16.37643333	26.48296667	23.1517	20.47516667	28.3493	14.1405	13.2965	13.3053	13.3001	13.3024	13.2891	13.2532	13.2603	13.2931	13.2948	13.2972	13.3067	13.3464	13.31606667	13.2972	13.26886667	13.29956667	13.295425	13.3464	13.2532	37.8847	37.9092	37.9051	37.8732	37.9237	38.1499	38.3831	38.3734
2258	absence	14.87512207	38.62512207	15.6299	14.415	14.2216	15.7067	19.2556	23.244	27.8766	28.3085	26.2992	22.9118	19.9162	17.705	15.91663333	16.39463333	26.47636667	23.0424	20.45750833	28.3085	14.2216	14.2171	14.2914	14.2661	14.2584	14.2497	14.2484	14.2412	14.2621	14.2657	14.2528	14.2589	14.315	14.2745	14.25806667	14.25056667	14.25913333	14.26056667	14.315	14.2171	37.9115	37.9148	37.9202	37.9483	38.0136	38.1572	38.3663	38.3505
2259	absence	14.9375	38.5625	15.6624	14.5074	14.2276	15.7381	19.3047	23.2539	27.8727	28.2842	26.2701	22.9325	19.7894	17.7059	15.95856667	16.42346667	26.47026667	22.99733333	20.46240833	28.2842	14.2276	14.3768	14.4351	14.395	14.3936	14.3657	14.4012	14.443	14.4616	14.4634	14.442	14.468	14.5449	14.45226667	14.38476667	14.43526667	14.4578	14.432525	14.5449	14.3657	37.9058	37.9059	37.9204	37.9584	38.0213	38.1596	38.3792	38.3451
2260	absence	14.87512207	38.50012207	15.7153	14.4115	14.2506	15.6909	19.1405	22.8627	27.3895	28.115	26.1985	23.0071	19.8558	17.6232	15.91666667	16.36066667	26.1224	23.02046667	20.35505	28.115	14.2506	14.3587	14.4347	14.412	14.4355	14.4424	14.4353	14.4196	14.4307	14.4551	14.4416	14.4685	14.5543	14.44923333	14.42996667	14.42853333	14.45506667	14.4407	14.5543	14.3587	37.8884	37.9164	37.9168	37.9604	38.0116	38.1381	38.3496	38.3587
2261	absence	15.0625	38.37512207	15.856	14.5599	14.1014	15.6843	19.5029	23.3092	27.9547	28.3352	26.2137	23.0557	19.7864	17.6468	16.0209	16.42953333	26.53303333	23.0186	20.50051667	28.3352	14.1014	13.3349	13.478	13.3625	13.3266	13.3205	13.2678	13.2622	13.3604	13.3734	13.4007	13.42	13.4759	13.4296	13.33653333	13.2968	13.39803333	13.36524167	13.478	13.2622	37.9069	37.88	37.9205	37.9522	38.0283	38.1638	38.389	38.344
2262	absence	15.50012207	38.0625	15.7829	15.0046	14.7852	15.5417	18.2325	22.5588	26.7517	27.9307	26.7021	23.4046	20.6725	17.7338	16.17376667	16.18646667	25.74706667	23.59306667	20.42509167	27.9307	14.7852	14.9564	14.9283	14.8584	14.8584	14.8306	14.8304	14.8312	14.8888	14.8987	14.9346	14.9429	14.9497	14.9448	14.84913333	14.85013333	14.9254	14.89236667	14.9564	14.8304	38.7272	38.7561	38.762	38.7865	38.841	38.9644	39.0024	38.9387
2263	absence	15.25012207	37.6875	15.7913	14.9773	14.8048	15.6952	18.8422	22.9105	27.1382	28.1546	26.9687	23.5997	20.8532	17.9344	16.23433333	16.4474	26.06776667	23.8072	20.639175	28.1546	14.8048	14.4723	14.5184	14.4924	14.5046	14.5654	14.4772	14.3257	14.3851	14.5078	14.5798	14.6241	14.5571	14.51593333	14.5208	14.396	14.57056667	14.500825	14.6241	14.3257	38.6872	38.7356	38.7422	38.771	38.8378	38.8622	38.8864	38.9699
2264	absence	15.1875	37.62512207	15.8	14.9769	14.8051	15.7129	18.9354	22.9508	27.2182	28.1495	26.9576	23.5848	20.8433	17.9497	16.2422	16.48446667	26.10616667	23.79523333	20.65701667	28.1495	14.8051	15.2409	15.1253	15.0672	14.9471	14.7481	14.8195	14.8977	14.9319	15.2246	14.9441	15.0823	15.1684	15.1782	14.9208	14.88303333	15.08366667	15.016425	15.2409	14.7481	38.6851	38.7375	38.7392	38.7668	38.8321	38.8642	38.8895	38.9608
2265	absence	15.12512207	37.3125	15.6331	14.7917	14.7683	15.7977	19.2426	22.9008	27.2545	28.2647	27.0254	23.6272	20.918	17.9654	16.13006667	16.60286667	26.14	23.85686667	20.68245	28.2647	14.7683	15.6306	14.7866	14.698	15.1884	16.1428	17.694	20.7714	21.6209	23.3281	22.1028	20.9125	17.964	16.12706667	15.34306667	20.02876667	22.11446667	18.40334167	23.3281	14.698	38.6773	38.7231	38.7367	38.7623	38.8353	38.8451	38.893	38.9653
2266	absence	15.1875	37.3125	15.6331	14.7917	14.7683	15.7977	19.2426	22.9008	27.2545	28.2647	27.0254	23.6272	20.918	17.9654	16.13006667	16.60286667	26.14	23.85686667	20.68245	28.2647	14.7683	15.6306	14.7866	14.698	15.1884	16.1428	17.694	20.7714	21.6209	23.3281	22.1028	20.9125	17.964	16.12706667	15.34306667	20.02876667	22.11446667	18.40334167	23.3281	14.698	38.6773	38.7231	38.7367	38.7623	38.8353	38.8451	38.893	38.9653
2267	absence	15.25012207	37.12512207	15.5564	14.7934	14.775	15.7962	19.2475	23.0864	27.2374	28.1964	27.0028	23.6414	21.0301	18.0959	16.14856667	16.60623333	26.1734	23.89143333	20.70490833	28.1964	14.775	14.815	14.7704	14.7684	14.7176	14.7216	14.7051	14.6272	14.6442	14.7569	14.9105	14.9061	14.8765	14.82063333	14.73586667	14.65883333	14.85783333	14.76829167	14.9105	14.6272	38.613	38.6896	38.7195	38.7379	38.8383	38.8497	38.9458	39.0085
2268	absence	15.3125	37.00012207	15.5564	14.7934	14.775	15.7962	19.2475	23.0864	27.2374	28.1964	27.0028	23.6414	21.0301	18.0959	16.14856667	16.60623333	26.1734	23.89143333	20.70490833	28.1964	14.775	15.552	14.7872	14.694	15.1482	16.2207	17.9269	20.2911	21.6095	23.5221	22.1279	21.016	18.0943	16.1445	15.3543	19.9425	22.222	18.415825	23.5221	14.694	38.613	38.6896	38.7195	38.7379	38.8383	38.8497	38.9458	39.0085
2269	absence	15.1875	36.9375	15.633	14.777	14.7437	15.8064	19.1942	23.0505	27.1877	28.1499	26.9293	23.5771	21.0696	18.1347	16.18156667	16.58143333	26.12936667	23.85866667	20.68775833	28.1499	14.7437	15.7166	14.8313	14.5758	14.7142	14.747	15.021	14.8678	14.9005	15.1806	15.2292	15.2536	15.2868	15.27823333	14.679	14.92976667	15.22113333	15.02703333	15.7166	14.5758	38.6213	38.676	38.7011	38.733	38.8266	38.8552	38.9513	39.0127
2270	absence	15.25012207	36.9375	15.633	14.777	14.7437	15.8064	19.1942	23.0505	27.1877	28.1499	26.9293	23.5771	21.0696	18.1347	16.18156667	16.58143333	26.12936667	23.85866667	20.68775833	28.1499	14.7437	15.7166	14.8313	14.5758	14.7142	14.747	15.021	14.8678	14.9005	15.1806	15.2292	15.2536	15.2868	15.27823333	14.679	14.92976667	15.22113333	15.02703333	15.7166	14.5758	38.6213	38.676	38.7011	38.733	38.8266	38.8552	38.9513	39.0127
2271	absence	15.12512207	36.8125	15.6722	14.6905	14.6794	15.7951	19.1285	23.0085	27.1258	28.0942	26.845	23.4789	21.0389	18.072	16.1449	16.53433333	26.07616667	23.7876	20.63575	28.0942	14.6794	15.6527	14.657	14.5149	14.8575	14.9906	15.5615	15.6991	15.822	16.173	16.1788	16.5265	17.3344	15.88136667	14.78766667	15.6942	16.29276667	15.664	17.3344	14.5149	38.6514	38.6678	38.6796	38.7243	38.8155	38.8732	38.9464	39.0119
2272	absence	15.12512207	36.75012207	15.5164	14.4769	14.711	15.9288	19.1099	23.0006	27.083	28.1191	26.8784	23.4345	21.1369	17.9312	15.97483333	16.58323333	26.06756667	23.8166	20.61055833	28.1191	14.4769	15.5865	14.5774	14.5692	15.1254	15.7546	17.1351	18.5128	19.1921	19.9732	19.7814	20.9863	17.978	16.0473	15.14973333	18.28	20.24696667	17.431	20.9863	14.5692	38.6528	38.6158	38.5709	38.7067	38.7728	38.8836	38.9567	39.0286
2273	absence	15.1875	36.87512207	15.6722	14.6905	14.6794	15.7951	19.1285	23.0085	27.1258	28.0942	26.845	23.4789	21.0389	18.072	16.1449	16.53433333	26.07616667	23.7876	20.63575	28.0942	14.6794	15.6667	14.6826	14.5195	14.8181	14.9061	15.3536	15.3599	15.4253	15.718	15.8156	15.8778	16.8018	15.71703333	14.7479	15.3796	15.8038	15.41208333	16.8018	14.5195	38.6514	38.6678	38.6796	38.7243	38.8155	38.8732	38.9464	39.0119
2274	absence	15.1875	36.6875	15.5164	14.4769	14.711	15.9288	19.1099	23.0006	27.083	28.1191	26.8784	23.4345	21.1369	17.9312	15.97483333	16.58323333	26.06756667	23.8166	20.61055833	28.1191	14.4769	15.5115	14.5131	14.6503	15.2088	16.0463	17.7792	19.5945	20.641	21.6869	20.8849	21.1325	17.9267	15.98376667	15.3018	19.33823333	21.23476667	17.96464167	21.6869	14.5131	38.6528	38.6158	38.5709	38.7067	38.7728	38.8836	38.9567	39.0286
2275	absence	15.12512207	36.62512207	15.1407	14.3225	14.7778	16.1449	19.0865	22.9731	27.0645	28.1867	26.989	23.3291	20.5469	17.3644	15.6092	16.66973333	26.07476667	23.62166667	20.49384167	28.1867	14.3225	15.1372	14.3161	14.7279	15.8933	18.2734	22.0759	25.1044	27.719	26.9134	23.324	20.5287	17.3532	15.60216667	16.2982	24.96643333	23.5887	20.113875	27.719	14.3161	38.5499	38.5226	38.4907	38.6347	38.6429	38.8863	38.9461	39.0286
2276	absence	15.0625	36.62512207	14.9037	14.3068	14.7934	16.1734	18.9722	22.9225	27.0273	28.173	27.0137	23.2763	20.2928	16.9227	15.37773333	16.64633333	26.04093333	23.5276	20.39815	28.173	14.3068	14.8976	14.2979	14.7513	15.9502	17.9826	22.062	25.2355	27.7483	26.9471	23.2548	20.269	16.8987	15.36473333	16.22803333	25.01526667	23.4903	20.02458333	27.7483	14.2979	38.4433	38.5088	38.4746	38.5936	38.5657	38.8632	38.9417	39.0141
2277	absence	15.00012207	36.6875	14.5553	14.1405	14.7836	16.2265	18.7613	22.8594	26.9431	28.1943	27.0789	23.2979	20.2175	16.289	14.99493333	16.59046667	25.99893333	23.53143333	20.27894167	28.1943	14.1405	14.5379	14.1269	14.7306	16.0457	17.7391	22.0924	25.8976	27.9812	27.0183	23.2651	20.1893	16.2145	14.95976667	16.1718	25.32373333	23.4909	19.98655	27.9812	14.1269	38.2542	38.5	38.4747	38.5729	38.4803	38.784	38.933	38.9704
2278	absence	14.9375	36.6875	14.669	14.2265	14.7903	16.1677	18.5865	22.7521	26.8964	28.1414	26.9956	23.2044	20.1862	16.2241	15.03986667	16.51483333	25.92996667	23.46206667	20.23668333	28.1414	14.2265	14.6567	14.2159	14.7482	15.9489	17.3998	21.8889	25.8457	27.9174	26.9377	23.1462	20.1567	16.1541	15.0089	16.0323	25.21733333	23.41353333	19.91801667	27.9174	14.2159	38.2388	38.4975	38.4732	38.5677	38.4472	38.7526	38.9419	38.9702
2279	absence	14.87512207	36.6875	14.7962	14.3065	14.7997	16.1314	18.4085	22.6077	26.8525	28.0946	26.8792	23.0939	20.164	16.1594	15.08736667	16.44653333	25.8516	23.37903333	20.19113333	28.0946	14.3065	14.7871	14.2975	14.7601	15.8586	17.0718	21.6553	25.8118	27.8583	26.8186	22.9998	20.1327	16.0897	15.0581	15.89683333	25.10846667	23.31703333	19.84510833	27.8583	14.2975	38.2274	38.4947	38.4698	38.5594	38.4065	38.7018	38.9573	38.9755
2280	absence	14.8125	36.6875	14.9	14.385	14.8032	16.1184	18.2647	22.4475	26.8229	28.0543	26.7276	22.9767	20.1371	16.1046	15.12986667	16.39543333	25.7749	23.28046667	20.14516667	28.0543	14.385	14.8926	14.3775	14.764	15.7934	16.8302	21.4044	25.7547	27.7919	26.662	22.8495	20.1035	16.0321	15.10073333	15.79586667	24.98366667	23.205	19.77131667	27.7919	14.3775	38.2225	38.4911	38.4668	38.5501	38.3696	38.6339	38.9708	38.9855
2281	absence	14.75012207	36.6875	14.992	14.4807	14.8059	16.1087	18.1482	22.2874	26.8056	28.0053	26.5197	22.8327	20.0925	16.068	15.18023333	16.35426667	25.69943333	23.1483	20.09555833	28.0053	14.4807	14.9859	14.4747	14.767	15.7131	16.5997	21.0658	25.5682	27.6608	26.4416	22.6252	20.0551	15.9921	15.1509	15.69326667	24.76493333	23.04063333	19.66243333	27.6608	14.4747	38.2236	38.4834	38.467	38.5412	38.3358	38.546	38.9682	38.9976
2282	absence	14.6875	36.6875	15.0769	14.585	14.8119	16.0987	18.0444	22.1376	26.7882	27.9449	26.2883	22.6749	20.0403	16.0594	15.24043333	16.31833333	25.62356667	23.00116667	20.045875	27.9449	14.585	15.0716	14.5806	14.772	15.598	16.3178	20.5471	25.1388	27.3945	26.1166	22.3014	19.9796	15.9767	15.20963333	15.5626	24.36013333	22.7992	19.48289167	27.3945	14.5806	38.2282	38.4677	38.4696	38.5304	38.301	38.4394	38.9283	39.0083
2283	absence	14.62512207	36.75012207	14.9812	14.5346	14.7954	16.1633	17.9073	21.9772	26.6748	27.8664	26.0867	22.4479	20.003	15.9915	15.1691	16.28866667	25.50613333	22.84586667	19.95244167	27.8664	14.5346	14.9728	14.5296	14.7478	15.7039	16.2949	20.0405	24.9026	27.4019	25.8469	21.8918	19.9481	15.9033	15.13523333	15.5822	24.115	22.56226667	19.348675	27.4019	14.5296	38.2329	38.4455	38.4882	38.5386	38.2842	38.3024	38.7651	39.0153
2284	absence	14.5625	36.75012207	15.0967	14.6444	14.803	16.1247	17.8082	21.8624	26.6216	27.7886	25.9091	22.3117	19.9729	16.074	15.2717	16.2453	25.4242	22.73123333	19.91810833	27.7886	14.6444	15.0882	14.64	14.763	15.5793	16.051	19.5612	24.3852	27.1046	25.5348	21.6268	19.8708	15.9746	15.23426667	15.46443333	23.68366667	22.34413333	19.181625	27.1046	14.64	38.2291	38.4144	38.4857	38.511	38.2227	38.2252	38.6957	39.0042
2285	absence	15.37512207	37.00012207	15.5448	14.8499	14.7835	15.7952	19.2711	23.185	27.3093	28.2122	27.0145	23.6763	21.0009	18.062	16.15223333	16.6166	26.2355	23.89723333	20.72539167	28.2122	14.7835	13.4078	13.4164	13.4148	13.4092	13.4096	13.4108	13.4124	13.415	13.4151	13.4176	13.4216	13.4242	13.41613333	13.4112	13.41273333	13.4181	13.41454167	13.4242	13.4078	38.5962	38.6946	38.7195	38.7351	38.8396	38.8498	38.9762	39.0192
2286	absence	14.50012207	36.75012207	15.1924	14.7234	14.8037	16.1033	17.7738	21.7596	26.5723	27.7176	25.7574	22.2155	20.0021	16.2026	15.3728	16.22693333	25.34983333	22.65833333	19.901975	27.7176	14.7234	15.1835	14.911	14.8713	15.3388	15.5431	16.1639	18.1117	19.9584	20.8734	18.9331	18.993	16.0273	15.37393333	15.25106667	18.078	19.59983333	17.07570833	20.8734	14.8713	38.2202	38.3704	38.4686	38.4651	38.1464	38.1241	38.5904	38.9711
2287	absence	14.4375	36.8125	15.0681	14.5818	14.7172	16.1707	17.9066	21.709	26.5168	27.6037	25.6654	22.1871	20.0089	16.1556	15.2685	16.26483333	25.2765	22.62046667	19.857575	27.6037	14.5818	15.0559	14.576	14.6632	15.549	15.9123	18.4932	22.9648	26.3653	25.0775	21.5995	19.9458	16.022	15.21796667	15.37483333	22.60776667	22.2076	18.85204167	26.3653	14.576	38.2189	38.3375	38.4185	38.429	38.0991	38.0372	38.3858	38.8863
2288	absence	14.37512207	36.87512207	15.0411	14.5693	14.6867	16.1609	17.8748	21.6282	26.4482	27.4575	25.6291	22.1419	19.9603	16.1359	15.24876667	16.2408	25.17796667	22.5771	19.81115833	27.4575	14.5693	15.0187	14.5918	14.6556	15.3494	15.5794	16.1683	17.9736	19.6065	20.3366	19.0244	19.0952	15.8952	15.16856667	15.1948	17.91613333	19.4854	16.941225	20.3366	14.5918	38.2169	38.3405	38.3873	38.4077	38.0854	38.0186	38.2484	38.7739
2289	absence	14.37512207	36.9375	14.7509	14.2901	14.6099	16.2255	17.9725	21.6698	26.299	27.1208	25.6099	22.0877	19.8501	15.9054	14.98213333	16.2693	25.02986667	22.5159	19.6993	27.1208	14.2901	14.9202	14.5111	14.6165	15.3104	15.5251	15.8321	17.4138	18.7224	19.2449	18.1988	18.5766	15.8503	15.09386667	15.15066667	17.32276667	18.67343333	16.56018333	19.2449	14.5111	38.2005	38.3542	38.3823	38.4272	38.1009	38.0385	38.0899	38.4986
2290	absence	14.3125	37.00012207	14.7509	14.2901	14.6099	16.2255	17.9725	21.6698	26.299	27.1208	25.6099	22.0877	19.8501	15.9054	14.98213333	16.2693	25.02986667	22.5159	19.6993	27.1208	14.2901	14.7374	14.2874	14.5455	15.7974	16.3108	18.5226	22.0982	24.9826	25.0179	21.5859	19.7911	15.7397	14.9215	15.55123333	21.8678	22.13163333	18.61804167	25.0179	14.2874	38.2005	38.3542	38.3823	38.4272	38.1009	38.0385	38.0899	38.4986
2291	absence	14.1875	37.0625	14.7166	14.2616	14.6343	16.1387	17.6623	21.4255	25.9331	26.7302	25.3807	21.9631	19.7714	15.8918	14.95666667	16.1451	24.69626667	22.37173333	19.54244167	26.7302	14.2616	14.7046	14.2562	14.5793	15.7044	16.2809	18.5019	21.9962	24.5062	24.8894	21.4898	19.705	15.7541	14.90496667	15.52153333	21.6681	22.02806667	18.53066667	24.8894	14.2562	38.1761	38.387	38.3949	38.3591	38.0511	38.0174	38.0298	38.2751
2292	absence	14.12512207	37.0625	14.815	14.3571	14.658	16.066	17.5676	21.3341	25.8562	26.6879	25.2345	21.8736	19.7323	15.9955	15.05586667	16.0972	24.62606667	22.28013333	19.51481667	26.6879	14.3571	14.8037	14.3517	14.6044	15.503	15.9907	18.0062	21.3749	23.7787	24.2668	21.2054	19.6472	15.8584	15.0046	15.36603333	21.05326667	21.70646667	18.28259167	24.2668	14.3517	38.1734	38.4025	38.3889	38.3307	38.0243	38.0034	38.0246	38.2522
2293	absence	13.50012207	37.25012207	14.78	14.4689	14.7052	15.835	17.5544	21.2128	25.2805	25.8294	24.3515	21.4902	19.4285	15.9259	15.05826667	16.03153333	24.10756667	21.75673333	19.238525	25.8294	14.4689	14.7578	14.6321	14.7132	15.0689	15.4586	16.4694	18.1325	19.7353	20.6647	19.8716	19.1086	15.7761	15.05533333	15.08023333	18.1124	19.88163333	17.0324	20.6647	14.6321	38.2132	38.3539	38.2374	38.1556	37.9649	37.9547	37.9104	37.8618
2294	absence	13.4375	37.25012207	14.8489	14.4345	14.6603	15.7834	17.5915	21.2537	25.391	25.8784	24.3666	21.5054	19.4554	15.9639	15.08243333	16.01173333	24.17436667	21.7758	19.26108333	25.8784	14.4345	14.9247	14.999	14.8568	15.1163	15.2625	15.3638	15.8359	16.5514	16.8876	16.9211	17.4819	15.7597	15.2278	15.07853333	15.91703333	17.09686667	15.83005833	17.4819	14.8568	38.2035	38.269	38.1922	38.098	37.9329	37.9297	37.9153	37.8656
2295	absence	13.5625	37.25012207	14.6697	14.4048	14.7134	15.9077	17.5865	21.2339	25.2333	25.8156	24.4029	21.5151	19.4404	15.8668	14.98043333	16.0692	24.09426667	21.78613333	19.23250833	25.8156	14.4048	14.6513	14.4279	14.6615	15.3346	15.9249	17.7497	20.6227	22.7271	23.2494	20.8457	19.3506	15.7614	14.94686667	15.307	20.3665	21.14856667	17.94223333	23.2494	14.4279	38.2159	38.3898	38.2603	38.2046	37.9931	37.9767	37.9087	37.859
2296	absence	13.37512207	37.3125	14.7397	14.335	14.6306	15.8227	17.5978	21.1795	25.2029	25.6914	24.3376	21.4407	19.4533	15.7743	14.94966667	16.01703333	24.0246	21.74386667	19.18379167	25.6914	14.335	14.7198	14.4032	14.572	15.2157	15.7436	17.4046	19.845	21.7633	22.6439	20.6322	19.3623	15.6607	14.9279	15.1771	19.67096667	20.87946667	17.66385833	22.6439	14.4032	38.1754	38.2003	38.1669	38.1061	37.9321	37.9316	37.9065	37.8355
2297	absence	13.25012207	37.37512207	14.7141	14.2466	14.5381	15.742	17.6056	21.1078	25.0723	25.5158	24.3872	21.4069	19.4702	15.6608	14.87383333	15.9619	23.89863333	21.75476667	19.12228333	25.5158	14.2466	14.6959	14.3226	14.4747	15.1497	15.6448	17.1948	19.2847	20.9454	22.223	20.4599	19.3823	15.5598	14.85943333	15.08973333	19.14163333	20.6884	17.4448	22.223	14.3226	38.1216	38.0774	38.0941	38.0517	37.9084	37.9193	37.906	37.812
2298	absence	13.62512207	37.1875	14.711	14.4257	14.7173	15.9381	17.7173	21.3655	25.4414	26.0367	24.5326	21.6675	19.5262	16.0425	15.05973333	16.12423333	24.2812	21.90876667	19.34348333	26.0367	14.4257	14.6935	14.4416	14.6647	15.3842	16.1035	17.9216	20.7473	22.8496	23.4322	21.2155	19.4521	15.9285	15.0212	15.38413333	20.50616667	21.3666	18.069525	23.4322	14.4416	38.1953	38.3887	38.2457	38.2006	37.9841	37.9691	37.9221	37.9036
2299	absence	13.1875	37.4375	14.6144	14.172	14.4908	15.7124	17.5405	20.9728	24.811	25.2924	24.3258	21.3436	19.417	15.5302	14.7722	15.91456667	23.69206667	21.69546667	19.018575	25.2924	14.172	14.5952	14.2213	14.4267	15.2138	15.7433	17.29	19.4566	21.2503	22.3323	20.4217	19.3243	15.4514	14.75596667	15.12793333	19.3323	20.69276667	17.47724167	22.3323	14.2213	38.0793	38.0257	38.0664	38.0406	37.9062	37.9221	37.8975	37.7953
2300	absence	13.75012207	37.12512207	14.7976	14.4264	14.6935	15.9259	17.6721	21.3176	25.4467	26.2232	24.5919	21.6862	19.5673	16.2033	15.14243333	16.09716667	24.32916667	21.94846667	19.37930833	26.2232	14.4264	14.783	14.427	14.6422	15.3023	15.9955	17.9234	21.0964	23.3124	23.6187	21.051	19.48	16.0966	15.1022	15.31333333	20.7774	21.38323333	18.14404167	23.6187	14.427	38.1598	38.4002	38.2415	38.195	37.9627	37.9654	37.9506	37.9766
2301	absence	13.00012207	37.50012207	14.553	13.9661	14.36	15.6315	17.7457	20.9861	24.5863	25.195	24.5136	21.4225	19.4489	15.3743	14.63113333	15.9124	23.58913333	21.795	18.98191667	25.195	13.9661	14.5384	13.976	14.2988	15.3713	16.2763	18.0272	19.6959	21.4628	23.1966	21.0909	19.3809	15.3309	14.6151	15.31546667	19.72863333	21.2228	17.7205	23.1966	13.976	38.0078	37.8386	37.9781	37.9498	37.8831	37.911	37.8937	37.8092
2302	absence	13.8125	37.12512207	14.722	14.347	14.6777	15.9863	17.6753	21.324	25.4347	26.2428	24.6902	21.7177	19.6042	16.1201	15.06303333	16.1131	24.33383333	22.00403333	19.3785	26.2428	14.347	14.7073	14.3431	14.624	15.4617	16.2381	18.2335	21.3676	23.603	23.8741	21.1011	19.5148	16.0083	15.01956667	15.44126667	21.06803333	21.49666667	18.25638333	23.8741	14.3431	38.1634	38.4044	38.2518	38.2191	37.9715	37.9801	37.9586	37.9906
2303	absence	12.9375	37.5625	14.426	13.8682	14.3405	15.6738	17.7284	20.8701	24.1019	24.9222	24.5209	21.4088	19.3619	15.2507	14.51496667	15.91423333	23.29806667	21.76386667	18.87278333	24.9222	13.8682	14.4088	13.878	14.2826	15.503	16.781	18.58	20.5359	22.1502	23.7036	21.1965	19.3048	15.2076	14.49813333	15.5222	20.42203333	21.40163333	17.961	23.7036	13.878	37.9814	37.8186	37.9727	37.9778	37.8988	37.9286	37.8815	37.8112
2304	absence	12.87512207	37.5625	14.571	13.9837	14.3511	15.5877	17.6358	20.8875	24.2597	24.9745	24.437	21.3364	19.3123	15.2852	14.6133	15.8582	23.3739	21.69523333	18.88515833	24.9745	13.9837	14.557	13.9886	14.3026	15.4085	16.5522	18.3612	20.4374	22.0695	23.529	21.1467	19.2574	15.2477	14.59776667	15.4211	20.28936667	21.31103333	17.90481667	23.529	13.9886	37.9805	37.8233	37.9769	37.9583	37.8882	37.9194	37.8849	37.8125
2305	absence	12.8125	37.5625	14.7199	14.09	14.3707	15.498	17.5117	20.8695	24.4499	25.0626	24.3335	21.2523	19.263	15.3431	14.71766667	15.79346667	23.46066667	21.61626667	18.89701667	25.0626	14.09	14.7093	14.0946	14.3247	15.2922	16.2453	18.0425	20.2302	21.9212	23.2404	21.0397	19.2098	15.3098	14.70456667	15.2874	20.06463333	21.1633	17.804975	23.2404	14.0946	37.9795	37.8229	37.9811	37.9338	37.8728	37.9066	37.8902	37.8149
2306	absence	12.75012207	37.5625	14.842	14.1718	14.3858	15.4282	17.3852	20.8083	24.5793	25.1261	24.2509	21.1881	19.218	15.423	14.81226667	15.73306667	23.50456667	21.55233333	18.90055833	25.1261	14.1718	14.8357	14.1769	14.3371	15.1619	15.9009	17.6591	19.849	21.664	22.8613	20.874	19.1656	15.3918	14.80146667	15.1333	19.72403333	20.96696667	17.65644167	22.8613	14.1769	37.9771	37.8227	37.9822	37.9097	37.854	37.8943	37.897	37.8207
2307	absence	12.62512207	37.5625	14.9602	14.2302	14.3689	15.3306	17.3136	20.7469	24.652	25.1724	24.2557	21.1616	19.1642	15.658	14.94946667	15.67103333	23.52376667	21.52716667	18.91785833	25.1724	14.2302	14.955	14.2401	14.3174	14.9611	15.4506	17.1056	18.8231	20.7974	22.198	20.6493	19.0878	15.6333	14.9428	14.9097	18.9087	20.64503333	17.35155833	22.198	14.2401	37.916	37.8061	37.9539	37.8356	37.8016	37.8779	37.9272	37.8801
2308	absence	12.5625	37.62512207	14.9336	14.1786	14.3554	15.3291	17.297	20.6279	24.3552	25.0746	24.4148	21.2021	19.0726	15.8488	14.987	15.6605	23.35256667	21.56316667	18.89080833	25.0746	14.1786	14.928	14.1936	14.3015	15.0238	15.5639	17.4979	19.3014	21.2187	22.6399	20.6328	18.9834	15.8321	14.98456667	14.96306667	19.33933333	20.75203333	17.50975	22.6399	14.1936	37.8741	37.7997	37.9347	37.7982	37.7771	37.8729	37.9867	38.0087
2309	absence	12.50012207	37.62512207	15.0626	14.2593	14.3336	15.2918	17.4382	20.8741	24.6055	25.3649	24.6731	21.3558	19.0772	16.0517	15.12453333	15.68786667	23.61483333	21.70203333	19.03231667	25.3649	14.2593	15.0579	14.2731	14.2674	14.7409	15.0193	16.4171	17.413	19.026	20.8646	19.8672	18.7712	16.0012	15.11073333	14.67586667	17.6187	19.83433333	16.80990833	20.8646	14.2674	37.8527	37.8008	37.8893	37.7527	37.7678	37.8746	38.0447	38.0966
2310	absence	12.75012207	38.1875	15.3226	14.2527	14.1426	15.5358	19.0665	22.9097	27.4893	28.0214	26.2583	22.9316	19.5235	17.08	15.55176667	16.2483	26.14013333	22.90446667	20.21116667	28.0214	14.1426	14.1061	14.2263	14.0458	14.0204	14.0326	13.984	13.9319	14.0011	13.9488	13.9446	13.9349	13.9925	14.1083	14.03293333	13.97233333	13.94276667	14.01408333	14.2263	13.9319	37.8386	37.8317	37.838	37.7238	37.8001	38.0092	38.3044	38.4776
2311	absence	12.87512207	38.0625	15.2364	14.0781	14.0861	15.6412	19.1425	22.9428	27.5284	28.1299	26.253	22.9591	19.606	17.317	15.54383333	16.28993333	26.20036667	22.93936667	20.243375	28.1299	14.0781	15.2263	14.0834	13.9365	14.735	15.175	15.329	15.7792	16.2069	16.5456	16.9364	17.6112	17.2538	15.52116667	14.6155	15.7717	17.03106667	15.73485833	17.6112	13.9365	37.9387	37.8425	37.8632	37.7491	37.797	37.9741	38.2613	38.469
2312	absence	12.9375	38.0625	15.2368	14.0796	14.0874	15.6491	19.1579	22.8935	27.4823	28.1213	26.2623	22.9686	19.595	17.3194	15.54526667	16.29813333	26.1657	22.94196667	20.23776667	28.1213	14.0796	15.2262	14.0849	13.9296	14.7055	15.1028	15.2507	15.7086	16.1045	16.1465	15.9776	17.0989	16.839	15.38336667	14.5793	15.68793333	16.40766667	15.51456667	17.0989	13.9296	37.9426	37.8431	37.8648	37.7533	37.7985	37.9731	38.2558	38.468
2313	absence	13.00012207	38.0625	15.2882	14.2656	14.1274	15.6416	19.15	22.8111	27.2522	28.0803	26.3021	23.0051	19.5159	17.3078	15.62053333	16.30633333	26.04786667	22.94103333	20.22894167	28.0803	14.1274	15.2262	14.0849	13.9296	14.7055	15.1028	15.2507	15.7086	16.1045	16.1465	15.9776	17.0989	16.839	15.38336667	14.5793	15.68793333	16.40766667	15.51456667	17.0989	13.9296	37.912	37.8472	37.8713	37.7577	37.8004	37.9953	38.2391	38.4748
2314	absence	13.00012207	38.12512207	15.2882	14.2656	14.1274	15.6416	19.15	22.8111	27.2522	28.0803	26.3021	23.0051	19.5159	17.3078	15.62053333	16.30633333	26.04786667	22.94103333	20.22894167	28.0803	14.1274	14.8726	14.919	14.7198	14.7633	14.7383	14.7313	14.7484	14.759	14.7347	14.7282	14.7026	14.7913	14.86096667	14.74046667	14.74623333	14.72183333	14.767375	14.919	14.7026	37.912	37.8472	37.8713	37.7577	37.8004	37.9953	38.2391	38.4748
2315	absence	12.8125	38.12512207	15.305	14.2452	14.128	15.5977	19.1107	22.9673	27.5258	28.0927	26.259	22.95	19.596	17.2549	15.6017	16.2788	26.19526667	22.935	20.25269167	28.0927	14.128	14.8942	14.9728	14.7237	14.6913	14.7271	14.7086	14.719	14.7466	14.6962	14.7198	14.6965	14.7957	14.88756667	14.71403333	14.72473333	14.70416667	14.757625	14.9728	14.6913	37.8894	37.842	37.8587	37.7336	37.7949	37.9933	38.2797	38.4766
2316	absence	13.0625	38.1875	15.2856	14.2458	14.1445	15.682	19.2141	22.8307	27.2721	28.1365	26.3832	23.0298	19.4238	17.3358	15.6224	16.34686667	26.07976667	22.9456	20.24865833	28.1365	14.1445	15.2437	14.2461	13.9996	14.6294	15.2025	15.3041	15.625	16.1255	16.5168	17.0321	17.495	16.7481	15.41263333	14.6105	15.68486667	17.01463333	15.68065833	17.495	13.9996	37.8723	37.8435	37.8675	37.7656	37.8043	38.0178	38.2715	38.5048
2317	absence	13.1875	38.1875	15.4173	14.2569	14.1371	15.7604	19.4696	23.0612	27.7871	28.4857	26.5375	23.0768	19.543	17.4115	15.69523333	16.4557	26.44466667	23.05243333	20.41200833	28.4857	14.1371	14.9198	14.6873	14.7144	14.7642	14.7086	14.6799	14.6532	14.6749	14.6147	14.6436	14.664	14.763	14.79003333	14.72906667	14.66933333	14.64076667	14.7073	14.9198	14.6147	37.8672	37.8442	37.8598	37.7808	37.8409	38.0434	38.3907	38.5639
2318	absence	12.8125	38.1875	15.3248	14.2538	14.1252	15.5588	19.0876	22.9544	27.5293	28.0643	26.2848	22.9537	19.5731	17.1647	15.5811	16.2572	26.18266667	22.9372	20.23954167	28.0643	14.1252	14.2522	14.4442	14.3432	14.2427	14.2238	14.1905	14.168	14.1845	14.1607	14.1724	14.1644	14.2188	14.30506667	14.2699	14.181	14.16583333	14.23045	14.4442	14.1607	37.8504	37.8403	37.8512	37.726	37.7975	38.0088	38.3008	38.4808
2319	absence	13.25012207	38.25012207	15.4173	14.2569	14.1371	15.7604	19.4696	23.0612	27.7871	28.4857	26.5375	23.0768	19.543	17.4115	15.69523333	16.4557	26.44466667	23.05243333	20.41200833	28.4857	14.1371	14.7694	14.7628	14.6753	14.7669	14.7527	14.657	14.6361	14.6483	14.6298	14.606	14.6402	14.7805	14.7709	14.73163333	14.64713333	14.62533333	14.69375	14.7805	14.606	37.8672	37.8442	37.8598	37.7808	37.8409	38.0434	38.3907	38.5639
2320	absence	13.3125	38.25012207	15.4684	14.2571	14.1297	15.7751	19.5424	23.1501	27.8695	28.5549	26.5711	23.0961	19.594	17.4237	15.7164	16.4824	26.52483333	23.08706667	20.452675	28.5549	14.1297	15.0794	14.3892	14.4957	14.392	14.4566	14.4601	14.4507	14.5318	14.5711	14.6511	14.7721	14.6878	14.7188	14.4481	14.48086667	14.66476667	14.57813333	15.0794	14.3892	37.8676	37.845	37.8618	37.79	37.8543	38.0452	38.3968	38.564
2321	absence	13.37512207	38.1875	15.5666	14.2945	14.1063	15.8035	19.6958	23.2352	27.8946	28.6214	26.608	23.1295	19.6329	17.4527	15.77126667	16.5352	26.58373333	23.12346667	20.50341667	28.6214	14.1063	14.7916	14.5543	14.6435	14.5465	14.5365	14.5881	14.469	14.515	14.5374	14.5158	14.5972	14.6574	14.66776667	14.5755	14.52403333	14.55013333	14.57935833	14.7916	14.469	37.8691	37.8479	37.86	37.8068	37.884	38.0561	38.4051	38.5811
2322	absence	13.37512207	38.12512207	15.5967	14.3272	14.085	15.8215	19.797	23.2626	27.9193	28.6505	26.6338	23.1454	19.6424	17.4671	15.797	16.56783333	26.6108	23.14053333	20.52904167	28.6505	14.085	14.9491	14.369	14.2578	14.3478	14.4197	14.4623	14.4604	14.521	14.5602	14.618	14.9009	14.6993	14.67246667	14.34176667	14.48123333	14.69303333	14.547125	14.9491	14.2578	37.8689	37.8534	37.8588	37.8232	37.9079	38.0645	38.4099	38.5899
2323	absence	13.4375	38.12512207	15.5967	14.3272	14.085	15.8215	19.797	23.2626	27.9193	28.6505	26.6338	23.1454	19.6424	17.4671	15.797	16.56783333	26.6108	23.14053333	20.52904167	28.6505	14.085	14.9491	14.369	14.2578	14.3478	14.4197	14.4623	14.4604	14.521	14.5602	14.618	14.9009	14.6993	14.67246667	14.34176667	14.48123333	14.69303333	14.547125	14.9491	14.2578	37.8689	37.8534	37.8588	37.8232	37.9079	38.0645	38.4099	38.5899
2324	absence	13.50012207	38.12512207	15.6011	14.3348	14.0749	15.8058	19.7866	23.2176	27.8973	28.6369	26.6304	23.1504	19.6411	17.4656	15.8005	16.55576667	26.58393333	23.14063333	20.52020833	28.6369	14.0749	14.9595	14.3767	14.2555	14.3352	14.3982	14.4492	14.4477	14.5161	14.5603	14.621	14.9024	14.6817	14.67263333	14.32963333	14.471	14.69456667	14.54195833	14.9595	14.2555	37.8688	37.8574	37.8626	37.8309	37.9107	38.0636	38.4118	38.5751
2325	absence	13.5625	38.12512207	15.6056	14.3446	14.0719	15.7963	19.7825	23.2002	27.8843	28.6303	26.6305	23.1618	19.6452	17.4656	15.80526667	16.55023333	26.5716	23.14583333	20.51823333	28.6303	14.0719	14.5572	14.8213	14.7399	14.6681	14.6258	14.6303	14.5853	14.5877	14.5833	14.5116	14.5479	14.6282	14.6689	14.67793333	14.6011	14.5476	14.62388333	14.8213	14.5116	37.8692	37.8621	37.8693	37.8401	37.9139	38.0636	38.4142	38.5621
2326	absence	13.5625	38.0625	15.6053	14.3369	14.0844	15.8333	19.9029	23.2643	27.9182	28.6672	26.6835	23.1861	19.6352	17.4882	15.81013333	16.60686667	26.61656667	23.16826667	20.55045833	28.6672	14.0844	15.3462	14.3311	13.976	14.3676	14.5097	14.4533	14.5649	14.6961	14.8043	14.8272	15.7364	15.0944	14.9239	14.28443333	14.57143333	15.12263333	14.7256	15.7364	13.976	37.8698	37.861	37.881	37.8541	37.9356	38.0751	38.4214	38.5936
2327	absence	13.62512207	38.0625	15.6053	14.3369	14.0844	15.8333	19.9029	23.2643	27.9182	28.6672	26.6835	23.1861	19.6352	17.4882	15.81013333	16.60686667	26.61656667	23.16826667	20.55045833	28.6672	14.0844	15.3462	14.3311	13.976	14.3676	14.5097	14.4533	14.5649	14.6961	14.8043	14.8272	15.7364	15.0944	14.9239	14.28443333	14.57143333	15.12263333	14.7256	15.7364	13.976	37.8698	37.861	37.881	37.8541	37.9356	38.0751	38.4214	38.5936
2328	absence	13.6875	38.00012207	15.6301	14.3572	14.1158	15.8364	19.681	23.1535	27.7454	28.6068	26.6366	23.2665	19.4914	17.4674	15.81823333	16.5444	26.5019	23.1315	20.49900833	28.6068	14.1158	14.7046	14.4221	14.5691	14.4116	14.5095	14.5835	14.5402	14.5392	14.552	14.5265	14.5752	14.6322	14.5863	14.49673333	14.5543	14.55123333	14.54714167	14.7046	14.4116	37.8797	37.8868	37.925	37.9032	37.93	38.0998	38.4388	38.5647
2329	absence	13.75012207	38.00012207	15.6301	14.3572	14.1158	15.8364	19.681	23.1535	27.7454	28.6068	26.6366	23.2665	19.4914	17.4674	15.81823333	16.5444	26.5019	23.1315	20.49900833	28.6068	14.1158	14.7783	14.3991	14.3808	14.3455	14.3904	14.509	14.4471	14.4783	14.5094	14.5256	14.6224	14.6302	14.60253333	14.37223333	14.47813333	14.55246667	14.50134167	14.7783	14.3455	37.8797	37.8868	37.925	37.9032	37.93	38.0998	38.4388	38.5647
2330	absence	13.8125	38.00012207	15.6301	14.3572	14.1158	15.8364	19.681	23.1535	27.7454	28.6068	26.6366	23.2665	19.4914	17.4674	15.81823333	16.5444	26.5019	23.1315	20.49900833	28.6068	14.1158	14.5862	14.6255	14.7221	14.5573	14.5676	14.6128	14.5467	14.5321	14.5437	14.4899	14.5503	14.633	14.6149	14.61566667	14.56386667	14.52796667	14.5806	14.7221	14.4899	37.8797	37.8868	37.925	37.9032	37.93	38.0998	38.4388	38.5647
2331	absence	13.87512207	38.00012207	15.6301	14.3572	14.1158	15.8364	19.681	23.1535	27.7454	28.6068	26.6366	23.2665	19.4914	17.4674	15.81823333	16.5444	26.5019	23.1315	20.49900833	28.6068	14.1158	14.4878	14.7523	14.711	14.6442	14.5887	14.5778	14.5859	14.5851	14.5761	14.5317	14.5525	14.6302	14.62343333	14.64796667	14.58293333	14.55343333	14.60194167	14.7523	14.4878	37.8797	37.8868	37.925	37.9032	37.93	38.0998	38.4388	38.5647
2332	absence	14.00012207	38.0625	15.6301	14.3572	14.1158	15.8364	19.681	23.1535	27.7454	28.6068	26.6366	23.2665	19.4914	17.4674	15.81823333	16.5444	26.5019	23.1315	20.49900833	28.6068	14.1158	15.2271	14.3779	14.0553	14.3042	14.3903	14.4139	14.4532	14.5411	14.6373	14.6885	15.3602	14.8774	14.82746667	14.24993333	14.4694	14.89533333	14.61053333	15.3602	14.0553	37.8797	37.8868	37.925	37.9032	37.93	38.0998	38.4388	38.5647
2333	absence	14.0625	38.0625	15.6327	14.3581	14.1276	15.8448	19.6709	23.1589	27.7456	28.5968	26.6302	23.2847	19.4985	17.4685	15.81976667	16.54776667	26.50043333	23.1378	20.50144167	28.5968	14.1276	14.9429	14.45	14.2016	14.3048	14.3125	14.4725	14.4442	14.4909	14.5343	14.597	14.872	14.6625	14.68513333	14.27296667	14.4692	14.66776667	14.52376667	14.9429	14.2016	37.8819	37.8859	37.9309	37.9116	37.9333	38.1059	38.442	38.5646
2334	absence	14.12512207	38.0625	15.635	14.3639	14.1394	15.8485	19.6699	23.1572	27.7492	28.5843	26.6222	23.3018	19.5082	17.4676	15.82216667	16.5526	26.4969	23.14406667	20.50393333	28.5843	14.1394	14.5655	14.6107	14.6387	14.5539	14.5089	14.573	14.5225	14.5207	14.5317	14.5374	14.6271	14.6398	14.60533333	14.56716667	14.53873333	14.5654	14.56915833	14.6398	14.5089	37.8843	37.8846	37.9349	37.92	37.9385	38.1121	38.4452	38.5645
2335	absence	14.1875	38.0625	15.6348	14.3669	14.1485	15.8531	19.6777	23.1528	27.7527	28.5716	26.6147	23.3177	19.5145	17.4645	15.82206667	16.55976667	26.49236667	23.14896667	20.50579167	28.5716	14.1485	14.5698	14.6103	14.6251	14.5455	14.4971	14.5716	14.5192	14.5148	14.531	14.5436	14.6306	14.6378	14.60596667	14.5559	14.5352	14.5684	14.56636667	14.6378	14.4971	37.887	37.8826	37.9371	37.9289	37.9459	38.1185	38.447	38.5646
2336	absence	14.37512207	38.0625	15.5774	14.3333	14.1706	15.8837	19.7629	23.1245	27.7305	28.5272	26.6119	23.3664	19.4727	17.4307	15.78046667	16.60573333	26.46073333	23.15033333	20.49931667	28.5272	14.1706	15.5718	14.3318	14.1068	14.4777	15.0637	14.7517	14.9065	15.0597	15.3294	15.529	16.1699	16.6937	15.53243333	14.5494	14.90596667	15.6761	15.165975	16.6937	14.1068	37.8956	37.8759	37.9373	37.9567	37.9827	38.1376	38.4492	38.5651
2337	absence	14.4375	38.0625	15.5124	14.2951	14.18	15.8991	19.8123	23.1029	27.7099	28.5106	26.6235	23.3821	19.4335	17.3987	15.7354	16.63046667	26.44113333	23.14636667	20.48834167	28.5106	14.18	15.5071	14.2877	14.1009	14.8367	17.5974	18.1457	17.8799	18.7957	21.5699	22.4656	18.0828	17.3945	15.72976667	15.51166667	18.27376667	20.7061	17.555325	22.4656	14.1009	37.8987	37.8744	37.9351	37.9642	37.9979	38.1423	38.4512	38.5665
2338	absence	14.50012207	38.0625	15.4717	14.27	14.1964	15.9279	19.8636	23.0885	27.6908	28.5004	26.6352	23.3949	19.4013	17.3851	15.70893333	16.66263333	26.42656667	23.1438	20.48548333	28.5004	14.1964	15.4662	14.2626	14.1091	14.8522	17.6767	18.1836	17.9579	18.7779	21.2838	22.0776	17.9073	17.3806	15.70313333	15.546	18.30646667	20.4229	17.494625	22.0776	14.1091	37.9007	37.8735	37.9328	37.9693	38.0094	38.1452	38.452	38.5679
2339	absence	14.5625	38.0625	15.6615	14.4403	14.2517	15.879	19.7755	23.0799	27.6504	28.4215	26.5324	23.3801	19.4126	17.4925	15.86476667	16.6354	26.38393333	23.10836667	20.49811667	28.4215	14.2517	15.4662	14.2626	14.1091	14.8522	17.6767	18.1836	17.9579	18.7779	21.2838	22.0776	17.9073	17.3806	15.70313333	15.546	18.30646667	20.4229	17.494625	22.0776	14.1091	37.8995	37.8809	37.9258	37.9706	38.0188	38.1596	38.4455	38.5352
2340	absence	14.62512207	38.12512207	15.6615	14.4403	14.2517	15.879	19.7755	23.0799	27.6504	28.4215	26.5324	23.3801	19.4126	17.4925	15.86476667	16.6354	26.38393333	23.10836667	20.49811667	28.4215	14.2517	14.6057	14.6442	14.6265	14.4186	14.387	14.5706	14.6921	14.6017	14.5961	14.633	14.6783	14.6071	14.619	14.47736667	14.62146667	14.6358	14.58840833	14.6921	14.387	37.8995	37.8809	37.9258	37.9706	38.0188	38.1596	38.4455	38.5352
2341	absence	14.6875	38.12512207	15.7613	14.5042	14.2319	15.8016	19.6263	23.1688	27.789	28.4511	26.472	23.3487	19.532	17.5369	15.93413333	16.55326667	26.46963333	23.11756667	20.51865	28.4511	14.2319	14.6057	14.6442	14.6265	14.4186	14.387	14.5706	14.6921	14.6017	14.5961	14.633	14.6783	14.6071	14.619	14.47736667	14.62146667	14.6358	14.58840833	14.6921	14.387	37.8983	37.8765	37.9164	37.9659	38.0134	38.1691	38.4465	38.4813
2342	absence	14.75012207	38.1875	15.7613	14.5042	14.2319	15.8016	19.6263	23.1688	27.789	28.4511	26.472	23.3487	19.532	17.5369	15.93413333	16.55326667	26.46963333	23.11756667	20.51865	28.4511	14.2319	14.5104	14.7057	14.609	14.4762	14.4863	14.5546	14.6151	14.612	14.5972	14.6232	14.663	14.6166	14.6109	14.52383333	14.5939	14.6278	14.58910833	14.7057	14.4762	37.8983	37.8765	37.9164	37.9659	38.0134	38.1691	38.4465	38.4813
2343	absence	14.8125	38.1875	15.7816	14.5199	14.2293	15.8037	19.6258	23.2074	27.8276	28.4611	26.465	23.3488	19.52	17.5477	15.94973333	16.55293333	26.4987	23.11126667	20.52815833	28.4611	14.2293	14.4497	14.7087	14.556	14.511	14.4707	14.4819	14.5536	14.5751	14.5541	14.5762	14.6222	14.6337	14.59736667	14.51256667	14.53686667	14.58416667	14.55774167	14.7087	14.4497	37.8996	37.8773	37.9157	37.9653	38.017	38.1712	38.4451	38.4662
2344	absence	14.87512207	38.1875	15.7956	14.5263	14.2245	15.8042	19.6238	23.2448	27.8531	28.463	26.4485	23.345	19.5176	17.5585	15.96013333	16.55083333	26.5203	23.1037	20.53374167	28.463	14.2245	14.6002	14.6524	14.571	14.3433	14.4291	14.6269	14.6397	14.6303	14.6131	14.6267	14.6727	14.5986	14.61706667	14.4478	14.6323	14.6375	14.58366667	14.6727	14.3433	37.9012	37.8784	37.9153	37.9645	38.0219	38.1729	38.4416	38.4515
2345	absence	14.9375	38.1875	15.8035	14.5287	14.2156	15.7966	19.629	23.2724	27.8692	28.4588	26.4275	23.3405	19.519	17.5669	15.96636667	16.54706667	26.53346667	23.09566667	20.53564167	28.4588	14.2156	15.5417	14.5734	14.1988	14.2346	14.4138	14.4866	14.5051	14.6183	14.7239	14.7932	15.5141	15.3924	15.16916667	14.2824	14.53666667	15.0104	14.74965833	15.5417	14.1988	37.903	37.878	37.9149	37.9633	38.0281	38.1746	38.4401	38.4402
2346	absence	15.00012207	38.1875	15.8091	14.5455	14.2102	15.7874	19.6541	23.2889	27.8743	28.4494	26.4152	23.3403	19.5176	17.5724	15.97566667	16.55056667	26.53753333	23.09103333	20.5387	28.4494	14.2102	14.4726	14.6798	14.5553	14.4919	14.5204	14.545	14.5821	14.5884	14.5778	14.5958	14.62	14.6279	14.59343333	14.52253333	14.57183333	14.59786667	14.57141667	14.6798	14.4726	37.9048	37.8785	37.9145	37.9618	38.0352	38.1764	38.442	38.4336
2347	absence	15.0625	38.1875	15.8119	14.5661	14.212	15.7966	19.6961	23.3055	27.8664	28.4394	26.4205	23.3492	19.5115	17.5754	15.98446667	16.56823333	26.5371	23.09373333	20.54588333	28.4394	14.212	14.4546	14.6332	14.5221	14.4931	14.4987	14.4984	14.5443	14.5656	14.5511	14.572	14.5943	14.6007	14.56283333	14.50463333	14.5361	14.57246667	14.54400833	14.6332	14.4546	37.9064	37.8794	37.913	37.9606	38.0419	38.1784	38.4445	38.4322
2348	absence	14.9375	38.37512207	15.7506	14.4214	14.2407	15.6838	19.0769	22.725	27.2819	28.1072	26.1696	23.0665	19.8706	17.5876	15.91986667	16.3338	26.03803333	23.03556667	20.33181667	28.1072	14.2407	13.1487	13.1934	13.1611	13.1545	13.1567	13.1492	13.1514	13.1623	13.153	13.165	13.1756	13.1921	13.17806667	13.15743333	13.1543	13.16453333	13.16358333	13.1934	13.1487	37.8869	37.9083	37.9165	37.9627	38.0067	38.1272	38.343	38.3751
2349	absence	14.87512207	38.4375	15.7506	14.4214	14.2407	15.6838	19.0769	22.725	27.2819	28.1072	26.1696	23.0665	19.8706	17.5876	15.91986667	16.3338	26.03803333	23.03556667	20.33181667	28.1072	14.2407	13.4796	13.6036	13.5196	13.4812	13.4895	13.4216	13.4257	13.5026	13.498	13.517	13.5308	13.5811	13.55476667	13.49676667	13.44996667	13.51526667	13.50419167	13.6036	13.4216	37.8869	37.9083	37.9165	37.9627	38.0067	38.1272	38.343	38.3751
2350	absence	14.9375	38.4375	15.7173	14.3805	14.2466	15.6856	19.1589	22.9187	27.4961	28.1443	26.2199	23.0005	19.8915	17.6201	15.90596667	16.3637	26.18636667	23.0373	20.37333333	28.1443	14.2466	13.4796	13.6036	13.5196	13.4812	13.4895	13.4216	13.4257	13.5026	13.498	13.517	13.5308	13.5811	13.55476667	13.49676667	13.44996667	13.51526667	13.50419167	13.6036	13.4216	37.8876	37.9152	37.9152	37.9522	38.0032	38.1396	38.3568	38.3615
2351	absence	14.8125	38.50012207	15.7173	14.3805	14.2466	15.6856	19.1589	22.9187	27.4961	28.1443	26.2199	23.0005	19.8915	17.6201	15.90596667	16.3637	26.18636667	23.0373	20.37333333	28.1443	14.2466	13.3545	13.4653	13.3827	13.35	13.3578	13.3075	13.3114	13.3763	13.3635	13.3831	13.399	13.4473	13.42236667	13.3635	13.33173333	13.38186667	13.37486667	13.4653	13.3075	37.8876	37.9152	37.9152	37.9522	38.0032	38.1396	38.3568	38.3615
2352	absence	15.1875	38.1875	15.8366	14.5744	14.1686	15.7525	19.6435	23.2714	27.8995	28.3872	26.3437	23.2981	19.5296	17.5917	16.0009	16.52153333	26.51936667	23.05713333	20.52473333	28.3872	14.1686	14.4221	14.4972	14.4558	14.4465	14.4152	14.4058	14.4425	14.4562	14.4536	14.4687	14.4801	14.4976	14.4723	14.43916667	14.43483333	14.46746667	14.45344167	14.4976	14.4058	37.9132	37.8764	37.915	37.9544	38.0404	38.1743	38.4307	38.407
2353	absence	15.1875	38.25012207	15.8366	14.5744	14.1686	15.7525	19.6435	23.2714	27.8995	28.3872	26.3437	23.2981	19.5296	17.5917	16.0009	16.52153333	26.51936667	23.05713333	20.52473333	28.3872	14.1686	14.0596	14.1745	14.0905	14.054	14.0646	14.0442	14.0394	14.0967	14.0908	14.1175	14.1271	14.1595	14.1312	14.0697	14.0601	14.1118	14.0932	14.1745	14.0394	37.9132	37.8764	37.915	37.9544	38.0404	38.1743	38.4307	38.407
2354	absence	15.00012207	38.50012207	15.6189	14.5266	14.1802	15.68	19.2346	23.2511	27.8867	28.2884	26.2422	22.8761	19.8007	17.7261	15.9572	16.36493333	26.4754	22.973	20.44263333	28.2884	14.1802	13.1222	13.1525	13.1391	13.1333	13.1316	13.1284	13.126	13.1286	13.1306	13.1367	13.1471	13.1686	13.14776667	13.13466667	13.12766667	13.13813333	13.13705833	13.1686	13.1222	37.9175	37.8951	37.9217	37.9528	38.0168	38.156	38.3598	38.3387
2355	absence	15.25012207	38.3125	15.849	14.5754	14.1334	15.705	19.5387	23.2113	27.8686	28.2989	26.2227	23.218	19.5815	17.6074	16.0106	16.45903333	26.4596	23.0074	20.48415833	28.2989	14.1334	13.6271	13.7518	13.6496	13.6157	13.6476	13.5848	13.5939	13.6905	13.6921	13.717	13.7146	13.7411	13.70666667	13.63763333	13.62306667	13.7079	13.66881667	13.7518	13.5848	37.9152	37.8789	37.9214	37.9496	38.0341	38.1676	38.4086	38.3767
2356	absence	15.3125	38.25012207	15.835	14.609	14.2063	15.7903	19.728	23.3	27.9174	28.3964	26.3518	23.3242	19.4895	17.5869	16.0103	16.57486667	26.53793333	23.05516667	20.54456667	28.3964	14.2063	14.3616	14.4081	14.38	14.3519	14.3243	14.3224	14.3216	14.3178	14.3162	14.3248	14.3406	14.3638	14.37783333	14.35206667	14.3206	14.3272	14.344425	14.4081	14.3162	37.9176	37.886	37.9142	37.953	38.044	38.1805	38.4433	38.423
2357	absence	14.75012207	38.5625	15.6895	14.3537	14.2171	15.7037	19.2622	23.1497	27.7794	28.2676	26.3091	22.9579	19.9881	17.6638	15.90233333	16.39433333	26.3989	23.08503333	20.44515	28.2676	14.2171	13.2888	13.3462	13.3067	13.2832	13.2796	13.2474	13.2468	13.2854	13.2833	13.2963	13.3112	13.3484	13.3278	13.28983333	13.25986667	13.29693333	13.29360833	13.3484	13.2468	37.8924	37.9153	37.9112	37.926	37.9799	38.1532	38.3734	38.3595
2358	absence	15.37512207	38.25012207	15.8316	14.6225	14.2303	15.8245	19.7777	23.3348	27.9076	28.3989	26.3768	23.3406	19.4919	17.5851	16.01306667	16.61083333	26.5471	23.06976667	20.56019167	28.3989	14.2303	14.95	14.6219	14.1747	14.1388	14.3229	14.5338	14.4966	14.5368	14.5839	14.618	14.8245	14.7746	14.78216667	14.21213333	14.5224	14.67546667	14.54804167	14.95	14.1388	37.9188	37.8903	37.9131	37.953	38.0465	38.1839	38.4453	38.4271
2359	absence	15.4375	38.25012207	15.7908	14.6438	14.2455	15.7041	19.6528	23.2181	27.7993	28.2671	26.1917	23.2749	19.5379	17.57	16.00153333	16.53413333	26.42816667	23.0015	20.49133333	28.2671	14.2455	14.95	14.6219	14.1747	14.1388	14.3229	14.5338	14.4966	14.5368	14.5839	14.618	14.8245	14.7746	14.78216667	14.21213333	14.5224	14.67546667	14.54804167	14.95	14.1388	37.9233	37.9029	37.9246	37.9428	38.0392	38.1768	38.4106	38.3859
2360	absence	15.37512207	37.9375	15.7599	14.9948	14.7929	15.6055	18.5317	22.605	26.8913	28.0454	26.8432	23.464	20.8346	17.8676	16.20743333	16.31003333	25.84723333	23.71393333	20.51965833	28.0454	14.7929	15.3523	14.997	14.7666	14.8303	14.7129	14.7674	14.9346	15.0264	14.9233	14.9189	15.075	15.1527	15.16733333	14.76993333	14.90946667	14.9724	14.95478333	15.3523	14.7129	38.6972	38.7487	38.7587	38.7859	38.8466	38.9379	38.9191	38.9447
2361	absence	15.3125	37.87512207	15.76	14.9805	14.7923	15.6256	18.6219	22.6533	26.9487	28.0745	26.8712	23.4713	20.8346	17.8653	16.20193333	16.3466	25.89216667	23.7257	20.5416	28.0745	14.7923	15.7316	15.0258	14.7204	14.7115	14.6898	14.7885	14.9479	14.9457	14.9606	15.0624	15.3624	15.4539	15.40376667	14.70723333	14.89403333	15.12846667	15.033375	15.7316	14.6898	38.6911	38.7448	38.7547	38.7847	38.8446	38.9122	38.9037	38.9534
2362	absence	15.4375	38.00012207	15.7693	15.0043	14.7929	15.5794	18.3981	22.5994	26.8201	27.9949	26.7845	23.433	20.7798	17.8247	16.19943333	16.2568	25.8048	23.66576667	20.4817	27.9949	14.7929	14.8748	14.8785	14.8619	14.8686	14.8903	14.8775	14.8501	14.9177	14.8953	14.9439	14.9261	14.9343	14.89586667	14.8736	14.88176667	14.92176667	14.89325	14.9439	14.8501	38.7102	38.7529	38.7616	38.7857	38.8463	38.9606	38.9543	38.9354
2363	absence	15.37512207	37.87512207	15.7595	14.9851	14.7907	15.6183	18.5985	22.6602	26.9315	28.0964	26.8911	23.5229	20.8562	17.8922	16.21226667	16.33583333	25.89603333	23.75673333	20.55021667	28.0964	14.7907	13.5723	13.7078	13.7445	13.6966	13.6388	13.6608	13.6308	13.6213	13.6033	13.5576	13.5564	13.5755	13.61853333	13.6933	13.63763333	13.57243333	13.630475	13.7445	13.5564	38.6918	38.7439	38.7554	38.7832	38.8471	38.9095	38.9036	38.9597
2364	absence	15.3125	37.8125	15.7676	14.9824	14.7984	15.6509	18.6879	22.7637	27.0015	28.1205	26.9255	23.5413	20.8535	17.8912	16.21373333	16.37906667	25.9619	23.77343333	20.58203333	28.1205	14.7984	14.0299	14.1584	14.1744	14.1978	14.1033	14.1238	14.0177	13.9591	13.9997	14.0179	14.0203	13.9884	14.0589	14.1585	14.03353333	14.01263333	14.06589167	14.1978	13.9591	38.6895	38.7411	38.7519	38.7807	38.8443	38.888	38.8954	38.965
2365	absence	15.50012207	38.3125	15.7908	14.6438	14.2455	15.7041	19.6528	23.2181	27.7993	28.2671	26.1917	23.2749	19.5379	17.57	16.00153333	16.53413333	26.42816667	23.0015	20.49133333	28.2671	14.2455	15.7401	14.631	14.0935	14.1889	14.4993	14.485	14.5575	14.6845	14.7976	14.8956	15.4376	15.7188	15.3633	14.26056667	14.57566667	15.0436	14.81078333	15.7401	14.0935	37.9233	37.9029	37.9246	37.9428	38.0392	38.1768	38.4106	38.3859
2366	absence	15.5625	38.3125	15.7592	14.6657	14.2804	15.6555	19.6245	23.1855	27.7459	28.234	26.1679	23.2748	19.5112	17.5501	15.99166667	16.52013333	26.38846667	22.98463333	20.471225	28.234	14.2804	15.7559	14.6575	14.2092	14.5835	16.2754	16.5822	16.7634	17.6402	19.421	21.3748	17.824	17.5476	15.987	15.0227	16.99526667	19.53993333	16.886225	21.3748	14.2092	37.9251	37.9085	37.9244	37.9399	38.0386	38.1774	38.4089	38.3909
2367	absence	15.5625	38.12512207	15.7913	15.0015	14.7818	15.5261	18.1104	22.4514	26.674	27.8631	26.6087	23.3838	20.5736	17.6346	16.14246667	16.13943333	25.66283333	23.52203333	20.36669167	27.8631	14.7818	14.1696	14.2328	14.2699	14.3429	14.326	14.3219	14.2785	14.3419	14.3287	14.3419	14.3344	14.276	14.22613333	14.31293333	14.3141	14.335	14.29704167	14.3429	14.1696	38.7413	38.7578	38.76	38.7892	38.8337	38.9502	39.0378	38.9474
2368	absence	15.62512207	38.1875	15.7909	15.0008	14.7871	15.5435	18.1284	22.4745	26.683	27.8605	26.6172	23.3868	20.573	17.6325	16.1414	16.153	25.67266667	23.52566667	20.37318333	27.8605	14.7871	14.5522	14.599	14.589	14.654	14.7558	14.7267	14.6773	14.7653	14.7954	14.8316	14.8638	14.8524	14.66786667	14.66626667	14.7231	14.83026667	14.721875	14.8638	14.5522	38.7416	38.7575	38.7594	38.7894	38.8345	38.951	39.0377	38.9464
2369	absence	15.62512207	38.25012207	15.7592	14.7218	14.3127	15.6104	19.5993	23.1516	27.6994	28.1982	26.1496	23.2688	19.4851	17.5453	16.00876667	16.50746667	26.34973333	22.96783333	20.45845	28.1982	14.3127	14.5315	14.6986	14.55	14.5261	14.5309	14.4879	14.4897	14.5092	14.5063	14.5354	14.5558	14.5552	14.5951	14.53566667	14.4956	14.5325	14.53971667	14.6986	14.4879	37.9266	37.9136	37.9218	37.9366	38.0378	38.178	38.4071	38.3965
2370	absence	15.62512207	38.3125	15.7592	14.7218	14.3127	15.6104	19.5993	23.1516	27.6994	28.1982	26.1496	23.2688	19.4851	17.5453	16.00876667	16.50746667	26.34973333	22.96783333	20.45845	28.1982	14.3127	14.5315	14.6986	14.55	14.5261	14.5309	14.4879	14.4897	14.5092	14.5063	14.5354	14.5558	14.5552	14.5951	14.53566667	14.4956	14.5325	14.53971667	14.6986	14.4879	37.9266	37.9136	37.9218	37.9366	38.0378	38.178	38.4071	38.3965
2371	absence	15.62512207	38.12512207	15.7909	15.0008	14.7871	15.5435	18.1284	22.4745	26.683	27.8605	26.6172	23.3868	20.573	17.6325	16.1414	16.153	25.67266667	23.52566667	20.37318333	27.8605	14.7871	14.5522	14.599	14.589	14.654	14.7558	14.7267	14.6773	14.7653	14.7954	14.8316	14.8638	14.8524	14.66786667	14.66626667	14.7231	14.83026667	14.721875	14.8638	14.5522	38.7416	38.7575	38.7594	38.7894	38.8345	38.951	39.0377	38.9464
2372	absence	15.62512207	38.0625	15.7823	15.0017	14.7872	15.5598	18.1801	22.5442	26.7503	27.9341	26.6883	23.4159	20.6392	17.7083	16.1641	16.1757	25.74286667	23.58113333	20.41595	27.9341	14.7872	14.7798	14.808	14.7692	14.803	14.8413	14.8328	14.8016	14.8463	14.8635	14.9046	14.9243	14.9221	14.83663333	14.8045	14.8269	14.89746667	14.841375	14.9243	14.7692	38.7317	38.756	38.7605	38.7872	38.8406	38.9554	39.0088	38.9436
2373	absence	15.8125	38.3125	15.7474	14.7841	14.3616	15.6068	19.6369	23.1593	27.6681	28.1463	26.1579	23.2724	19.4042	17.5309	16.0208	16.5351	26.32456667	22.94483333	20.456325	28.1463	14.3616	14.5582	14.7985	14.5821	14.535	14.5411	14.5118	14.5188	14.5373	14.5362	14.5597	14.5741	14.5759	14.6442	14.55273333	14.52263333	14.55666667	14.56905833	14.7985	14.5118	37.9303	37.9192	37.9016	37.929	38.0394	38.188	38.4099	38.4175
2374	absence	15.8125	38.37512207	15.7399	14.7451	14.308	15.5535	19.5322	23.0815	27.5515	28.0566	26.0997	23.2227	19.4575	17.5263	16.00376667	16.46456667	26.22986667	22.92663333	20.40620833	28.0566	14.308	14.2549	14.3321	14.3346	14.3106	14.2783	14.2632	14.2576	14.2655	14.2643	14.258	14.2582	14.2646	14.28386667	14.30783333	14.2621	14.26016667	14.27849167	14.3346	14.2549	37.928	37.9135	37.8989	37.9263	38.0354	38.1794	38.3908	38.384
2375	absence	15.87512207	38.4375	15.7014	14.6994	14.2705	15.56	19.4815	23.1089	27.4369	27.9488	26.0393	23.1812	19.4361	17.5018	15.96753333	16.43733333	26.16486667	22.88553333	20.36381667	27.9488	14.2705	15.5192	14.689	14.096	14.148	14.4837	14.5215	14.5708	14.6967	14.8132	14.8963	15.4971	15.824	15.34406667	14.24256667	14.59633333	15.06886667	14.81295833	15.824	14.096	37.9269	37.9116	37.885	37.9238	38.0324	38.1805	38.3741	38.3374
2376	absence	15.62512207	38.00012207	15.7635	14.9982	14.7908	15.5935	18.3202	22.6536	26.828	28.0431	26.7783	23.4779	20.726	17.814	16.1919	16.23483333	25.84156667	23.66073333	20.48225833	28.0431	14.7908	14.7652	14.8074	14.7764	14.8223	14.8632	14.822	14.8083	14.8514	14.8593	14.9181	14.9177	14.9073	14.82663333	14.82063333	14.82723333	14.89836667	14.84321667	14.9181	14.7652	38.7156	38.7518	38.7583	38.7837	38.8534	38.9558	38.9624	38.9457
2377	absence	13.62512207	45.75012207	9.39624	8.11147	9.40634	12.9562	18.6764	23.7788	27.8639	27.2766	23.7384	18.1837	14.8359	11.6319	9.713203333	13.67964667	26.30643333	18.91933333	17.15465417	27.8639	8.11147	9.38932	8.0554	9.28763	12.2582	17.26	22.6642	27.1809	27.1962	23.7062	18.2243	14.8235	11.5786	9.67444	12.93527667	25.68043333	18.918	16.8020375	27.1962	8.0554	37.9432	37.836	37.7396	37.6819	37.6704	37.6689	37.772	37.8777
2378	absence	13.5625	45.75012207	9.43602	8.13049	9.42616	12.9677	18.7128	23.8382	27.8909	27.2834	23.7403	18.1827	14.831	11.6543	9.74027	13.70222	26.3375	18.918	17.1744975	27.8909	8.13049	9.41922	8.06938	9.30063	12.271	17.3031	22.6959	27.2064	27.2016	23.7075	18.2226	14.8185	11.5962	9.694933333	12.95824333	25.7013	18.9162	16.81766917	27.2064	8.06938	37.9367	37.8308	37.7381	37.6814	37.6714	37.6698	37.7742	37.8781
2379	absence	13.25012207	45.6875	9.36322	8.40721	9.7647	13.3074	18.8867	24.1884	28.1044	27.6297	23.9467	18.1449	14.8451	11.8689	9.879776667	13.98626667	26.64083333	18.9789	17.37144417	28.1044	8.40721	9.35981	8.36154	9.64693	12.5788	17.7829	23.0557	27.4667	27.5395	23.9103	18.1815	14.8316	11.8514	9.857583333	13.33621	26.02063333	18.97446667	17.04722333	27.5395	8.36154	37.2627	37.2233	37.5222	37.7206	37.8078	37.6773	37.7382	37.836
2380	absence	13.5625	45.25012207	10.6873	9.11191	10.0381	12.9678	17.5006	22.2448	26.6329	25.9114	24.0166	18.9297	15.6071	12.9144	10.90453667	13.50216667	24.9297	19.5178	17.21355083	26.6329	9.11191	10.6755	9.09291	9.91319	12.0055	15.0638	18.3334	21.5943	23.946	23.8442	18.951	15.5963	12.9033	10.89057	12.32749667	21.29123333	19.46383333	15.99328333	23.946	9.09291	37.5879	37.2927	37.5938	37.8147	37.8038	37.6594	37.7976	37.9538
2381	absence	13.12512207	45.62512207	9.21548	8.69171	9.849	13.2371	18.6327	24.0178	27.9794	27.4945	23.9875	18.3192	15.057	12.0521	9.98643	13.90626667	26.49723333	19.12123333	17.37779083	27.9794	8.69171	9.2177	8.66408	9.75039	12.5434	17.4482	22.7598	27.1919	27.3969	23.9536	18.343	15.0458	12.0726	9.984793333	13.24733	25.78286667	19.11413333	17.03228083	27.3969	8.66408	37.1254	37.2196	37.6362	37.7784	37.4567	37.5878	37.7174	37.8648
2382	absence	13.0625	45.62512207	9.13813	8.65065	9.84158	13.2608	18.6596	24.0763	28.018	27.505	23.9672	18.2477	14.995	12.0348	9.941193333	13.92066	26.5331	19.06996667	17.36623	28.018	8.65065	9.13557	8.62205	9.7396	12.5901	17.4713	22.8441	27.2265	27.4067	23.934	18.2747	14.9831	12.1167	9.958106667	13.267	25.82576667	19.06393333	17.02870167	27.4067	8.62205	37.0769	37.1876	37.6216	37.7667	37.3449	37.5569	37.7073	37.8626
2383	absence	16.6875	40.12512207	15.1789	14.432	14.3212	15.1734	19.0637	22.8995	27.0781	28.0067	26.4329	22.8981	19.5625	17.1509	15.58726667	16.1861	25.99476667	22.9645	20.18315833	28.0067	14.3212	15.2654	14.5458	14.402	14.5507	14.993	15.5379	15.9557	15.8218	15.7419	15.9182	17.608	17.1044	15.63853333	14.64856667	15.7718	16.4227	15.6204	17.608	14.402	38.8421	38.7444	38.7061	38.7674	38.8571	38.9729	39.1594	39.1256
2384	absence	16.75012207	40.1875	15.1789	14.432	14.3212	15.1734	19.0637	22.8995	27.0781	28.0067	26.4329	22.8981	19.5625	17.1509	15.58726667	16.1861	25.99476667	22.9645	20.18315833	28.0067	14.3212	15.1784	14.4304	14.3091	14.6331	16.0349	17.1576	19.1412	20.8353	22.1654	21.8638	19.561	17.1505	15.58643333	14.99236667	19.0447	21.19673333	17.70505833	22.1654	14.3091	38.8421	38.7444	38.7061	38.7674	38.8571	38.9729	39.1594	39.1256
2385	absence	16.62512207	40.0625	15.1691	14.5076	14.4379	15.291	18.976	22.9974	27.153	28.1088	26.5844	22.9979	19.5809	17.0514	15.57603333	16.23496667	26.0864	23.0544	20.23795	28.1088	14.4379	15.201	14.4658	14.3925	14.5933	15.4621	16.431	17.4744	18.1979	18.481	19.1445	19.657	17.158	15.60826667	14.81596667	17.36776667	19.09416667	16.72154167	19.657	14.3925	38.8298	38.7714	38.7581	38.7981	38.9018	39.0322	39.2236	39.1216
2386	absence	16.62512207	40.00012207	15.1691	14.5076	14.4379	15.291	18.976	22.9974	27.153	28.1088	26.5844	22.9979	19.5809	17.0514	15.57603333	16.23496667	26.0864	23.0544	20.23795	28.1088	14.4379	15.2605	14.5375	14.448	14.5947	15.0444	15.6196	16.169	16.124	16.058	16.246	18.411	17.2065	15.66816667	14.6957	15.97086667	16.905	15.80993333	18.411	14.448	38.8298	38.7714	38.7581	38.7981	38.9018	39.0322	39.2236	39.1216
2387	absence	16.62512207	39.9375	15.1691	14.5076	14.4379	15.291	18.976	22.9974	27.153	28.1088	26.5844	22.9979	19.5809	17.0514	15.57603333	16.23496667	26.0864	23.0544	20.23795	28.1088	14.4379	15.1684	14.5061	14.4249	14.9125	17.2685	20.0495	23.3494	25.2305	26.3457	22.9869	19.5794	17.0508	15.5751	15.5353	22.87646667	22.97066667	19.23938333	26.3457	14.4249	38.8298	38.7714	38.7581	38.7981	38.9018	39.0322	39.2236	39.1216
2388	absence	16.5625	39.87512207	15.2295	14.5892	14.4486	15.2837	18.9674	22.9843	27.1498	28.1039	26.5538	22.9945	19.6197	17.1424	15.6537	16.23323333	26.07933333	23.056	20.25556667	28.1039	14.4486	15.2288	14.5877	14.4392	14.7809	16.4245	18.6174	20.8185	22.34	24.5286	22.6981	19.6181	17.1419	15.6528	15.21486667	20.59196667	22.2816	18.43530833	24.5286	14.4392	38.8311	38.7889	38.764	38.7978	38.9017	39.0418	39.2576	39.1874
2389	absence	16.5625	39.8125	15.3821	14.7259	14.5031	15.2945	18.9887	22.9899	27.169	28.1277	26.5672	23.0169	19.7143	17.2775	15.79516667	16.2621	26.09553333	23.09946667	20.31306667	28.1277	14.5031	15.3816	14.7254	14.4814	14.5024	14.6919	14.9039	15.0171	15.1224	15.1998	15.2409	15.3649	15.406	15.171	14.55856667	15.01446667	15.26853333	15.00314167	15.406	14.4814	38.8262	38.7934	38.7682	38.7984	38.9032	39.0466	39.259	39.18
2390	absence	16.50012207	39.8125	15.4254	14.7665	14.4931	15.3096	19.0449	23.02	27.1937	28.1541	26.5814	23.0285	19.7711	17.3462	15.84603333	16.28253333	26.1226	23.127	20.34454167	28.1541	14.4931	15.3816	14.7254	14.4814	14.5024	14.6919	14.9039	15.0171	15.1224	15.1998	15.2409	15.3649	15.406	15.171	14.55856667	15.01446667	15.26853333	15.00314167	15.406	14.4814	38.8243	38.797	38.7691	38.7976	38.9059	39.056	39.2682	39.1856
2391	absence	16.5625	39.75012207	15.4254	14.7665	14.4931	15.3096	19.0449	23.02	27.1937	28.1541	26.5814	23.0285	19.7711	17.3462	15.84603333	16.28253333	26.1226	23.127	20.34454167	28.1541	14.4931	15.3469	14.7804	14.464	14.4782	14.6252	14.8201	14.9037	14.9957	15.0669	15.0809	15.2272	15.3013	15.14286667	14.52246667	14.9065	15.125	14.92420833	15.3469	14.464	38.8243	38.797	38.7691	38.7976	38.9059	39.056	39.2682	39.1856
2392	absence	16.50012207	39.75012207	15.4443	14.7903	14.4625	15.3407	19.146	23.0978	27.2509	28.1817	26.5935	23.0306	19.8013	17.3889	15.8745	16.3164	26.1768	23.1418	20.377375	28.1817	14.4625	15.3469	14.7804	14.464	14.4782	14.6252	14.8201	14.9037	14.9957	15.0669	15.0809	15.2272	15.3013	15.14286667	14.52246667	14.9065	15.125	14.92420833	15.3469	14.464	38.8259	38.8054	38.7668	38.7964	38.9089	39.0674	39.2847	39.2018
2393	absence	16.5625	39.6875	15.4443	14.7903	14.4625	15.3407	19.146	23.0978	27.2509	28.1817	26.5935	23.0306	19.8013	17.3889	15.8745	16.3164	26.1768	23.1418	20.377375	28.1817	14.4625	15.4441	14.7927	14.4372	14.4676	14.6761	14.9554	15.1301	15.2119	15.287	15.3269	15.4159	15.4681	15.23496667	14.52696667	15.09913333	15.34326667	15.05108333	15.4681	14.4372	38.8259	38.8054	38.7668	38.7964	38.9089	39.0674	39.2847	39.2018
2394	absence	16.62512207	39.62512207	15.4155	14.7204	14.6063	15.4157	19.0957	23.1221	27.2744	28.3072	26.687	23.1415	19.8076	16.9641	15.7	16.37256667	26.23456667	23.21203333	20.37979167	28.3072	14.6063	15.0287	14.7886	14.4744	14.4896	14.6074	14.7299	14.7884	14.8083	14.8079	14.7879	14.8947	14.9368	14.91803333	14.5238	14.77553333	14.83016667	14.76188333	15.0287	14.4744	38.7428	38.6528	38.7914	38.8353	38.9289	39.0656	39.0787	38.8994
2395	absence	16.6875	39.62512207	15.4155	14.7204	14.6063	15.4157	19.0957	23.1221	27.2744	28.3072	26.687	23.1415	19.8076	16.9641	15.7	16.37256667	26.23456667	23.21203333	20.37979167	28.3072	14.6063	14.6813	14.6745	14.5066	14.4862	14.548	14.5733	14.5483	14.5284	14.5205	14.5436	14.5628	14.5768	14.6442	14.5136	14.55	14.5423	14.562525	14.6813	14.4862	38.7428	38.6528	38.7914	38.8353	38.9289	39.0656	39.0787	38.8994
2396	absence	16.75012207	39.62512207	15.4155	14.7204	14.6063	15.4157	19.0957	23.1221	27.2744	28.3072	26.687	23.1415	19.8076	16.9641	15.7	16.37256667	26.23456667	23.21203333	20.37979167	28.3072	14.6063	15.636	15.2243	14.5759	14.6307	14.8379	14.9869	15.1624	15.2108	15.2686	15.3361	15.4488	15.4835	15.44793333	14.6815	15.12003333	15.35116667	15.15015833	15.636	14.5759	38.7428	38.6528	38.7914	38.8353	38.9289	39.0656	39.0787	38.8994
2397	absence	16.8125	39.62512207	15.4155	14.7204	14.6063	15.4157	19.0957	23.1221	27.2744	28.3072	26.687	23.1415	19.8076	16.9641	15.7	16.37256667	26.23456667	23.21203333	20.37979167	28.3072	14.6063	15.636	15.2243	14.5759	14.6307	14.8379	14.9869	15.1624	15.2108	15.2686	15.3361	15.4488	15.4835	15.44793333	14.6815	15.12003333	15.35116667	15.15015833	15.636	14.5759	38.7428	38.6528	38.7914	38.8353	38.9289	39.0656	39.0787	38.8994
2398	absence	16.87512207	39.5625	15.3017	14.5722	14.5525	15.418	19.1289	23.1428	27.307	28.3606	26.7125	23.1577	19.7422	16.8446	15.57283333	16.36646667	26.27013333	23.20413333	20.35339167	28.3606	14.5525	15.3009	14.5689	14.5373	14.8446	15.7362	17.0326	18.1853	18.6685	19.8499	20.7573	19.7536	16.8472	15.57233333	15.03936667	17.96213333	20.12026667	17.173525	20.7573	14.5373	38.734	38.6178	38.7934	38.8413	38.9295	39.0649	39.0748	38.907
2399	absence	16.9375	39.5625	15.3576	14.6413	14.6059	15.4236	19.0805	23.1001	27.2579	28.3691	26.715	23.1586	19.6461	16.8766	15.62516667	16.37	26.24236667	23.17323333	20.35269167	28.3691	14.6059	15.4044	15.159	14.5864	14.7753	15.0444	15.1515	15.317	15.3325	15.3549	15.4394	15.5772	15.6833	15.41556667	14.80203333	15.267	15.45716667	15.23544167	15.6833	14.5864	38.7122	38.6158	38.7964	38.8444	38.9267	39.0611	39.0292	38.9026
2400	absence	17.00012207	39.50012207	15.3539	14.6557	14.6572	15.4354	18.9955	22.9788	27.1881	28.4322	26.7258	23.1673	19.3715	16.908	15.6392	16.3627	26.1997	23.0882	20.32245	28.4322	14.6557	15.3534	14.8121	14.6409	14.8562	15.2309	15.402	15.8234	15.7133	15.7497	15.7161	17.0877	16.7162	15.62723333	14.90933333	15.64623333	16.1845	15.591825	17.0877	14.6409	38.6549	38.6086	38.7995	38.8529	38.9171	39.0512	38.9454	38.9366
2401	absence	17.0625	39.50012207	15.3539	14.6557	14.6572	15.4354	18.9955	22.9788	27.1881	28.4322	26.7258	23.1673	19.3715	16.908	15.6392	16.3627	26.1997	23.0882	20.32245	28.4322	14.6557	15.3534	14.8121	14.6409	14.8562	15.2309	15.402	15.8234	15.7133	15.7497	15.7161	17.0877	16.7162	15.62723333	14.90933333	15.64623333	16.1845	15.591825	17.0877	14.6409	38.6549	38.6086	38.7995	38.8529	38.9171	39.0512	38.9454	38.9366
2402	absence	17.0625	39.4375	15.3454	14.673	14.673	15.4173	18.9862	22.9112	27.1597	28.4592	26.7356	23.171	19.2655	16.8811	15.63316667	16.35883333	26.1767	23.05736667	20.30651667	28.4592	14.673	15.3444	14.9096	14.6547	14.9106	15.4182	15.8133	16.7165	16.7476	17.0569	17.6804	19.2683	16.9791	15.74436667	14.9945	16.4258	18.00186667	16.29163333	19.2683	14.6547	38.6377	38.5922	38.7978	38.8547	38.9121	39.047	38.9408	38.9746
2403	absence	17.12512207	39.4375	15.3454	14.673	14.673	15.4173	18.9862	22.9112	27.1597	28.4592	26.7356	23.171	19.2655	16.8811	15.63316667	16.35883333	26.1767	23.05736667	20.30651667	28.4592	14.673	15.3444	14.9096	14.6547	14.9106	15.4182	15.8133	16.7165	16.7476	17.0569	17.6804	19.2683	16.9791	15.74436667	14.9945	16.4258	18.00186667	16.29163333	19.2683	14.6547	38.6377	38.5922	38.7978	38.8547	38.9121	39.047	38.9408	38.9746
2404	absence	17.1875	39.4375	15.3915	14.6567	14.7075	15.4303	18.9712	22.8373	27.0909	28.4359	26.7243	23.1487	19.1161	16.9144	15.6542	16.36966667	26.12136667	22.99636667	20.2854	28.4359	14.6567	14.9863	14.7991	14.64	14.7499	14.8997	14.989	14.9671	14.9675	14.9879	14.9868	15.0303	14.9329	14.9061	14.7632	14.97453333	15.00166667	14.911375	15.0303	14.64	38.6146	38.5525	38.7968	38.8602	38.9098	39.0421	38.9006	38.9646
2405	absence	17.1875	39.37512207	15.3993	14.6184	14.7126	15.4223	18.9568	22.8081	27.0775	28.4581	26.7465	23.1556	19.1019	16.9023	15.64	16.3639	26.11456667	23.00133333	20.27995	28.4581	14.6184	15.5363	15.2535	14.6912	14.854	15.1352	15.2302	15.1612	15.2373	15.2482	15.3012	15.4121	15.3288	15.37286667	14.89346667	15.20956667	15.3205	15.1991	15.5363	14.6912	38.6119	38.5257	38.7903	38.8617	38.9077	39.0414	38.9285	39.0091
2406	absence	17.12512207	39.3125	15.4262	14.5117	14.7155	15.4308	18.9464	22.7746	27.022	28.4796	26.815	23.1466	19.1277	16.8881	15.60866667	16.36423333	26.09206667	23.02976667	20.27368333	28.4796	14.5117	14.6289	14.6684	14.6963	14.643	14.6546	14.7186	14.7168	14.7256	14.7079	14.6996	14.7387	14.7387	14.67866667	14.66463333	14.72033333	14.7154	14.69475833	14.7387	14.6289	38.6242	38.4863	38.7796	38.8717	38.8995	39.0406	39.0261	39.0928
2407	absence	17.12512207	39.25012207	15.4262	14.5117	14.7155	15.4308	18.9464	22.7746	27.022	28.4796	26.815	23.1466	19.1277	16.8881	15.60866667	16.36423333	26.09206667	23.02976667	20.27368333	28.4796	14.5117	14.5444	14.6116	14.6964	14.6389	14.5986	14.6182	14.5843	14.5917	14.5876	14.5932	14.626	14.6446	14.6002	14.64463333	14.59806667	14.60226667	14.61129167	14.6964	14.5444	38.6242	38.4863	38.7796	38.8717	38.8995	39.0406	39.0261	39.0928
2408	absence	17.1875	39.1875	15.4262	14.5117	14.7155	15.4308	18.9464	22.7746	27.022	28.4796	26.815	23.1466	19.1277	16.8881	15.60866667	16.36423333	26.09206667	23.02976667	20.27368333	28.4796	14.5117	15.281	15.1699	14.7248	14.7622	15.0718	15.1474	15.1388	15.1562	15.1587	15.1988	15.2963	15.2072	15.21936667	14.85293333	15.14746667	15.21793333	15.109425	15.2963	14.7248	38.6242	38.4863	38.7796	38.8717	38.8995	39.0406	39.0261	39.0928
2409	absence	17.12512207	39.12512207	15.3597	14.4754	14.6934	15.4265	18.9251	22.7951	26.9654	28.4931	26.8596	23.1517	19.1476	16.8534	15.56283333	16.34833333	26.08453333	23.05296667	20.26216667	28.4931	14.4754	15.4618	15.0366	14.7521	14.8566	15.172	15.3042	15.3851	15.3996	15.4248	15.4956	15.6437	16.0045	15.50096667	14.9269	15.36296667	15.52136667	15.32805	16.0045	14.7521	38.6322	38.4838	38.7711	38.8757	38.8891	39.0417	39.086	39.1442
2410	absence	17.1875	39.0625	15.3597	14.4754	14.6934	15.4265	18.9251	22.7951	26.9654	28.4931	26.8596	23.1517	19.1476	16.8534	15.56283333	16.34833333	26.08453333	23.05296667	20.26216667	28.4931	14.4754	15.3589	14.4828	14.6528	14.9533	15.4755	15.8038	16.3191	16.4646	16.5645	16.9339	18.472	16.8997	15.58046667	15.0272	16.19583333	17.32346667	16.03174167	18.472	14.4828	38.6322	38.4838	38.7711	38.8757	38.8891	39.0417	39.086	39.1442
2411	absence	17.1875	39.00012207	15.2757	14.4511	14.6915	15.4508	18.9102	22.8275	26.945	28.4885	26.8574	23.1116	19.0797	16.779	15.50193333	16.35083333	26.087	23.01623333	20.239	28.4885	14.4511	15.2755	14.4487	14.6754	15.3189	18.167	21.7357	25.8496	28.3399	26.7653	23.11	19.0724	16.7781	15.50076667	16.05376667	25.3084	22.98256667	19.961375	28.3399	14.4487	38.6317	38.4896	38.7766	38.88	38.8824	39.0437	39.1108	39.1707
2412	absence	17.25012207	39.00012207	15.4185	14.564	14.7708	15.4839	18.9111	22.8095	26.9007	28.4171	26.8635	23.1543	19.0799	16.8858	15.62276667	16.3886	26.04243333	23.03256667	20.27159167	28.4171	14.564	15.2787	15.1354	14.8414	14.856	15.0432	15.163	15.1779	15.1823	15.1559	15.1957	15.2393	15.1961	15.2034	14.91353333	15.1744	15.19696667	15.122075	15.2787	14.8414	38.6168	38.487	38.7865	38.8886	38.8817	39.0417	39.1039	39.1754
2413	absence	17.1875	38.9375	15.4186	14.5919	14.7725	15.4888	18.8839	22.8585	26.9114	28.4142	26.8765	23.138	19.095	16.8725	15.62766667	16.38173333	26.06136667	23.0365	20.27681667	28.4142	14.5919	15.4381	14.8734	14.7424	14.9275	15.2244	15.3667	15.4764	15.4815	15.5546	15.5496	15.6789	16.1824	15.49796667	14.96476667	15.44153333	15.59436667	15.37465833	16.1824	14.7424	38.6221	38.4988	38.7853	38.8845	38.8752	39.0455	39.1306	39.1952
2414	absence	17.12512207	38.87512207	15.5171	14.6525	14.7773	15.4734	18.7994	22.9247	26.8675	28.2614	26.8528	23.1976	19.1236	16.8979	15.68916667	16.35003333	26.01786667	23.058	20.27876667	28.2614	14.6525	15.5061	15.3493	14.905	14.8519	15.0562	15.1812	15.1799	15.1053	15.1997	15.2326	15.2641	15.257	15.3708	14.9377	15.15546667	15.23213333	15.174025	15.5061	14.8519	38.6302	38.5175	38.7751	38.8646	38.8632	39.0488	39.1541	39.2189
2415	absence	17.0625	38.87512207	15.5545	14.6553	14.7418	15.419	18.7356	22.9144	26.8478	28.2308	26.8427	23.2263	19.1443	16.9043	15.7047	16.2988	25.99766667	23.0711	20.26806667	28.2308	14.6553	15.7294	14.9768	14.8492	14.8634	15.0384	15.2068	15.2143	15.2028	15.3114	15.3281	15.4354	15.5641	15.42343333	14.917	15.20796667	15.3583	15.226675	15.7294	14.8492	38.6418	38.5301	38.7566	38.8367	38.8548	39.0483	39.1612	39.224
2416	absence	17.00012207	38.87512207	15.5738	14.665	14.6884	15.3482	18.6675	22.8722	26.8124	28.2057	26.8349	23.2586	19.1914	16.9126	15.71713333	16.2347	25.96343333	23.09496667	20.25255833	28.2057	14.665	15.6266	15.0344	14.9047	14.9037	14.9915	15.1493	15.1915	15.095	15.1786	15.2672	15.3767	15.4083	15.35643333	14.9333	15.14526667	15.27416667	15.17729167	15.6266	14.9037	38.6498	38.553	38.73	38.8031	38.8443	39.0425	39.1669	39.2291
2417	absence	16.8125	38.87512207	15.5234	14.7158	14.5362	15.2392	18.5251	22.6662	26.7428	28.1759	26.8214	23.3105	19.4944	16.9294	15.72286667	16.10016667	25.86163333	23.20876667	20.22335833	28.1759	14.5362	15.5232	14.7113	14.4971	14.7717	14.9637	15.2735	15.4171	15.3882	15.454	15.4922	15.6135	16.0158	15.41676667	14.74416667	15.3596	15.5199	15.26010833	16.0158	14.4971	38.6522	38.6295	38.664	38.735	38.818	39.0062	39.1813	39.2451
2418	absence	16.75012207	38.87512207	15.4908	14.7973	14.5708	15.208	18.5336	22.5478	26.7259	28.1636	26.8485	23.3194	19.8711	17.0047	15.76426667	16.10413333	25.81243333	23.34633333	20.25679167	28.1636	14.5708	15.5232	14.7113	14.4971	14.7717	14.9637	15.2735	15.4171	15.3882	15.454	15.4922	15.6135	16.0158	15.41676667	14.74416667	15.3596	15.5199	15.26010833	16.0158	14.4971	38.6683	38.6882	38.6922	38.706	38.8286	38.9739	39.1894	39.2661
2419	absence	16.6875	38.8125	15.4908	14.7973	14.5708	15.208	18.5336	22.5478	26.7259	28.1636	26.8485	23.3194	19.8711	17.0047	15.76426667	16.10413333	25.81243333	23.34633333	20.25679167	28.1636	14.5708	15.4894	14.7913	14.5249	14.6419	15.0313	15.3734	15.7023	15.8965	15.8108	15.843	16.7849	16.6628	15.64783333	14.7327	15.6574	16.14623333	15.54604167	16.7849	14.5249	38.6683	38.6882	38.6922	38.706	38.8286	38.9739	39.1894	39.2661
2420	absence	16.62512207	38.8125	15.4713	14.7854	14.5665	15.2073	18.5173	22.5148	26.7302	28.1653	26.8405	23.3004	20.0051	17.051	15.76923333	16.09703333	25.80343333	23.382	20.262925	28.1653	14.5665	15.4714	14.8041	14.5174	14.6221	15.0499	15.1426	15.3991	15.5979	15.5388	15.4898	15.614	15.9179	15.3978	14.7298	15.37986667	15.54753333	15.26375	15.9179	14.5174	38.6764	38.6976	38.6956	38.7039	38.8285	38.9649	39.1947	39.2741
2421	absence	16.62512207	38.75012207	15.5372	14.88	14.6145	15.2162	18.5547	22.524	26.7758	28.1801	26.867	23.3184	19.962	17.0435	15.82023333	16.12846667	25.82663333	23.38246667	20.28945	28.1801	14.6145	14.742	14.6724	14.638	14.7703	14.7517	14.7869	14.7131	14.6923	14.815	14.8356	14.7949	14.7676	14.72733333	14.72	14.73076667	14.81516667	14.74831667	14.8356	14.638	38.6725	38.717	38.7063	38.7076	38.8316	38.9674	39.1959	39.2737
2422	absence	16.5625	38.75012207	15.5757	14.931	14.6844	15.3735	18.7709	22.707	26.9606	28.2203	26.9301	23.408	19.8684	17.0438	15.85016667	16.27626667	25.96263333	23.40216667	20.37280833	28.2203	14.6844	14.742	14.6724	14.638	14.7703	14.7517	14.7869	14.7131	14.6923	14.815	14.8356	14.7949	14.7676	14.72733333	14.72	14.73076667	14.81516667	14.74831667	14.8356	14.638	38.645	38.7196	38.7175	38.7398	38.8442	38.977	39.2025	39.2733
2423	absence	16.5625	38.6875	15.5757	14.931	14.6844	15.3735	18.7709	22.707	26.9606	28.2203	26.9301	23.408	19.8684	17.0438	15.85016667	16.27626667	25.96263333	23.40216667	20.37280833	28.2203	14.6844	13.9335	14.066	14.107	14.094	14.0234	14.0251	14.0098	14.0302	14.033	14.0496	14.0344	14.0439	14.01446667	14.0748	14.0217	14.039	14.03749167	14.107	13.9335	38.645	38.7196	38.7175	38.7398	38.8442	38.977	39.2025	39.2733
2424	absence	16.5625	38.62512207	15.5757	14.931	14.6844	15.3735	18.7709	22.707	26.9606	28.2203	26.9301	23.408	19.8684	17.0438	15.85016667	16.27626667	25.96263333	23.40216667	20.37280833	28.2203	14.6844	14.8918	14.8201	14.7094	14.8342	14.8653	14.9266	14.8715	14.8377	14.9294	14.9522	14.9418	14.9013	14.87106667	14.80296667	14.8786	14.94113333	14.87344167	14.9522	14.7094	38.645	38.7196	38.7175	38.7398	38.8442	38.977	39.2025	39.2733
2425	absence	16.62512207	38.5625	15.5757	14.931	14.6844	15.3735	18.7709	22.707	26.9606	28.2203	26.9301	23.408	19.8684	17.0438	15.85016667	16.27626667	25.96263333	23.40216667	20.37280833	28.2203	14.6844	15.6556	14.9347	14.6224	14.7551	15.1283	15.1657	15.3627	15.4918	15.4615	15.4947	15.575	15.8959	15.4954	14.83526667	15.34006667	15.5104	15.29528333	15.8959	14.6224	38.645	38.7196	38.7175	38.7398	38.8442	38.977	39.2025	39.2733
2426	absence	16.62512207	38.50012207	15.5645	14.9145	14.6891	15.4211	18.8168	22.7694	26.9891	28.2274	26.939	23.4546	19.8813	17.0487	15.84256667	16.309	25.9953	23.42496667	20.39295833	28.2274	14.6891	15.5796	14.9109	14.6246	14.8294	15.1787	15.2419	15.4513	15.5951	15.5762	15.5868	15.7504	16.1649	15.5518	14.87756667	15.42943333	15.6378	15.37415	16.1649	14.6246	38.638	38.7116	38.7174	38.7552	38.847	38.9749	39.2004	39.2695
2427	absence	16.1875	38.87512207	15.5774	14.609	14.2921	15.6266	19.4687	23.1102	27.5566	28.1172	26.1495	22.8936	19.4028	17.4443	15.8769	16.46246667	26.26133333	22.8153	20.354	28.1172	14.2921	15.4016	14.599	14.1898	14.3868	14.5736	14.5285	14.5982	14.7368	14.8114	14.8874	15.2236	16.1426	15.38106667	14.3834	14.62116667	14.97413333	14.83994167	16.1426	14.1898	37.9521	37.9355	37.9087	37.9268	38.0267	38.1561	38.3138	38.3262
2428	absence	16.1875	38.8125	15.5907	14.613	14.3033	15.6772	19.5904	23.2916	27.7177	28.1988	26.208	22.9066	19.3842	17.4578	15.88716667	16.52363333	26.4027	22.83293333	20.41160833	28.1988	14.3033	15.4939	14.6027	14.1893	14.3753	14.6065	14.63	14.6847	14.8262	14.9128	15.0041	15.3572	16.2864	15.461	14.39036667	14.71363333	15.09136667	14.91409167	16.2864	14.1893	37.9552	37.9347	37.9096	37.9261	38.0297	38.1701	38.3404	38.3456
2429	absence	16.62512207	38.4375	15.5621	14.9091	14.7005	15.4724	18.8624	22.8539	27.0109	28.2408	26.957	23.5127	19.9219	17.0518	15.841	16.3451	26.0352	23.46386667	20.42129167	28.2408	14.7005	15.8916	15.0371	14.627	14.8813	15.2093	15.1112	15.2364	15.2272	15.2164	15.363	15.4406	15.4861	15.4716	14.90586667	15.1916	15.34	15.22726667	15.8916	14.627	38.6342	38.7043	38.7184	38.7754	38.8517	38.9706	39.195	39.2619
2430	absence	16.12512207	38.75012207	15.6334	14.6674	14.3311	15.7082	19.6674	23.4089	27.8696	28.2818	26.2279	22.9169	19.3958	17.4737	15.92483333	16.5689	26.5201	22.84686667	20.465175	28.2818	14.3311	15.3543	14.6575	14.2443	14.4125	14.5176	14.4294	14.4827	14.5809	14.6556	14.7133	15.0738	15.5151	15.17563333	14.39146667	14.49766667	14.81423333	14.71975	15.5151	14.2443	37.9539	37.9295	37.912	37.9223	38.0326	38.184	38.3699	38.3578
2431	absence	16.12512207	38.9375	15.5731	14.6533	14.2839	15.5552	19.23	22.7976	27.2481	27.9664	26.0264	22.8559	19.4513	17.4103	15.8789	16.35636667	26.00403333	22.77786667	20.25429167	27.9664	14.2839	15.3615	14.6447	14.2023	14.3446	14.464	14.4241	14.5029	14.6572	14.7684	14.8772	15.2239	15.9891	15.33176667	14.33696667	14.52806667	14.9565	14.788325	15.9891	14.2023	37.9388	37.9321	37.9081	37.9264	38.0179	38.1225	38.2429	38.2552
2432	absence	16.5625	38.37512207	15.54	14.8815	14.7027	15.5488	18.926	22.956	27.0508	28.275	26.9894	23.5939	20.1816	17.1257	15.84906667	16.3925	26.09393333	23.5883	20.48095	28.275	14.7027	15.6375	14.8899	14.6335	14.9099	15.2414	15.2147	15.4019	15.4415	15.4588	15.5254	15.6306	16.0574	15.52826667	14.92826667	15.3527	15.53826667	15.336875	16.0574	14.6335	38.6316	38.699	38.7125	38.8038	38.866	38.9633	39.1941	39.2699
2433	absence	16.0625	38.75012207	15.6468	14.6904	14.3266	15.6818	19.6111	23.3581	27.8559	28.2565	26.1902	22.9237	19.424	17.4728	15.93666667	16.53983333	26.49016667	22.84596667	20.45315833	28.2565	14.3266	15.1298	14.6811	14.3899	14.5041	14.475	14.4491	14.4709	14.5245	14.5881	14.615	14.7419	14.8532	14.88803333	14.45633333	14.4815	14.64833333	14.61855	15.1298	14.3899	37.9497	37.9279	37.9121	37.9216	38.0313	38.178	38.3614	38.343
2434	absence	16.50012207	38.3125	15.5055	14.8615	14.6982	15.5811	18.9358	23.0252	27.0702	28.2922	27.0416	23.6667	20.3536	17.3029	15.88996667	16.40503333	26.1292	23.6873	20.527875	28.2922	14.6982	14.6536	14.6991	14.5708	14.6573	14.606	14.5952	14.6008	14.5896	14.6106	14.6685	14.6479	14.6125	14.65506667	14.61136667	14.5952	14.64233333	14.62599167	14.6991	14.5708	38.6307	38.6904	38.7107	38.8165	38.8785	38.9624	39.1882	39.2759
2435	absence	16.4375	38.3125	15.4812	14.826	14.6817	15.5834	18.9287	23.0016	27.0726	28.3055	27.0547	23.6783	20.3948	17.4146	15.90726667	16.39793333	26.12656667	23.70926667	20.53525833	28.3055	14.6817	15.4781	14.8195	14.6297	15.0129	15.6815	16.3201	17.2085	17.2036	17.6659	17.769	19.6148	17.3936	15.89706667	15.10803333	16.91073333	18.3499	16.56643333	19.6148	14.6297	38.6326	38.6912	38.7052	38.8162	38.8844	38.9624	39.1899	39.2849
2436	absence	16.00012207	38.75012207	15.6663	14.7107	14.3131	15.6697	19.5494	23.3092	27.8437	28.2212	26.1403	22.9399	19.4607	17.4716	15.94953333	16.51073333	26.45803333	22.84696667	20.44131667	28.2212	14.3131	14.7305	14.7587	14.6281	14.5963	14.6314	14.5853	14.5534	14.5751	14.6113	14.5955	14.5763	14.6148	14.70133333	14.6186	14.57126667	14.59436667	14.62139167	14.7587	14.5534	37.9437	37.9259	37.9108	37.9223	38.0305	38.1717	38.3516	38.3208
2437	absence	16.3125	38.25012207	15.4848	14.8303	14.6793	15.5816	18.9527	22.9864	27.0788	28.3454	27.1168	23.7134	20.4175	17.7295	16.01486667	16.40453333	26.13686667	23.74923333	20.576375	28.3454	14.6793	15.7955	14.9847	14.6031	14.8294	15.2107	15.1298	15.1978	15.2441	15.2457	15.2922	15.4297	15.4546	15.4116	14.88106667	15.19056667	15.32253333	15.20144167	15.7955	14.6031	38.6314	38.6809	38.7008	38.8111	38.8923	38.9665	39.1879	39.2936
2438	absence	16.25012207	38.1875	15.4868	14.8463	14.682	15.5655	19.0175	23.0141	27.1364	28.3868	27.1615	23.7238	20.4261	17.7716	16.0349	16.42166667	26.1791	23.77046667	20.60153333	28.3868	14.682	15.6288	15.2987	14.8687	14.7727	15.1848	15.1128	15.0788	15.1468	15.1888	15.1946	15.2901	15.3142	15.4139	14.94206667	15.1128	15.2245	15.17331667	15.6288	14.7727	38.6325	38.6847	38.7018	38.8054	38.8945	38.9692	39.1948	39.3038
2439	absence	16.1875	38.12512207	15.4939	14.8242	14.6636	15.5352	19.0898	23.0211	27.1737	28.4206	27.1874	23.7208	20.4476	17.7781	16.03206667	16.42953333	26.20513333	23.78526667	20.613	28.4206	14.6636	15.6777	14.8474	14.5815	14.7355	15.1467	15.1894	15.1972	15.3257	15.3772	15.3374	15.4472	15.52	15.34836667	14.82123333	15.23743333	15.38726667	15.198575	15.6777	14.5815	38.6396	38.6871	38.6958	38.7978	38.9004	38.9737	39.2074	39.318
2440	absence	16.1875	38.0625	15.4716	14.8119	14.6671	15.5315	19.1172	23.0393	27.2152	28.4263	27.2005	23.7366	20.4254	17.7094	15.99763333	16.4386	26.22693333	23.7875	20.61266667	28.4263	14.6671	15.4673	14.8036	14.5878	14.827	15.373	15.6174	15.7376	15.9409	16.1218	15.967	16.695	17.2343	15.83506667	14.92926667	15.7653	16.26126667	15.697725	17.2343	14.5878	38.6358	38.6827	38.6999	38.7972	38.9012	38.9711	39.2068	39.3116
2441	absence	16.1875	38.00012207	15.4513	14.8182	14.6796	15.5525	19.1645	23.1048	27.2723	28.431	27.2143	23.7652	20.3994	17.6123	15.9606	16.46553333	26.26936667	23.79296667	20.62211667	28.431	14.6796	15.6154	15.2546	14.8123	14.7738	15.1692	15.1124	15.0712	15.1898	15.2261	15.2228	15.289	15.3177	15.3959	14.91843333	15.12446667	15.24596667	15.17119167	15.6154	14.7738	38.6266	38.6787	38.704	38.7959	38.9023	38.9691	39.1919	39.289
2442	absence	16.12512207	37.9375	15.4359	14.8134	14.6862	15.5906	19.2452	23.1751	27.292	28.4095	27.2218	23.779	20.4313	17.5597	15.93633333	16.50733333	26.2922	23.8107	20.63664167	28.4095	14.6862	15.6592	14.9482	14.5823	14.7664	15.1753	15.1295	15.1475	15.2309	15.2643	15.3306	15.4205	15.5087	15.37203333	14.84133333	15.1693	15.33846667	15.18028333	15.6592	14.5823	38.6195	38.6758	38.7058	38.7907	38.9101	38.9695	39.0847	39.2096
2443	absence	15.87512207	38.50012207	15.704	14.6998	14.2296	15.523	19.3095	22.979	27.3008	27.8885	25.9841	23.1246	19.4374	17.4956	15.96646667	16.35403333	26.0561	22.8487	20.306325	27.8885	14.2296	14.5987	14.7912	14.5899	14.5231	14.5744	14.5716	14.5639	14.5786	14.6062	14.6054	14.5932	14.5901	14.66	14.56246667	14.57136667	14.6016	14.59885833	14.7912	14.5231	37.9268	37.9102	37.8883	37.9226	38.0261	38.171	38.3578	38.3108
2444	absence	16.00012207	37.87512207	15.4491	14.8228	14.6911	15.6688	19.3196	23.232	27.2739	28.3184	27.2116	23.7999	20.5644	17.6384	15.9701	16.55983333	26.27476667	23.85863333	20.66583333	28.3184	14.6911	14.4629	14.5747	14.5475	14.6023	14.5329	14.4518	14.5052	14.4408	14.5629	14.6727	14.6569	14.6005	14.54603333	14.5609	14.46593333	14.63083333	14.550925	14.6727	14.4408	38.6119	38.6718	38.7063	38.7755	38.9058	38.9674	38.9102	39.0484
2445	absence	15.8125	37.87512207	15.5802	14.8489	14.6955	15.6519	19.0996	23.0496	27.1307	28.2609	27.1136	23.7747	20.7367	17.7821	16.0704	16.48233333	26.14706667	23.875	20.6437	28.2609	14.6955	13.7043	13.8231	13.8185	13.7844	13.7501	13.7631	13.7303	13.673	13.6654	13.6624	13.6661	13.6799	13.73576667	13.78433333	13.72213333	13.66463333	13.72671667	13.8231	13.6624	38.6333	38.6837	38.7067	38.7653	38.9035	38.9277	38.8912	38.9766
2446	absence	15.75012207	37.87512207	15.6158	14.8739	14.7049	15.6361	18.9501	22.9539	27.046	28.2437	27.0736	23.7625	20.7874	17.8159	16.10186667	16.43036667	26.0812	23.8745	20.62198333	28.2437	14.7049	13.6637	13.7955	13.8025	13.7751	13.726	13.7407	13.7016	13.6501	13.6547	13.6393	13.6393	13.6528	13.704	13.76786667	13.69746667	13.64443333	13.70344167	13.8025	13.6393	38.6405	38.6944	38.7105	38.7627	38.8989	38.9166	38.8909	38.9712
2447	absence	15.6875	37.9375	15.7319	14.9822	14.784	15.6208	18.4932	22.7392	26.879	28.1419	26.8696	23.5757	20.7996	17.9011	16.20506667	16.29933333	25.92003333	23.7483	20.54318333	28.1419	14.784	13.4364	13.5371	13.5576	13.5142	13.4821	13.4891	13.4683	13.4607	13.4584	13.4457	13.4548	13.4607	13.47806667	13.51796667	13.4727	13.45296667	13.480425	13.5576	13.4364	38.6946	38.7429	38.7511	38.7781	38.8679	38.9421	38.9193	38.9566
2448	absence	15.62512207	37.9375	15.7319	14.9822	14.784	15.6208	18.4932	22.7392	26.879	28.1419	26.8696	23.5757	20.7996	17.9011	16.20506667	16.29933333	25.92003333	23.7483	20.54318333	28.1419	14.784	13.4364	13.5371	13.5576	13.5142	13.4821	13.4891	13.4683	13.4607	13.4584	13.4457	13.4548	13.4607	13.47806667	13.51796667	13.4727	13.45296667	13.480425	13.5576	13.4364	38.6946	38.7429	38.7511	38.7781	38.8679	38.9421	38.9193	38.9566
2449	absence	15.8125	38.62512207	15.7363	14.6342	14.131	15.5608	19.15	22.9903	27.4166	27.9218	25.9411	22.94	19.4886	17.5052	15.95856667	16.2806	26.10956667	22.7899	20.28465833	27.9218	14.131	14.6182	14.765	14.5767	14.5418	14.6174	14.5885	14.5637	14.6037	14.6233	14.6075	14.5915	14.571	14.6514	14.57863333	14.5853	14.60743333	14.60569167	14.765	14.5418	37.9269	37.9045	37.9053	37.9248	38.0207	38.1634	38.3383	38.266
2450	absence	15.8125	38.6875	15.7339	14.6249	14.1235	15.5976	19.2006	23.083	27.6021	28.0113	25.9873	22.8956	19.5294	17.4991	15.95263333	16.30723333	26.23213333	22.8041	20.324025	28.0113	14.1235	14.5377	14.6823	14.5376	14.5585	14.6104	14.551	14.5245	14.5775	14.5796	14.5696	14.556	14.5463	14.58876667	14.56883333	14.551	14.5684	14.56925	14.6823	14.5245	37.9277	37.9053	37.9093	37.9256	38.0215	38.16	38.3294	38.2589
2451	absence	15.87512207	38.6875	15.7158	14.6646	14.1647	15.6068	19.2202	23.0775	27.5604	28.0268	26.0122	22.9688	19.4926	17.4803	15.95356667	16.33056667	26.22156667	22.82453333	20.33255833	28.0268	14.1647	15.4751	14.6559	14.0998	14.2416	14.4188	14.3974	14.4662	14.63	14.7555	14.8418	15.2386	15.7052	15.27873333	14.2534	14.49786667	14.9453	14.743825	15.7052	14.0998	37.9312	37.9106	37.9012	37.9256	38.024	38.1645	38.335	38.2697
2452	absence	15.87512207	38.5625	15.7101	14.6878	14.1954	15.5323	19.1866	22.9222	27.2289	27.8691	25.9528	23.0633	19.4399	17.4892	15.96236667	16.30476667	26.00673333	22.81866667	20.27313333	27.8691	14.1954	14.7144	14.7246	14.4181	14.3855	14.542	14.6086	14.5703	14.5787	14.6176	14.6117	14.5948	14.5915	14.67683333	14.44853333	14.58586667	14.60803333	14.57981667	14.7246	14.3855	37.9279	37.9091	37.8923	37.9233	38.022	38.166	38.3464	38.2868
2453	absence	15.9375	38.75012207	15.6894	14.709	14.2759	15.6564	19.4645	23.2613	27.8128	28.1746	26.0924	22.9531	19.4971	17.4729	15.9571	16.4656	26.41623333	22.84753333	20.42161667	28.1746	14.2759	14.3327	14.3848	14.3232	14.3312	14.3523	14.3303	14.3092	14.3266	14.3146	14.304	14.3025	14.2995	14.339	14.33556667	14.32203333	14.30703333	14.32590833	14.3848	14.2995	37.9376	37.9229	37.9091	37.9239	38.0288	38.1661	38.3402	38.2952
2454	absence	16.0625	39.00012207	15.5819	14.6677	14.2789	15.5601	19.1307	22.7343	27.1054	27.8086	25.9383	22.7968	19.4506	17.3776	15.87573333	16.32323333	25.88276667	22.72856667	20.202575	27.8086	14.2789	14.7323	14.7224	14.6342	14.6619	14.5794	14.5574	14.5393	14.5819	14.6145	14.5959	14.6131	14.6824	14.71236667	14.62516667	14.55953333	14.60783333	14.626225	14.7323	14.5393	37.9309	37.9273	37.9061	37.9301	38.01	38.1018	38.1957	38.175
2455	absence	16.0625	39.0625	15.5658	14.6486	14.2822	15.5769	19.0975	22.706	27.0143	27.7165	25.8982	22.7804	19.4383	17.3638	15.8594	16.31886667	25.81226667	22.70563333	20.17404167	27.7165	14.2822	15.2663	14.6403	14.2123	14.3111	14.2687	14.3237	14.4208	14.537	14.6457	14.7188	14.972	15.4803	15.12896667	14.26403333	14.42716667	14.77883333	14.64975	15.4803	14.2123	37.9312	37.9276	37.9021	37.932	38.0081	38.0955	38.1816	38.1535
2456	absence	16.0625	39.12512207	15.5224	14.6673	14.2672	15.5612	19.1037	22.8244	27.1037	27.595	25.7893	22.6634	19.411	17.3101	15.83326667	16.3107	25.84103333	22.62123333	20.15155833	27.595	14.2672	14.4421	14.5424	14.4618	14.516	14.5398	14.4848	14.454	14.4836	14.4822	14.486	14.5208	14.5391	14.50786667	14.50586667	14.47413333	14.49633333	14.49605	14.5424	14.4421	37.9396	37.9324	37.9076	37.9349	37.9965	38.0724	38.1223	38.0935
2457	absence	16.00012207	39.25012207	15.5224	14.6673	14.2672	15.5612	19.1037	22.8244	27.1037	27.595	25.7893	22.6634	19.411	17.3101	15.83326667	16.3107	25.84103333	22.62123333	20.15155833	27.595	14.2672	14.4306	14.5274	14.4569	14.5014	14.5163	14.4782	14.4522	14.4751	14.4728	14.4803	14.5189	14.5267	14.4949	14.49153333	14.4685	14.49066667	14.4864	14.5274	14.4306	37.9396	37.9324	37.9076	37.9349	37.9965	38.0724	38.1223	38.0935
2458	absence	16.00012207	39.3125	15.4788	14.6518	14.2489	15.5475	19.0426	22.7342	26.9982	27.5579	25.7314	22.6263	19.3888	17.2907	15.8071	16.27966667	25.76343333	22.58216667	20.10809167	27.5579	14.2489	14.6964	14.6973	14.5069	14.547	14.5063	14.5451	14.5336	14.5557	14.5725	14.5996	14.6771	14.7297	14.7078	14.52006667	14.5448	14.6164	14.59726667	14.7297	14.5063	37.9448	37.9339	37.9089	37.9353	37.9938	38.0605	38.1009	38.081
2459	absence	16.00012207	39.37512207	15.4287	14.6073	14.2277	15.5393	18.9896	22.6105	26.8388	27.5142	25.6766	22.6029	19.3681	17.2734	15.7698	16.2522	25.6545	22.5492	20.056425	27.5142	14.2277	15.4109	14.602	14.1566	14.2547	14.6161	14.8439	14.9132	15.1979	15.4404	16.1004	15.643	16.9149	15.6426	14.34246667	14.985	15.72793333	15.1745	16.9149	14.1566	37.9495	37.9356	37.9083	37.9359	37.9926	38.0497	38.0839	38.0724
2460	absence	15.9375	39.4375	15.4236	14.6243	14.2187	15.4793	18.8398	22.3738	26.4591	27.3977	25.588	22.554	19.3463	17.2659	15.77126667	16.17926667	25.4102	22.4961	19.96420833	27.3977	14.2187	14.9548	14.6189	14.1636	14.2874	14.2572	14.4057	14.4808	14.5421	14.5657	14.6083	14.6942	14.7987	14.7908	14.23606667	14.4762	14.62273333	14.53145	14.9548	14.1636	37.9511	37.9364	37.9123	37.9363	37.9862	38.0322	38.0562	38.061
2461	absence	15.87512207	39.50012207	15.4055	14.6231	14.2051	15.481	18.7932	22.3308	26.4181	27.3342	25.5105	22.4962	19.3277	17.2682	15.7656	16.15976667	25.36103333	22.4448	19.9328	27.3342	14.2051	14.6814	14.6397	14.3589	14.4851	14.4917	14.5489	14.5426	14.5702	14.5691	14.6001	14.6592	14.71	14.67703333	14.44523333	14.5539	14.60946667	14.57140833	14.71	14.3589	37.9545	37.9364	37.9162	37.9394	37.9837	38.0325	38.0544	38.0618
2462	absence	15.8125	39.5625	15.3528	14.5903	14.165	15.5001	18.8106	22.4533	26.6863	27.3691	25.4494	22.4271	19.327	17.2707	15.73793333	16.15856667	25.5029	22.40116667	19.95014167	27.3691	14.165	14.8865	14.5891	14.1187	14.2344	14.2651	14.414	14.4887	14.5485	14.5596	14.598	14.6483	14.7417	14.7391	14.20606667	14.48373333	14.60196667	14.50771667	14.8865	14.1187	37.9597	37.9367	37.9214	37.9418	37.982	38.0439	38.0707	38.0674
2463	absence	15.8125	39.62512207	15.2613	14.512	14.1324	15.5163	18.8082	22.4171	26.676	27.3587	25.3869	22.4009	19.3077	17.2501	15.67446667	16.1523	25.48393333	22.36516667	19.91896667	27.3587	14.1324	15.2598	14.5093	14.0803	14.3665	15.1159	15.9669	16.8191	17.7027	18.2027	20.7357	17.6143	17.2482	15.67243333	14.5209	16.82956667	18.8509	16.46845	20.7357	14.0803	37.9663	37.938	37.9208	37.9437	37.9832	38.0428	38.0683	38.0587
2464	absence	15.75012207	39.6875	15.3122	14.5642	14.1431	15.4749	18.8383	22.5821	26.8229	27.3829	25.353	22.3277	19.3398	17.2965	15.7243	16.1521	25.59596667	22.34016667	19.95313333	27.3829	14.1431	14.4784	14.6714	14.56	14.5295	14.5392	14.502	14.5306	14.5558	14.5416	14.5428	14.5506	14.5628	14.57086667	14.5429	14.52946667	14.545	14.54705833	14.6714	14.4784	37.9696	37.9397	37.9233	37.9401	37.978	38.0467	38.0794	38.0565
2465	absence	15.75012207	39.75012207	15.2963	14.5296	14.1379	15.4728	18.8356	22.6067	26.9207	27.3889	25.2896	22.2811	19.3318	17.2883	15.70473333	16.14876667	25.63876667	22.30083333	19.948275	27.3889	14.1379	14.8188	14.5275	14.0962	14.26	14.3216	14.4572	14.5292	14.56	14.5751	14.5854	14.5966	14.6587	14.66833333	14.22593333	14.51546667	14.5857	14.49885833	14.8188	14.0962	37.9754	37.9405	37.9222	37.94	37.9775	38.0444	38.0763	38.0412
2466	absence	15.75012207	39.8125	15.2765	14.4816	14.131	15.4637	18.7787	22.5656	26.8844	27.3697	25.211	22.2338	19.3288	17.2708	15.6763	16.12446667	25.60656667	22.25786667	19.9163	27.3697	14.131	15.0721	14.4798	14.054	14.0711	14.1772	14.2874	14.4158	14.526	14.6127	14.7589	14.7585	15.3414	14.96443333	14.10076667	14.40973333	14.71003333	14.54624167	15.3414	14.054	37.9809	37.9418	37.9216	37.94	37.9762	38.0378	38.0651	38.0274
2467	absence	15.75012207	39.87512207	15.2633	14.4456	14.1312	15.4599	18.7183	22.4942	26.7709	27.3269	25.1402	22.1966	19.3282	17.2527	15.65386667	16.10313333	25.53066667	22.22166667	19.87733333	27.3269	14.1312	14.864	14.4456	14.0569	14.1471	14.208	14.3035	14.4348	14.5037	14.552	14.5843	14.6057	14.74	14.6832	14.13733333	14.414	14.58066667	14.4538	14.864	14.0569	37.9849	37.9432	37.9205	37.9403	37.9754	38.0309	38.0537	38.017
2468	absence	15.6875	39.9375	15.285	14.4567	14.1388	15.3722	18.5476	22.3289	26.3365	27.2107	25.0661	22.1709	19.3639	17.2496	15.66376667	16.01953333	25.29203333	22.2003	19.79390833	27.2107	14.1388	14.2052	14.244	14.2293	14.234	14.2425	14.2175	14.1973	14.2042	14.2062	14.2112	14.2195	14.229	14.22606667	14.23526667	14.20633333	14.2123	14.21999167	14.244	14.1973	37.986	37.9467	37.919	37.9342	37.9666	38.0088	38.0196	38.0018
2469	absence	15.62512207	40.00012207	15.2895	14.4211	14.1347	15.2852	18.3797	22.1532	25.9472	27.0394	24.9646	22.1385	19.3665	17.241	15.65053333	15.9332	25.0466	22.15653333	19.69671667	27.0394	14.1347	14.3987	14.4542	14.4572	14.4567	14.4643	14.4074	14.4391	14.482	14.4783	14.4822	14.498	14.4981	14.45033333	14.4594	14.44283333	14.48616667	14.45968333	14.4981	14.3987	37.9871	37.9546	37.9152	37.9308	37.9597	37.99	37.9957	37.9856
2470	absence	15.50012207	40.00012207	15.296	14.4262	14.1301	15.1902	18.2288	22.0589	25.4787	26.851	24.9638	22.1586	19.3537	17.256	15.6594	15.8497	24.7962	22.1587	19.616	26.851	14.1301	14.2222	14.2521	14.2413	14.2406	14.2484	14.2365	14.2251	14.224	14.2227	14.2255	14.232	14.2406	14.2383	14.24343333	14.22853333	14.22673333	14.23425	14.2521	14.2222	37.9851	37.9563	37.9084	37.9281	37.9497	37.9833	37.9868	37.987
2471	absence	15.5625	40.0625	15.288	14.4128	14.1239	15.207	18.2456	22.0689	25.3975	26.8057	25.0041	22.1641	19.3333	17.254	15.6516	15.85883333	24.75736667	22.16716667	19.60874167	26.8057	14.1239	14.2026	14.2357	14.2272	14.2281	14.236	14.2185	14.1996	14.199	14.1999	14.2043	14.2105	14.2218	14.22003333	14.23043333	14.2057	14.2049	14.21526667	14.236	14.199	37.9832	37.9543	37.9042	37.9279	37.9471	37.9835	37.9876	37.9924
2472	absence	15.4375	40.00012207	15.288	14.4128	14.1239	15.207	18.2456	22.0689	25.3975	26.8057	25.0041	22.1641	19.3333	17.254	15.6516	15.85883333	24.75736667	22.16716667	19.60874167	26.8057	14.1239	15.2855	14.4161	14.047	14.1502	14.4962	14.8793	15.3403	15.7365	15.9368	17.3661	15.9315	17.249	15.6502	14.23113333	15.3187	16.41146667	15.402875	17.3661	14.047	37.9832	37.9543	37.9042	37.9279	37.9471	37.9835	37.9876	37.9924
2473	absence	15.3125	40.00012207	15.2848	14.4215	14.1201	15.3	18.4479	22.244	25.5826	26.8916	25.1153	22.1572	19.3061	17.2316	15.64596667	15.956	24.90606667	22.19286667	19.675225	26.8916	14.1201	15.2825	14.4219	14.0538	14.2924	14.9266	15.7626	16.6567	17.5383	18.1145	20.8581	18.2864	17.2287	15.64436667	14.42426667	16.65253333	19.08633333	16.451875	20.8581	14.0538	37.9794	37.9471	37.899	37.9272	37.9486	37.9942	38.0015	38.0102
2474	absence	15.25012207	40.00012207	15.3047	14.4441	14.1225	15.3487	18.5894	22.3914	25.8754	26.9954	25.1576	22.1471	19.304	17.2229	15.65723333	16.0202	25.0874	22.2029	19.74193333	26.9954	14.1225	14.8743	14.4515	14.0314	14.0272	14.1697	14.2933	14.3469	14.4382	14.4888	14.5541	14.5429	14.7426	14.68946667	14.0761	14.35946667	14.5286	14.41340833	14.8743	14.0272	37.9775	37.9442	37.8978	37.9258	37.9505	38.002	38.013	38.0173
2475	absence	15.12512207	40.12512207	15.2572	14.2974	14.1144	15.351	18.5053	22.2265	25.5164	26.8393	25.0017	22.1134	19.2465	17.119	15.55786667	15.99023333	24.86073333	22.12053333	19.63234167	26.8393	14.1144	15.2542	14.3023	14.0427	14.341	14.969	15.8662	16.851	17.8574	18.4182	20.9915	18.1933	17.1145	15.557	14.4509	16.8582	19.201	16.516775	20.9915	14.0427	37.9794	37.9497	37.8915	37.9177	37.947	37.9968	38.005	37.9805
2476	absence	15.0625	40.12512207	15.3036	14.3544	14.1248	15.3216	18.5129	22.2961	25.5551	26.8748	25.0225	22.1037	19.2381	17.1339	15.5973	15.98643333	24.90866667	22.12143333	19.65345833	26.8748	14.1248	15.299	14.363	14.0287	14.0787	14.2598	14.5183	14.7501	14.9237	15.0354	15.6653	15.185	16.2798	15.31393333	14.1224	14.7307	15.29523333	14.86556667	16.2798	14.0287	37.9786	37.9505	37.8935	37.9152	37.9479	38.0087	38.0196	37.9892
2477	absence	15.00012207	40.1875	15.2377	14.2681	14.1274	15.3391	18.5637	22.3375	25.6248	26.9039	25.0017	22.0656	19.2018	17.0428	15.5162	16.01006667	24.9554	22.0897	19.64284167	26.9039	14.1274	15.2348	14.2714	14.064	14.4653	15.3872	16.4697	17.6759	19.013	20.6596	21.9318	19.0561	17.0378	15.51466667	14.63883333	17.71953333	20.54916667	17.10555	21.9318	14.064	37.9809	37.9512	37.8942	37.9099	37.9497	38.0161	38.0226	37.9876
2478	absence	14.9375	40.1875	15.3092	14.3427	14.1424	15.3138	18.6351	22.4896	25.7839	26.9614	25.0375	22.0617	19.2105	17.0828	15.57823333	16.03043333	25.0783	22.10323333	19.69755	26.9614	14.1424	15.0035	14.3548	14.0365	14.0701	14.1087	14.2308	14.3707	14.483	14.5452	14.6406	14.6162	14.9217	14.76	14.07176667	14.3615	14.60066667	14.44848333	15.0035	14.0365	37.9805	37.9533	37.896	37.9078	37.9524	38.0305	38.0438	38.0027
2479	absence	14.87512207	40.25012207	15.2597	14.2786	14.1384	15.3671	18.9689	22.8725	26.5856	27.2181	25.1115	22.0249	19.2355	17.0455	15.52793333	16.15813333	25.55873333	22.12396667	19.84219167	27.2181	14.1384	15.256	14.283	14.0739	14.4027	15.0658	15.8774	16.7178	17.8473	18.7746	21.0236	18.7373	17.0396	15.5262	14.51413333	16.81416667	19.51183333	16.59158333	21.0236	14.0739	37.9825	37.954	37.8991	37.9	37.958	38.0507	38.0642	38.0333
2480	absence	14.9375	40.37512207	14.9167	13.906	13.9856	15.421	19.0446	22.9938	27.002	27.3647	25.0289	21.8703	19.2005	16.8214	15.2147	16.1504	25.78683333	22.03323333	19.79629167	27.3647	13.906	14.9104	13.9076	13.9345	14.6653	15.7762	16.9361	17.9602	19.0829	20.7208	21.7664	19.1853	16.8135	15.2105	14.792	17.99306667	20.5575	17.13826667	21.7664	13.9076	37.9935	37.9407	37.8902	37.8907	37.9521	38.0557	38.0607	38.0404
2481	absence	14.9375	40.4375	14.9064	13.8517	13.9509	15.4088	18.9975	22.8814	26.8526	27.2984	24.9688	21.8328	19.171	16.8004	15.18616667	16.11906667	25.67746667	21.99086667	19.74339167	27.2984	13.8517	14.9015	13.8548	13.9077	14.7236	16.1339	17.3702	18.4751	19.6539	21.7899	21.7965	19.1587	16.794	15.18343333	14.92173333	18.49973333	20.91503333	17.37998333	21.7965	13.8548	37.9932	37.9381	37.8882	37.89	37.9499	38.0444	38.0487	38.0327
2482	absence	14.87512207	40.50012207	15.145	14.036	13.9656	15.3697	18.9655	22.6888	26.4469	27.077	24.9178	21.8391	19.1774	16.8956	15.35886667	16.10026667	25.40423333	21.9781	19.71036667	27.077	13.9656	15.1418	14.0458	13.9056	14.3736	14.9635	15.7209	16.3505	17.3118	18.0104	20.2998	18.263	16.8884	15.35866667	14.41423333	16.46106667	18.85773333	16.272925	20.2998	13.9056	37.9851	37.9467	37.8968	37.8887	37.9476	38.0144	38.0127	37.9965
2483	absence	14.87512207	40.5625	15.0341	13.9071	13.9163	15.3924	18.9869	22.6565	26.3977	27.016	24.9002	21.7719	19.0891	16.7939	15.24503333	16.09853333	25.35673333	21.9204	19.655175	27.016	13.9071	15.0319	13.9095	13.8717	14.9077	17.026	18.708	20.0028	21.659	23.566	21.7591	19.081	16.7887	15.24336667	15.26846667	20.12326667	21.4687	18.02595	23.566	13.8717	37.9864	37.9406	37.8929	37.8866	37.9469	38.007	38.0045	37.9806
2484	absence	14.8125	40.62512207	15.0791	13.8586	13.8708	15.3548	18.8865	22.5392	25.9505	26.804	24.7971	21.7731	19.096	16.7749	15.23753333	16.03736667	25.0979	21.88873333	19.56538333	26.804	13.8586	15.0775	13.8619	13.8201	14.7767	16.6244	18.2334	19.5728	21.2231	23.1571	21.7601	19.0881	16.7675	15.23563333	15.07373333	19.67643333	21.3351	17.830225	23.1571	13.8201	37.9813	37.9326	37.8874	37.8847	37.9438	37.9945	37.9889	37.9589
2485	absence	14.75012207	40.62512207	15.2373	13.9521	13.8943	15.3061	18.8405	22.5563	25.7682	26.742	24.7658	21.8102	19.1566	16.8639	15.3511	16.01363333	25.02216667	21.91086667	19.57444167	26.742	13.8943	15.2352	13.9693	13.8283	14.4205	15.1948	16.1353	16.8942	17.782	18.5923	20.7864	18.7777	16.8548	15.3531	14.4812	16.93716667	19.38546667	16.53923333	20.7864	13.8283	37.9768	37.9342	37.8911	37.8865	37.9449	37.9955	37.9898	37.9586
2486	absence	13.62512207	41.25012207	14.8147	13.4892	13.6415	15.238	19.1992	22.7942	26.3252	26.6871	24.6367	21.4469	18.8736	16.3043	14.8694	16.02623333	25.26883333	21.6524	19.45421667	26.6871	13.4892	14.7984	13.5015	13.5771	14.6389	16.1686	17.5971	19.0548	20.1094	21.5638	21.4057	18.8587	16.2902	14.86336667	14.79486667	18.92043333	20.6094	17.29701667	21.5638	13.5015	37.9783	37.9196	37.8893	37.844	37.8986	38.0005	38.0712	38.0273
2487	absence	13.37512207	41.25012207	14.7326	13.4119	13.6339	15.2929	19.1545	22.7803	26.29	26.6208	24.5766	21.435	18.8455	16.3299	14.8248	16.0271	25.23036667	21.61903333	19.425325	26.6208	13.4119	14.7286	13.4322	13.5631	14.7195	16.2468	17.6899	19.2551	20.4366	22.2598	21.4246	18.8322	16.3235	14.8281	14.84313333	19.1272	20.83886667	17.409325	22.2598	13.4322	37.9827	37.9129	37.8768	37.8471	37.9193	38.0018	38.0621	38.0065
2488	absence	13.00012207	41.25012207	15.3131	14.1425	14.0906	15.4516	19.0355	22.9223	26.9358	26.7066	24.6905	21.5186	18.7928	16.7047	15.38676667	16.19256667	25.52156667	21.6673	19.69205	26.9358	14.0906	15.3111	14.1524	14.0294	14.5783	15.5157	16.5668	17.7306	18.6222	20.9901	21.4763	18.7368	16.7009	15.38813333	14.7078	17.63986667	20.40106667	17.03421667	21.4763	14.0294	37.9673	37.9502	37.9336	37.8998	37.939	38.0081	38.1222	38.0665
2489	absence	12.87512207	41.37512207	14.5982	13.6419	13.8425	15.4812	18.8796	22.6737	26.6359	26.4749	24.5752	21.3515	18.6226	16.4669	14.90233333	16.06776667	25.2615	21.51643333	19.43700833	26.6359	13.6419	14.5936	13.6492	13.7862	15.0176	16.9147	18.3939	20.2897	21.665	23.8443	21.3399	18.6014	16.4622	14.90166667	15.2395	20.1162	21.26186667	17.87980833	23.8443	13.6492	37.998	37.9307	37.9137	37.8981	37.9363	37.9857	38.0914	38.0104
2490	absence	12.8125	41.37512207	14.7265	13.7412	13.8739	15.4427	18.7761	22.6304	26.4561	26.3931	24.5347	21.36	18.6298	16.5538	15.00716667	16.0309	25.15986667	21.50816667	19.426525	26.4561	13.7412	14.722	13.7459	13.8108	14.8026	16.1732	17.3349	18.8411	19.8682	22.5085	21.3427	18.5743	16.5485	15.00546667	14.92886667	18.6814	20.8085	17.35605833	22.5085	13.7459	37.9951	37.9344	37.9162	37.8997	37.9351	37.9899	38.0878	38.0223
2491	absence	11.0625	42.62512207	14.681	13.5058	13.5171	15.0979	18.6736	22.9856	27.4735	25.9216	24.0494	20.5246	18.3987	15.7115	14.63276667	15.76286667	25.46023333	20.9909	19.21169167	27.4735	13.5058	14.6777	13.4955	13.4547	14.7718	17.3875	19.5821	21.878	22.8756	23.9542	20.5028	18.3917	15.7088	14.62733333	15.20466667	21.44523333	20.94956667	18.0567	23.9542	13.4547	38.0095	38.0019	37.9557	37.9788	38.0152	38.0561	38.236	38.1424
2492	absence	11.00012207	42.62512207	14.931	13.6774	13.58	15.0542	18.5986	22.9161	27.4034	25.8801	24.0204	20.5801	18.466	15.8177	14.8087	15.74426667	25.39986667	21.02216667	19.24375	27.4034	13.58	14.9288	13.6684	13.5078	14.3588	16.0747	16.6816	17.8541	18.8957	21.7144	20.5454	18.4578	15.8152	14.80413333	14.6471	17.81046667	20.2392	16.875225	21.7144	13.5078	38.0062	38.006	37.9615	37.9791	38.013	38.0594	38.237	38.1415
2493	absence	10.87512207	42.75012207	14.8609	13.549	13.5132	15.0489	18.519	22.8485	27.2496	25.5889	23.9558	20.4024	18.2804	15.6847	14.6982	15.6937	25.229	20.87953333	19.12510833	27.2496	13.5132	14.8589	13.5393	13.4501	14.7738	17.4503	19.8687	21.9038	22.6208	23.8568	20.382	18.2726	15.6822	14.69346667	15.22473333	21.46443333	20.83713333	18.05494167	23.8568	13.4501	38.0203	38.0196	37.9689	37.9863	38.0187	38.0662	38.244	38.1121
2494	absence	13.9375	40.6875	15.6388	14.4807	14.2024	15.3221	19.0288	23.1029	26.5862	27.1959	25.1219	21.8065	19.067	17.0021	15.7072	16.18443333	25.62833333	21.99846667	19.87960833	27.1959	14.2024	14.7352	14.6175	14.1956	14.2338	14.3154	14.4719	14.5471	14.5971	14.6158	14.6028	14.5739	14.5614	14.63803333	14.24826667	14.5387	14.5975	14.505625	14.7352	14.1956	37.9526	37.9424	37.9223	37.8991	37.9283	38.0261	38.1388	38.1163
2495	absence	13.87512207	40.6875	15.6209	14.4715	14.1794	15.3345	19.0889	23.1545	26.8414	27.2813	25.1486	21.7887	19.0541	17.0057	15.69936667	16.20093333	25.75906667	21.99713333	19.914125	27.2813	14.1794	14.7995	14.5344	14.0879	14.0373	14.1302	14.3336	14.5052	14.5816	14.5896	14.5844	14.5639	14.5911	14.64166667	14.08513333	14.47346667	14.5793	14.44489167	14.7995	14.0373	37.9499	37.9408	37.9174	37.8935	37.922	38.033	38.1666	38.1312
2496	absence	13.8125	40.6875	15.5929	14.4668	14.1591	15.3506	19.2164	23.3039	27.264	27.4063	25.18	21.7682	19.0617	17.0024	15.68736667	16.24203333	25.9914	22.0033	19.981025	27.4063	14.1591	14.0891	14.1499	14.0971	14.1097	14.127	14.1025	14.0859	14.1166	14.1337	14.1251	14.1298	14.1529	14.13063333	14.11126667	14.10166667	14.12953333	14.118275	14.1529	14.0859	37.9489	37.9413	37.9158	37.8887	37.9197	38.0464	38.1973	38.1484
2497	absence	14.00012207	40.9375	14.949	13.9295	13.8879	15.3644	19.3626	23.2562	27.1749	27.1666	24.8838	21.5941	19.0069	16.5633	15.14726667	16.20496667	25.8659	21.82826667	19.7616	27.1749	13.8879	15.1651	14.0874	13.9072	14.4873	15.2867	16.1957	17.2694	18.0569	19.1447	21.2529	19.0772	16.7014	15.31796667	14.5604	17.174	19.82493333	16.719325	21.2529	13.9072	37.9821	37.9355	37.9067	37.867	37.8974	38.0198	38.137	38.0785
2498	absence	13.9375	41.00012207	14.949	13.9295	13.8879	15.3644	19.3626	23.2562	27.1749	27.1666	24.8838	21.5941	19.0069	16.5633	15.14726667	16.20496667	25.8659	21.82826667	19.7616	27.1749	13.8879	14.9464	13.9474	13.8387	14.5346	15.5861	16.6546	17.8954	18.7645	20.2876	21.4739	18.9961	16.5599	15.15123333	14.65313333	17.7715	20.25253333	16.9571	21.4739	13.8387	37.9821	37.9355	37.9067	37.867	37.8974	38.0198	38.137	38.0785
2499	absence	13.87512207	41.00012207	14.949	13.9295	13.8879	15.3644	19.3626	23.2562	27.1749	27.1666	24.8838	21.5941	19.0069	16.5633	15.14726667	16.20496667	25.8659	21.82826667	19.7616	27.1749	13.8879	14.9464	13.9474	13.8387	14.5346	15.5861	16.6546	17.8954	18.7645	20.2876	21.4739	18.9961	16.5599	15.15123333	14.65313333	17.7715	20.25253333	16.9571	21.4739	13.8387	37.9821	37.9355	37.9067	37.867	37.8974	38.0198	38.137	38.0785
2500	absence	13.87512207	41.0625	14.7117	13.6865	13.7949	15.3925	19.3822	23.2507	27.1639	27.1348	24.8645	21.5266	18.925	16.387	14.9284	16.18986667	25.8498	21.77203333	19.685025	27.1639	13.6865	14.7091	13.7146	13.7432	14.7246	16.505	18.2081	20.1739	21.4146	23.2757	21.5144	18.9147	16.3839	14.93586667	14.99093333	19.9322	21.23493333	17.77348333	23.2757	13.7146	37.985	37.9269	37.9021	37.8637	37.8957	38.0148	38.1294	38.0705
2501	absence	13.8125	41.12512207	14.7491	13.6251	13.7327	15.3385	19.3283	23.0861	26.899	26.9535	24.7669	21.501	18.9308	16.3204	14.8982	16.13316667	25.6462	21.7329	19.60261667	26.9535	13.6251	14.7484	13.6455	13.6778	14.6303	16.1782	17.7097	19.3446	20.4225	22.1663	21.4786	18.9191	16.3166	14.9035	14.82876667	19.15893333	20.85466667	17.43646667	22.1663	13.6455	37.9822	37.9293	37.8988	37.8552	37.8926	38.0033	38.1005	38.0489
2502	absence	13.50012207	40.8125	15.5339	14.4516	14.2201	15.3625	19.1858	23.4543	27.6286	27.712	25.1339	21.6552	18.9535	17.0207	15.66873333	16.25613333	26.26496667	21.9142	20.02600833	27.712	14.2201	14.1352	14.214	14.1912	14.1326	14.1401	14.156	14.147	14.1648	14.184	14.1955	14.1732	14.2133	14.1875	14.15463333	14.15593333	14.18423333	14.170575	14.214	14.1326	37.948	37.9348	37.919	37.8963	37.9299	38.086	38.2738	38.2947
2503	absence	13.4375	40.75012207	15.4819	14.4252	14.2384	15.381	19.177	23.5756	27.7978	27.9245	25.2983	21.6563	18.9367	17.0005	15.63586667	16.26546667	26.43263333	21.96376667	20.07443333	27.9245	14.2384	14.4247	14.5776	14.6196	14.4922	14.4838	14.5933	14.617	14.5675	14.5654	14.59	14.6531	14.6031	14.53513333	14.53186667	14.5926	14.60283333	14.56560833	14.6531	14.4247	37.9476	37.9247	37.9239	37.9001	37.9363	38.0925	38.2887	38.3424
2504	absence	13.4375	40.8125	15.5263	14.4367	14.2236	15.3738	19.155	23.4958	27.6884	27.7776	25.1503	21.6443	18.939	17.004	15.65566667	16.2508	26.3206	21.9112	20.03456667	27.7776	14.2236	13.9085	13.9456	14.0077	13.9916	13.9813	13.9878	13.9908	13.981	13.9798	13.9778	13.98	13.9771	13.94373333	13.99353333	13.98653333	13.9792	13.97575	14.0077	13.9085	37.9479	37.9299	37.9196	37.8996	37.9341	38.0888	38.2806	38.3134
2505	absence	13.37512207	40.75012207	15.4623	14.4116	14.2361	15.3892	19.1561	23.6087	27.8496	27.9438	25.3017	21.6581	18.9356	16.9765	15.6168	16.26046667	26.46736667	21.96513333	20.07744167	27.9438	14.2361	14.174	14.2641	14.3041	14.2021	14.1941	14.2224	14.2187	14.197	14.221	14.2805	14.3253	14.3525	14.26353333	14.23343333	14.2127	14.2756	14.24631667	14.3525	14.174	37.9509	37.9201	37.9225	37.9017	37.939	38.0943	38.2926	38.3467
2506	absence	13.37512207	40.8125	15.5157	14.4229	14.2199	15.3846	19.1352	23.5321	27.7398	27.8123	25.1667	21.641	18.9367	16.9809	15.63983333	16.24656667	26.3614	21.9148	20.04065	27.8123	14.2199	14.4045	14.5819	14.6087	14.4908	14.4649	14.5661	14.5879	14.5549	14.5542	14.565	14.6348	14.6099	14.5321	14.52146667	14.56963333	14.58466667	14.55196667	14.6348	14.4045	37.9492	37.9255	37.9181	37.9012	37.9371	38.0905	38.2851	38.3216
2507	absence	13.75012207	41.1875	14.571	13.3186	13.5922	15.3041	19.2901	22.9402	26.6395	26.8148	24.7036	21.3963	18.7972	16.111	14.66686667	16.06213333	25.46483333	21.63236667	19.45655	26.8148	13.3186	14.5703	13.3516	13.5402	14.7941	16.8313	18.763	20.7039	22.1671	23.7169	21.3841	18.7863	16.107	14.6763	15.0552	20.54466667	21.29576667	17.89298333	23.7169	13.3516	37.9825	37.9121	37.8857	37.8448	37.8925	37.9957	38.0772	38.0326
2508	absence	13.62512207	41.1875	14.8147	13.4892	13.6415	15.238	19.1992	22.7942	26.3252	26.6871	24.6367	21.4469	18.8736	16.3043	14.8694	16.02623333	25.26883333	21.6524	19.45421667	26.6871	13.4892	14.7984	13.5015	13.5771	14.6389	16.1686	17.5971	19.0548	20.1094	21.5638	21.4057	18.8587	16.2902	14.86336667	14.79486667	18.92043333	20.6094	17.29701667	21.5638	13.5015	37.9783	37.9196	37.8893	37.844	37.8986	38.0005	38.0712	38.0273
2509	absence	13.5625	41.1875	14.9228	13.5983	13.6675	15.2263	19.2095	22.8026	26.3426	26.6715	24.6191	21.4579	18.8943	16.4365	14.98586667	16.03443333	25.27223333	21.6571	19.48740833	26.6715	13.5983	14.9218	13.6144	13.606	14.7546	16.9615	19.0368	21.0114	22.5902	23.9234	21.4455	18.8835	16.4329	14.9897	15.10736667	20.87946667	21.41746667	18.0985	23.9234	13.606	37.9772	37.9245	37.8897	37.8442	37.9053	38.0062	38.0759	38.0283
2510	absence	13.50012207	41.1875	15.0453	13.7425	13.7152	15.2308	19.2139	22.8355	26.4358	26.6823	24.6055	21.4965	18.9514	16.572	15.11993333	16.0533	25.31786667	21.68446667	19.54389167	26.6823	13.7152	15.0422	13.7581	13.6296	14.3109	14.9859	15.5401	16.3055	17.0091	17.7529	20.5388	18.8805	16.5678	15.1227	14.3088	16.2849	19.0574	16.19345	20.5388	13.6296	37.9773	37.9307	37.8899	37.8457	37.9121	38.0102	38.081	38.0307
2511	absence	13.3125	41.25012207	14.8128	13.4412	13.6841	15.2944	19.0802	22.7223	26.1397	26.5497	24.5439	21.4554	18.8581	16.3574	14.87046667	16.01956667	25.13723333	21.61913333	19.4116	26.5497	13.4412	14.8087	13.4586	13.6132	14.6873	16.0285	17.2556	18.5285	19.6758	21.0251	21.4235	18.8433	16.35	14.87243333	14.77633333	18.48663333	20.43063333	17.14150833	21.4235	13.4586	37.9788	37.9134	37.882	37.8563	37.9221	37.9995	38.0569	38.0059
2512	absence	13.25012207	41.25012207	14.8638	13.4591	13.7354	15.3102	19.0388	22.6855	26.0271	26.4859	24.5394	21.4529	18.8373	16.3662	14.89636667	16.02813333	25.06616667	21.60986667	19.40013333	26.4859	13.4591	14.8592	13.4754	13.6631	14.7031	16.0822	17.4277	18.8706	20.058	21.7193	21.4396	18.8229	16.3591	14.8979	14.81613333	18.78543333	20.6606	17.29001667	21.7193	13.4754	37.9749	37.9125	37.8867	37.8651	37.9256	37.9985	38.0535	38.0055
2513	absence	13.1875	41.25012207	14.8807	13.4727	13.7743	15.3269	19.0229	22.6733	25.9606	26.4535	24.5571	21.4267	18.7899	16.3583	14.9039	16.04136667	25.02913333	21.59123333	19.39140833	26.4535	13.4727	14.8785	13.495	13.7138	14.907	17.0375	18.9372	20.8736	22.2877	23.8276	21.4178	18.7767	16.353	14.90883333	15.21943333	20.6995	21.3407	18.04211667	23.8276	13.495	37.972	37.9109	37.8897	37.8708	37.9281	37.9984	38.0524	38.0066
2514	absence	13.12512207	41.1875	15.4013	14.0983	14.0767	15.3373	18.9903	22.8497	26.5525	26.6102	24.6475	21.5246	18.8743	16.7355	15.4117	16.13476667	25.33746667	21.68213333	19.64151667	26.6102	14.0767	15.3979	14.0899	14.0255	14.3622	14.6957	15.0854	15.529	15.8518	16.3488	18.1692	18.2013	16.688	15.39193333	14.36113333	15.48873333	17.5731	15.703725	18.2013	14.0255	37.9632	37.9464	37.9222	37.8957	37.9356	38.0181	38.1164	38.0787
2515	absence	13.0625	41.1875	15.4371	14.1952	14.1247	15.3678	18.994	22.9118	26.784	26.6933	24.7069	21.5319	18.8617	16.7572	15.46316667	16.16216667	25.46303333	21.70016667	19.69713333	26.784	14.1247	15.4346	14.1956	14.074	14.3456	14.6726	15.0404	15.5315	15.9342	16.4712	18.3267	18.0708	16.7153	15.4485	14.36406667	15.50203333	17.6229	15.734375	18.3267	14.074	37.9632	37.9518	37.9294	37.8991	37.9372	38.0207	38.1299	38.0945
2516	absence	12.9375	41.3125	15.0403	13.9536	13.983	15.4755	18.9768	22.8288	26.8756	26.6224	24.6326	21.4772	18.7427	16.6409	15.2116	16.1451	25.44226667	21.6175	19.60411667	26.8756	13.9536	15.0362	13.9614	13.9179	14.6268	15.6216	16.6375	17.8297	18.786	21.0347	21.4482	18.6865	16.6356	15.21106667	14.7221	17.75106667	20.3898	17.01850833	21.4482	13.9179	37.9802	37.9418	37.9261	37.8987	37.9376	37.9959	38.1099	38.0358
2517	absence	12.75012207	41.37512207	14.8959	13.8625	13.92	15.4155	18.7161	22.6536	26.4103	26.3384	24.4989	21.3596	18.6324	16.6483	15.13556667	16.0172	25.1341	21.49696667	19.44595833	26.4103	13.8625	14.8919	13.8661	13.8522	14.6675	15.8064	16.8602	18.1826	19.1515	21.4877	21.3202	18.5219	16.6423	15.13343333	14.77536667	18.06476667	20.44326667	17.10420833	21.4877	13.8522	37.9899	37.9384	37.9194	37.9021	37.9354	37.9989	38.0926	38.0456
2518	absence	13.0625	41.00012207	15.5267	14.4149	14.1793	15.4249	19.1572	23.4562	27.711	27.3516	25.1068	21.5101	19.0424	16.8243	15.58863333	16.2538	26.17293333	21.88643333	19.97545	27.711	14.1793	14.8388	14.6285	14.1801	14.142	14.1925	14.2432	14.3621	14.5569	14.5943	14.6054	14.6079	14.631	14.69943333	14.17153333	14.3874	14.60253333	14.465225	14.8388	14.142	37.9621	37.9473	37.9116	37.8972	37.9425	38.0767	38.2648	38.235
2519	absence	13.0625	40.9375	15.5106	14.3952	14.1569	15.4037	19.1153	23.4632	27.76	27.4721	25.1379	21.5192	19.0346	16.8036	15.5698	16.2253	26.23176667	21.89723333	19.981025	27.76	14.1569	14.4166	14.6007	14.5799	14.4452	14.4035	14.4812	14.5602	14.5854	14.5755	14.5595	14.6001	14.5916	14.5363	14.4762	14.54226667	14.57836667	14.53328333	14.6007	14.4035	37.9628	37.9394	37.9011	37.8958	37.942	38.081	38.2856	38.2564
2520	absence	12.6875	41.4375	15.1114	14.0447	13.9928	15.5152	18.8978	23.0496	27.3785	26.6301	24.539	21.2952	18.8743	16.7707	15.30893333	16.13526667	25.68606667	21.5695	19.67494167	27.3785	13.9928	15.0755	14.0009	13.9073	14.377	14.8922	15.3876	15.9973	16.1983	17.3578	20.3801	18.0079	16.6531	15.24316667	14.39216667	15.86106667	18.58193333	16.01958333	20.3801	13.9073	37.9805	37.9529	37.9212	37.9096	37.9416	38.001	38.1438	38.1287
2521	absence	12.62512207	41.4375	15.1114	14.0447	13.9928	15.5152	18.8978	23.0496	27.3785	26.6301	24.539	21.2952	18.8743	16.7707	15.30893333	16.13526667	25.68606667	21.5695	19.67494167	27.3785	13.9928	15.1095	14.0464	13.9298	14.4528	15.2416	15.9838	16.8291	17.2449	19.7676	21.0189	18.4539	16.7527	15.30286667	14.5414	16.68593333	19.7468	16.56925	21.0189	13.9298	37.9805	37.9529	37.9212	37.9096	37.9416	38.001	38.1438	38.1287
2522	absence	12.5625	41.4375	15.1114	14.0447	13.9928	15.5152	18.8978	23.0496	27.3785	26.6301	24.539	21.2952	18.8743	16.7707	15.30893333	16.13526667	25.68606667	21.5695	19.67494167	27.3785	13.9928	15.1095	14.0464	13.9298	14.4528	15.2416	15.9838	16.8291	17.2449	19.7676	21.0189	18.4539	16.7527	15.30286667	14.5414	16.68593333	19.7468	16.56925	21.0189	13.9298	37.9805	37.9529	37.9212	37.9096	37.9416	38.001	38.1438	38.1287
2523	absence	12.5625	41.50012207	14.8482	13.839	13.9079	15.5644	18.964	23.0492	27.3976	26.6109	24.5945	21.2325	18.879	16.667	15.11806667	16.14543333	25.6859	21.56866667	19.62951667	27.3976	13.839	14.8461	13.8427	13.854	15.087	17.2319	18.8643	21.0277	22.5336	24.3236	21.2147	18.8461	16.6638	15.11753333	15.39096667	20.80853333	21.46146667	18.194625	24.3236	13.8427	37.9882	37.9487	37.9167	37.9128	37.9439	37.9843	38.1345	38.1129
2524	absence	12.50012207	41.5625	14.8283	13.7985	13.8833	15.5355	18.8676	22.9774	27.2251	26.5315	24.5847	21.2048	19.0179	16.6865	15.10443333	16.09546667	25.578	21.60246667	19.59509167	27.2251	13.7985	14.8267	13.8004	13.8301	15.07	17.1789	18.7632	20.8079	22.4409	24.2771	21.1885	19.0106	16.6843	15.1038	15.35966667	20.67066667	21.49206667	18.15655	24.2771	13.8004	37.9892	37.9492	37.9164	37.9161	37.9382	37.9749	38.1231	38.1248
2525	absence	12.4375	41.62512207	15.0575	13.9554	13.9189	15.4915	18.7945	23.0335	27.3829	26.6499	24.5794	21.2332	19.2245	16.9124	15.30843333	16.0683	25.68876667	21.67903333	19.68613333	27.3829	13.9189	15.0548	13.9482	13.85	14.3802	15.0588	15.6524	16.372	16.6535	18.7371	20.768	18.4961	16.8919	15.2983	14.42966667	16.22596667	19.33373333	16.32191667	20.768	13.85	37.9844	37.9578	37.9208	37.917	37.9285	37.9703	38.1323	38.1689
2526	absence	12.37512207	41.62512207	15.0575	13.9554	13.9189	15.4915	18.7945	23.0335	27.3829	26.6499	24.5794	21.2332	19.2245	16.9124	15.30843333	16.0683	25.68876667	21.67903333	19.68613333	27.3829	13.9189	15.0548	13.9482	13.85	14.3802	15.0588	15.6524	16.372	16.6535	18.7371	20.768	18.4961	16.8919	15.2983	14.42966667	16.22596667	19.33373333	16.32191667	20.768	13.85	37.9844	37.9578	37.9208	37.917	37.9285	37.9703	38.1323	38.1689
2527	absence	12.3125	41.6875	14.907	13.8627	13.8679	15.4713	18.7878	23.033	27.4141	26.6734	24.5757	21.2121	19.1239	16.7752	15.18163333	16.04233333	25.70683333	21.63723333	19.64200833	27.4141	13.8627	14.9057	13.8582	13.8083	14.7859	16.6397	17.697	19.6981	21.1945	24.0419	21.1894	19.1191	16.7748	15.17956667	15.07796667	19.52986667	21.45013333	17.80938333	24.0419	13.8083	37.9857	37.9604	37.9226	37.9172	37.9248	37.955	38.1261	38.172
2528	absence	11.5625	42.3125	14.4409	13.3724	13.5263	15.1412	18.7243	22.9408	27.2514	26.2664	24.1864	20.8136	18.5519	15.6582	14.4905	15.79726667	25.4862	21.18396667	19.23948333	27.2514	13.3724	14.4383	13.3612	13.4679	14.7857	17.6044	19.4074	21.9177	23.3403	24.0835	20.7994	18.5447	15.6558	14.4851	15.286	21.55513333	21.14253333	18.11719167	24.0835	13.3612	37.9436	37.9832	37.9414	37.9426	37.983	38.0141	38.1375	38.0338
2529	absence	11.1875	42.50012207	14.8824	13.7132	13.5922	15.0925	18.6616	23.0065	27.5054	25.9989	24.0584	20.6448	18.5555	15.8789	14.82483333	15.7821	25.5036	21.08623333	19.29919167	27.5054	13.5922	15.0596	13.8488	13.5795	14.0013	14.6063	14.9564	15.32	15.8209	16.4887	18.5285	18.1419	15.9679	14.95876667	14.06236667	15.36576667	17.7197	15.52665	18.5285	13.5795	37.9942	38.0018	37.9575	37.9774	38.0098	38.0582	38.2369	38.1533
2530	absence	11.0625	42.4375	15.2191	13.9403	13.7329	15.1263	18.6049	23.0319	27.5495	26.131	24.1485	20.7869	18.7112	16.0189	15.05943333	15.82136667	25.5708	21.21553333	19.41678333	27.5495	13.7329	15.2163	13.9273	13.6408	14.129	15.0459	15.5014	16.2126	16.978	19.2581	20.3966	18.6792	16.0157	15.0531	14.2719	16.23066667	19.44463333	16.250075	20.3966	13.6408	37.9561	37.9991	37.9563	37.9748	37.9923	38.0592	38.2361	38.174
2531	absence	11.12512207	42.37512207	15.3636	13.9891	13.7805	15.1191	18.5357	22.9824	27.5155	26.1294	24.197	20.8163	18.7397	16.0572	15.13663333	15.81176667	25.54243333	21.251	19.43545833	27.5155	13.7805	15.361	13.9753	13.6654	13.9858	14.4599	14.7035	15.0933	15.5351	16.5398	18.6119	17.6526	16.0526	15.12963333	14.03703333	15.11063333	17.60143333	15.46968333	18.6119	13.6654	37.9348	37.9964	37.9563	37.9705	37.9819	38.0548	38.2323	38.1752
2532	absence	11.0625	42.5625	14.8824	13.7132	13.5922	15.0925	18.6616	23.0065	27.5054	25.9989	24.0584	20.6448	18.5555	15.8789	14.82483333	15.7821	25.5036	21.08623333	19.29919167	27.5054	13.5922	14.8786	13.7027	13.5119	14.2823	15.7545	16.292	17.3373	18.264	20.869	20.5254	18.5471	15.8765	14.81926667	14.51623333	17.29776667	19.9805	16.65344167	20.869	13.5119	37.9942	38.0018	37.9575	37.9774	38.0098	38.0582	38.2369	38.1533
2533	absence	10.9375	42.6875	15.1056	13.7518	13.5864	15.035	18.5347	22.8528	27.3196	25.7406	23.9555	20.5619	18.4599	15.8555	14.9043	15.7187	25.30433333	20.99243333	19.22994167	27.3196	13.5864	15.1023	13.7386	13.4936	14.2822	15.7004	16.1808	17.1033	18.0894	20.4829	20.4293	18.4408	15.8515	14.89746667	14.49206667	17.1245	19.78433333	16.57459167	20.4829	13.4936	38.0106	38.0147	37.9663	37.9841	38.0153	38.0639	38.2434	38.1243
2534	absence	10.8125	42.75012207	15.0314	13.6731	13.5614	15.0278	18.5025	22.8802	27.2246	25.5926	23.9369	20.4522	18.3619	15.7809	14.82846667	15.69723333	25.23246667	20.917	19.16879167	27.2246	13.5614	15.0298	13.6646	13.4913	14.6738	16.9653	18.3991	20.0934	21.1671	23.5047	20.4302	18.3539	15.7789	14.82443333	15.04346667	19.88653333	20.76293333	17.62934167	23.5047	13.4913	38.0156	38.0218	37.9739	37.9863	38.0189	38.0733	38.2447	38.1185
2535	absence	10.75012207	42.75012207	15.1929	13.818	13.6106	15.0141	18.5028	22.9477	27.2672	25.637	23.9223	20.5069	18.4487	15.9041	14.97166667	15.70916667	25.28396667	20.9593	19.231025	27.2672	13.6106	15.1903	13.8087	13.4817	13.9304	14.4053	14.7249	14.8683	15.1865	15.7225	16.9494	16.8828	15.7686	14.92253333	13.93913333	14.92656667	16.51823333	15.07661667	16.9494	13.4817	38.0117	38.0256	37.9795	37.9859	38.0205	38.0835	38.2499	38.1294
2536	absence	10.75012207	42.8125	14.8143	13.5207	13.4534	15.0234	18.5277	23.0224	27.3553	25.5938	23.8929	20.416	18.3806	15.8417	14.72556667	15.66816667	25.32383333	20.8965	19.15351667	27.3553	13.4534	14.8095	13.5049	13.3394	14.1803	15.3552	15.8203	16.3816	17.218	19.3463	20.203	18.3702	15.8392	14.71786667	14.29163333	16.4733	19.3065	16.197325	20.203	13.3394	38.0278	38.0308	37.9786	37.9804	38.0245	38.086	38.2508	38.1264
2537	absence	10.6875	42.8125	14.8143	13.5207	13.4534	15.0234	18.5277	23.0224	27.3553	25.5938	23.8929	20.416	18.3806	15.8417	14.72556667	15.66816667	25.32383333	20.8965	19.15351667	27.3553	13.4534	14.8095	13.5049	13.3394	14.1803	15.3552	15.8203	16.3816	17.218	19.3463	20.203	18.3702	15.8392	14.71786667	14.29163333	16.4733	19.3065	16.197325	20.203	13.3394	38.0278	38.0308	37.9786	37.9804	38.0245	38.086	38.2508	38.1264
2538	absence	10.75012207	42.87512207	14.7069	13.6863	13.4935	15.214	18.8785	23.5754	27.9749	26.3968	24.0011	19.9371	17.9834	15.8144	14.73586667	15.862	25.98236667	20.64053333	19.30519167	27.9749	13.4935	14.4209	13.185	13.1961	14.4337	16.5606	17.3843	18.4943	19.4214	22.1392	20.2931	18.2436	15.6861	14.43066667	14.73013333	18.43333333	20.2253	16.95485833	22.1392	13.185	38.0859	38.1101	38.0612	38.0359	38.0434	38.1183	38.2935	38.3211
2539	absence	10.9375	42.5625	15.2104	13.9444	13.7092	15.0158	18.5795	22.9993	27.4976	25.9866	24.0509	20.6898	18.5666	15.964	15.0396	15.76816667	25.4945	21.10243333	19.351175	27.4976	13.7092	15.1988	13.9318	13.5952	13.8135	14.0152	14.0982	14.0431	14.0625	14.1535	14.4437	14.3734	15.395	14.84186667	13.80796667	14.06793333	14.32353333	14.260325	15.395	13.5952	37.9959	38.0113	37.9709	37.978	38.0089	38.0728	38.2548	38.1622
2540	absence	10.6875	42.9375	14.7069	13.6863	13.4935	15.214	18.8785	23.5754	27.9749	26.3968	24.0011	19.9371	17.9834	15.8144	14.73586667	15.862	25.98236667	20.64053333	19.30519167	27.9749	13.4935	14.4209	13.185	13.1961	14.4337	16.5606	17.3843	18.4943	19.4214	22.1392	20.2931	18.2436	15.6861	14.43066667	14.73013333	18.43333333	20.2253	16.95485833	22.1392	13.185	38.0859	38.1101	38.0612	38.0359	38.0434	38.1183	38.2935	38.3211
2541	absence	10.50012207	43.12512207	14.6174	13.5922	13.4472	15.1865	18.8335	23.5179	27.8638	26.309	23.9873	19.891	17.9305	15.7499	14.65316667	15.8224	25.8969	20.60293333	19.24385	27.8638	13.4472	14.6125	13.586	13.3904	14.9351	17.9139	20.9951	23.2713	24.784	23.9239	19.816	17.9221	15.7475	14.64866667	15.41313333	23.0168	20.554	18.40815	24.784	13.3904	38.0931	38.1248	38.0652	38.0411	38.0435	38.1138	38.2907	38.3158
2542	absence	10.50012207	43.1875	14.5053	13.4372	13.3919	15.1776	18.8131	23.4815	27.7686	26.2158	23.9782	19.8346	17.8678	15.66	14.53416667	15.7942	25.82196667	20.5602	19.17763333	27.7686	13.3919	14.5	13.4308	13.3361	14.9434	17.9079	21.102	23.3096	24.6569	23.9241	19.759	17.8588	15.6567	14.52916667	15.3958	23.02283333	20.51396667	18.36544167	24.6569	13.3361	38.1021	38.1465	38.0696	38.0489	38.0457	38.1088	38.2913	38.3107
2543	absence	10.50012207	43.0625	14.7069	13.6863	13.4935	15.214	18.8785	23.5754	27.9749	26.3968	24.0011	19.9371	17.9834	15.8144	14.73586667	15.862	25.98236667	20.64053333	19.30519167	27.9749	13.4935	14.702	13.6806	13.4309	14.9208	17.8846	20.8869	23.2006	24.8197	23.9205	19.8552	17.9752	15.8123	14.73163333	15.4121	22.96906667	20.58363333	18.42410833	24.8197	13.4309	38.0859	38.1101	38.0612	38.0359	38.0434	38.1183	38.2935	38.3211
2544	absence	10.50012207	43.25012207	14.4048	13.2644	13.3421	15.1871	18.8107	23.4659	27.7107	26.1402	23.9784	19.7858	17.8093	15.5675	14.41223333	15.77996667	25.77226667	20.5245	19.12224167	27.7107	13.2644	14.3987	13.2597	13.2854	14.9541	17.9118	21.2418	23.3608	24.5758	23.9275	19.7077	17.7993	15.563	14.40713333	15.38376667	23.05946667	20.47816667	18.33213333	24.5758	13.2597	38.1093	38.1661	38.0725	38.0563	38.0488	38.1052	38.2931	38.3067
2545	absence	9.75012207	44.0625	15.1615	13.7098	13.6433	15.0788	18.5039	23.2938	27.4648	26.1593	23.7487	19.8942	17.7565	15.7027	14.858	15.742	25.6393	20.46646667	19.17644167	27.4648	13.6433	15.1615	13.7047	13.5641	14.5271	16.1089	17.4464	18.272	19.0185	21.7958	19.8051	17.7426	15.7005	14.85556667	14.73336667	18.24563333	19.78116667	16.90393333	21.7958	13.5641	38.0327	38.2217	38.1542	38.0763	38.0358	38.0867	38.3307	38.4212
2546	absence	9.62512207	44.12512207	15.2317	13.8775	13.7431	15.0335	18.4858	23.3719	27.4719	26.1485	23.7154	19.9217	17.8096	15.7554	14.95486667	15.75413333	25.6641	20.48223333	19.21383333	27.4719	13.7431	15.2317	13.8736	13.6687	14.406	15.8068	16.7933	17.5182	18.1232	20.6676	19.8088	17.7958	15.7526	14.95263333	14.62716667	17.47823333	19.42406667	16.620525	20.6676	13.6687	38.0303	38.2164	38.1436	38.0514	38.038	38.0795	38.3347	38.4179
2547	absence	9.5625	44.12512207	15.3201	13.9599	13.7732	15.0027	18.4229	23.3596	27.428	26.1576	23.7012	19.9322	17.837	15.8018	15.02726667	15.73293333	25.6484	20.49013333	19.22468333	27.428	13.7732	14.6379	13.9618	13.712	13.9201	14.1092	14.2508	14.2809	14.2712	14.2326	14.3378	14.2198	14.5052	14.3683	13.91376667	14.26763333	14.2634	14.203275	14.6379	13.712	38.031	38.2172	38.1376	38.0437	38.0416	38.0789	38.3309	38.4185
2548	absence	9.50012207	44.1875	15.2595	13.9307	13.7816	15.0167	18.4717	23.4503	27.4698	26.1514	23.6955	19.9457	17.8407	15.7833	14.99116667	15.75666667	25.6905	20.49396667	19.233075	27.4698	13.7816	15.2594	13.9277	13.7064	14.2848	15.5004	16.1796	16.7322	17.2365	19.1787	19.6566	17.8278	15.7807	14.98926667	14.4972	16.7161	18.8877	16.27256667	19.6566	13.7064	38.0303	38.2124	38.1395	38.0325	38.0442	38.0745	38.334	38.4118
2549	absence	9.37512207	44.25012207	15.2776	13.9188	13.7922	15.006	18.4518	23.4357	27.4095	26.1141	23.6694	19.9658	17.8587	15.7937	14.9967	15.75	25.6531	20.49796667	19.22444167	27.4095	13.7922	15.2773	13.9158	13.7117	14.2191	15.3712	15.8929	16.2886	16.7446	18.0808	19.2773	17.8349	15.7915	14.99486667	14.434	16.3087	18.39766667	16.03380833	19.2773	13.7117	38.0325	38.2034	38.147	38.0116	38.0457	38.0674	38.3238	38.3994
2550	absence	9.25012207	44.3125	15.3752	13.9654	13.8035	15.0241	18.3299	23.3828	27.3444	26.0518	23.6429	19.9777	17.888	15.8597	15.06676667	15.71916667	25.593	20.50286667	19.22045	27.3444	13.8035	14.1453	14.0717	13.7892	13.7393	13.9392	13.9874	13.9955	13.9944	13.9225	13.9571	13.8659	14.0552	14.09073333	13.82256667	13.99243333	13.91516667	13.955225	14.1453	13.7393	38.0441	38.2023	38.1632	37.9646	38.0422	38.0665	38.2968	38.3784
2551	absence	9.12512207	44.3125	15.3752	13.9654	13.8035	15.0241	18.3299	23.3828	27.3444	26.0518	23.6429	19.9777	17.888	15.8597	15.06676667	15.71916667	25.593	20.50286667	19.22045	27.3444	13.8035	15.3732	13.9649	13.7437	13.9914	14.5263	14.7146	14.8235	14.9359	15.3139	15.8001	16.043	15.6868	15.0083	14.08713333	14.82466667	15.719	14.909775	16.043	13.7437	38.0441	38.2023	38.1632	37.9646	38.0422	38.0665	38.2968	38.3784
2552	absence	9.00012207	44.37512207	15.2706	13.8289	13.7221	15.0366	18.2298	23.2984	27.2535	25.9787	23.6006	20.0146	17.8825	15.8998	14.99976667	15.66283333	25.5102	20.49923333	19.16800833	27.2535	13.7221	15.2699	13.825	13.6396	14.0054	14.7599	15.1371	15.2926	15.4796	16.0777	17.3717	17.642	15.8981	14.99766667	14.13496667	15.3031	17.03046667	15.36655	17.642	13.6396	38.0776	38.1629	38.18	37.9543	38.0234	38.0661	38.2588	38.3171
2553	absence	8.9375	44.37512207	15.2706	13.8289	13.7221	15.0366	18.2298	23.2984	27.2535	25.9787	23.6006	20.0146	17.8825	15.8998	14.99976667	15.66283333	25.5102	20.49923333	19.16800833	27.2535	13.7221	15.2699	13.825	13.6396	14.0054	14.7599	15.1371	15.2926	15.4796	16.0777	17.3717	17.642	15.8981	14.99766667	14.13496667	15.3031	17.03046667	15.36655	17.642	13.6396	38.0776	38.1629	38.18	37.9543	38.0234	38.0661	38.2588	38.3171
2554	absence	8.87512207	44.37512207	15.2764	13.8322	13.7126	15.0124	18.1636	23.2553	27.128	25.9402	23.5868	20.0202	17.8796	15.9058	15.0048	15.62953333	25.44116667	20.49553333	19.14275833	27.128	13.7126	15.2751	13.8278	13.6333	13.9275	14.5301	14.8449	15.0108	15.0922	15.4283	15.9225	16.2098	15.7788	14.96056667	14.0303	14.98263333	15.85353333	14.95675833	16.2098	13.6333	38.0813	38.1599	38.1804	37.9475	38.0208	38.0645	38.2422	38.3058
2555	absence	8.8125	44.37512207	15.2766	13.8292	13.6973	14.99	18.0979	23.2052	26.9535	25.8855	23.5673	20.0303	17.8744	15.9094	15.00506667	15.59506667	25.34806667	20.49066667	19.10971667	26.9535	13.6973	15.2285	13.8278	13.6439	13.8486	14.0539	14.2225	14.2984	14.3322	14.3754	14.4135	14.4239	14.4199	14.49206667	13.8488	14.28436667	14.40426667	14.257375	15.2285	13.6439	38.0862	38.1549	38.1833	37.9378	38.0172	38.062	38.2207	38.2878
2556	absence	8.75012207	44.37512207	15.2533	13.8005	13.6751	14.976	18.0527	23.1688	26.7804	25.8327	23.5473	20.0425	17.8662	15.905	14.98626667	15.56793333	25.26063333	20.48533333	19.07504167	26.7804	13.6751	15.2522	13.7964	13.605	13.9159	14.467	14.7681	14.9404	15.0089	15.3442	15.8267	16.1352	15.7663	14.9383	13.99596667	14.9058	15.7687	14.90219167	16.1352	13.605	38.09	38.1493	38.1894	37.9282	38.0135	38.0593	38.2014	38.2685
2557	absence	8.6875	44.37512207	15.2139	13.751	13.6548	14.9739	18.0368	23.1526	26.6685	25.7996	23.5345	20.0498	17.8508	15.8884	14.9511	15.55516667	25.2069	20.47836667	19.04788333	26.6685	13.6548	15.2136	13.7467	13.5807	14.2483	15.6001	16.7578	17.0173	17.7354	19.8042	20.0237	17.8376	15.8869	14.94906667	14.47636667	17.17016667	19.22183333	16.45435833	20.0237	13.5807	38.0925	38.1442	38.1962	37.9216	38.011	38.0574	38.1897	38.2542
2558	absence	8.5625	44.3125	15.4391	13.955	13.7478	15.0033	17.9009	22.9672	26.1829	25.6341	23.4767	20.0499	17.9081	15.9784	15.12416667	15.55066667	24.92806667	20.47823333	19.02028333	26.1829	13.7478	15.4224	13.9512	13.6903	13.8623	14.1481	14.2705	14.4225	14.4442	14.5457	14.6861	14.7353	14.9584	14.77733333	13.90023333	14.37906667	14.6557	14.42808333	15.4224	13.6903	38.076	38.1668	38.187	37.893	38.0094	38.0515	38.1472	38.22
2559	absence	8.50012207	44.25012207	15.4778	14.0025	13.7611	15.0161	17.7944	22.8483	25.9012	25.5461	23.4655	20.0322	17.9205	15.9995	15.15993333	15.52386667	24.7652	20.47273333	18.98043333	25.9012	13.7611	13.6593	13.7502	13.752	13.7425	13.7199	13.7016	13.7115	13.6969	13.653	13.6267	13.6329	13.6473	13.6856	13.73813333	13.70333333	13.63753333	13.69115	13.752	13.6267	38.0613	38.1741	38.1757	37.8803	38.0105	38.0504	38.1389	38.2116
2560	absence	8.4375	44.1875	15.4946	14.0138	13.7538	15.0372	17.7438	22.7798	25.7386	25.4903	23.4572	20.0091	17.92	16.0027	15.17036667	15.5116	24.66956667	20.4621	18.95340833	25.7386	13.7538	13.7068	13.8832	13.8716	13.7703	13.7025	13.7272	13.7417	13.7204	13.6039	13.5816	13.594	13.6014	13.73046667	13.78146667	13.72976667	13.59316667	13.70871667	13.8832	13.5816	38.0454	38.1753	38.1698	37.8759	38.0127	38.0529	38.1397	38.2104
2561	absence	8.3125	44.12512207	15.517	14.0312	13.7469	15.0602	17.6408	22.659	25.4637	25.3382	23.3755	20.0064	17.9097	16.0337	15.19396667	15.48263333	24.48696667	20.43053333	18.898525	25.4637	13.7469	13.722	14.0406	13.7692	13.756	13.7479	13.7975	13.7966	13.8028	13.8044	13.8235	13.791	13.8541	13.87223333	13.7577	13.79896667	13.8063	13.8088	14.0406	13.722	38.0344	38.1611	38.191	37.8777	38.011	38.0532	38.1212	38.1689
2562	absence	8.25012207	44.0625	15.5049	14.0234	13.7367	15.0468	17.5108	22.5363	25.2452	25.2333	23.3123	20.0149	17.9049	16.0457	15.19133333	15.43143333	24.33826667	20.4107	18.84293333	25.2452	13.7367	14.9525	14.0166	13.7036	13.8131	13.9793	14.0444	14.1366	14.2408	14.2175	14.305	14.3386	14.3847	14.45126667	13.832	14.1406	14.28703333	14.177725	14.9525	13.7036	38.0295	38.1478	38.2011	37.881	38.0095	38.0497	38.1109	38.1502
2563	absence	8.25012207	44.00012207	15.4597	13.9984	13.7171	15.0326	17.464	22.5247	25.2914	25.2254	23.3011	19.9827	17.8825	16.0207	15.1596	15.40456667	24.34716667	20.38876667	18.825025	25.2914	13.7171	13.7722	14.0903	13.8194	13.7271	13.7827	13.7975	13.7986	13.814	13.7898	13.814	13.7847	13.8405	13.901	13.7764	13.80336667	13.79616667	13.81923333	14.0903	13.7271	38.0262	38.1508	38.1966	37.89	38.0092	38.0518	38.1166	38.1622
2564	absence	8.1875	43.9375	15.4264	13.9822	13.7082	15.0282	17.3976	22.4045	25.1533	25.1465	23.2456	19.9777	17.8654	16.021	15.1432	15.378	24.23476667	20.3629	18.77971667	25.1533	13.7082	14.9824	13.9994	13.6897	13.79	13.9865	14.0358	14.111	14.23	14.1693	14.2507	14.2989	14.4006	14.4608	13.82206667	14.1256	14.23963333	14.162025	14.9824	13.6897	38.0231	38.1449	38.1991	37.8935	38.0088	38.0483	38.1132	38.1545
2565	absence	8.12512207	43.87512207	15.4006	13.984	13.7018	15.0245	17.4166	22.3035	25.0957	25.0561	23.1843	19.9559	17.8499	16.016	15.13353333	15.38096667	24.15176667	20.33003333	18.749075	25.0957	13.7018	14.9962	13.9926	13.6763	13.7777	13.9786	14.0453	14.106	14.242	14.1784	14.2469	14.287	14.4269	14.4719	13.81086667	14.1311	14.23743333	14.162825	14.9962	13.6763	38.023	38.1409	38.1982	37.9105	38.0175	38.0483	38.1137	38.1613
2566	absence	8.0625	43.87512207	15.3856	14.0094	13.7045	15.0157	17.4411	22.3163	25.1068	24.7913	22.8909	19.9505	17.7779	15.9691	15.12136667	15.3871	24.07146667	20.20643333	18.69659167	25.1068	13.7045	14.9962	13.9926	13.6763	13.7777	13.9786	14.0453	14.106	14.242	14.1784	14.2469	14.287	14.4269	14.4719	13.81086667	14.1311	14.23743333	14.162825	14.9962	13.6763	38.0375	38.1071	38.2051	37.9512	38.0306	38.0719	38.1041	38.1039
2567	absence	7.9375	43.8125	15.3856	14.0094	13.7045	15.0157	17.4411	22.3163	25.1068	24.7913	22.8909	19.9505	17.7779	15.9691	15.12136667	15.3871	24.07146667	20.20643333	18.69659167	25.1068	13.7045	14.2132	14.0625	13.6985	13.7154	13.8126	13.8931	13.8627	14.0282	13.9942	13.9978	13.9774	13.9825	14.08606667	13.74216667	13.928	13.9898	13.93650833	14.2132	13.6985	38.0375	38.1071	38.2051	37.9512	38.0306	38.0719	38.1041	38.1039
2568	absence	7.87512207	43.8125	15.3744	13.9975	13.7055	15.0113	17.4078	22.2877	24.9509	24.7147	22.7756	19.9683	17.7513	15.976	15.11596667	15.37486667	23.98443333	20.16506667	18.66008333	24.9509	13.7055	14.1804	14.0697	13.6952	13.7136	13.8152	13.887	13.8469	14.0234	14.0018	14.0023	13.982	13.9661	14.07206667	13.74133333	13.9191	13.99536667	13.93196667	14.1804	13.6952	38.0392	38.094	38.2088	37.9619	38.0247	38.0761	38.0965	38.0785
2569	absence	7.8125	43.8125	15.3047	13.9301	13.6955	15.0146	17.4088	22.2729	24.8311	24.6833	22.7108	19.9646	17.7128	15.9644	15.0664	15.37296667	23.9291	20.1294	18.62446667	24.8311	13.6955	15.3053	13.9256	13.6408	14.4539	15.3095	17.0551	17.704	18.3387	20.1217	19.909	17.6688	15.9512	15.0607	14.46806667	17.69926667	19.23316667	16.6153	20.1217	13.6408	38.041	38.0829	38.2112	37.9704	38.0197	38.0779	38.0924	38.0642
2570	absence	7.25012207	43.62512207	14.9983	13.92	13.6641	15.029	17.2683	22.3304	24.8241	24.6223	22.5913	19.8575	17.7197	15.8024	14.9069	15.32046667	23.9256	20.05616667	18.55228333	24.8241	13.6641	13.5272	13.5917	13.68	13.5517	13.5984	13.5589	13.5286	13.516	13.486	13.3741	13.3361	13.4776	13.53216667	13.61003333	13.5345	13.39873333	13.51885833	13.68	13.3361	38.0435	38.0716	38.1997	38.0248	37.9442	38.1342	38.1201	38.1247
2571	absence	7.1875	43.62512207	15.0338	13.9146	13.6843	15.0325	17.2436	22.322	24.7002	24.5673	22.5115	19.869	17.7293	15.7964	14.91493333	15.32013333	23.86316667	20.0366	18.53370833	24.7002	13.6843	13.5478	13.6039	13.6936	13.5776	13.6096	13.6183	13.5904	13.5599	13.5408	13.3994	13.3504	13.4705	13.54073333	13.62693333	13.58953333	13.4302	13.54685	13.6936	13.3504	38.0452	38.0673	38.1934	38.0346	37.938	38.1301	38.1154	38.1034
2572	absence	7.1875	43.5625	15.0054	13.9268	13.6607	15.005	17.2643	22.331	24.8298	24.6772	22.6288	19.8596	17.7333	15.8058	14.91266667	15.31	23.946	20.0739	18.56064167	24.8298	13.6607	13.5929	13.6731	13.7276	13.6556	13.6536	13.6612	13.6492	13.626	13.5081	13.3478	13.3841	13.5654	13.61046667	13.67893333	13.64546667	13.41333333	13.58705	13.7276	13.3478	38.0434	38.0728	38.1959	38.0302	37.9366	38.1353	38.1221	38.1331
2573	absence	13.50012207	45.1875	10.8366	9.2231	10.0188	12.9511	17.4359	22.6072	26.8608	25.9974	23.9672	19.1624	15.8362	13.0893	11.04966667	13.4686	25.15513333	19.65526667	17.33216667	26.8608	9.2231	10.8239	9.26633	9.94536	11.7809	14.4425	17.3765	20.5718	22.8613	23.4545	19.1782	15.8292	13.0808	11.05701	12.05625333	20.26986667	19.4873	15.7176075	23.4545	9.26633	37.6247	37.38	37.6498	37.8602	37.8222	37.7431	38.0064	37.952
2574	absence	15.25012207	44.37512207	13.0223	11.5492	11.2259	12.94	17.5644	22.0179	25.9582	25.4692	22.8084	19.1405	17.0413	14.8016	13.12436667	13.9101	24.48176667	19.6634	17.79490833	25.9582	11.2259	12.9882	11.4559	10.8148	10.981	11.3056	11.6734	12.0088	12.3189	12.5992	12.8008	12.9421	13.1974	12.54716667	11.0338	12.00036667	12.7807	12.09050833	13.1974	10.8148	38.5489	38.541	38.55	38.5594	38.5341	38.6467	38.7846	38.7942
2575	absence	14.3125	45.25012207	11.8893	10.4242	10.3129	12.2561	17.384	22.1206	26.0136	25.5194	22.5895	18.0823	15.6458	13.5546	11.95603333	13.31766667	24.5512	18.77253333	17.14935833	26.0136	10.3129	11.8869	10.4111	10.0277	10.5063	11.0493	11.7469	12.488	13.1913	13.7277	14.0876	14.4939	13.5524	11.95013333	10.52776667	12.4754	14.10306667	12.26409167	14.4939	10.0277	38.3081	38.2983	38.3097	38.3172	38.2725	38.2638	38.3934	38.3968
2576	absence	14.1875	45.0625	11.5278	10.1142	10.247	12.2766	17.303	21.9856	25.8773	25.3765	22.4011	18.5713	16.1642	13.465	11.70233333	13.27553333	24.41313333	19.04553333	17.10913333	25.8773	10.1142	11.5204	10.0812	9.94198	10.8327	11.9261	13.5151	15.3237	17.0623	18.3095	18.5433	16.1606	13.4621	11.6879	10.90026	15.30036667	17.67113333	13.889915	18.5433	9.94198	38.3671	38.354	38.367	38.3868	38.3189	38.2879	38.3722	38.3737
2577	absence	14.12512207	44.9375	11.5348	10.149	10.38	12.39	17.3548	22.1234	25.9746	25.62	22.7333	18.7128	16.2012	13.4687	11.7175	13.37493333	24.57266667	19.21576667	17.22021667	25.9746	10.149	11.5284	10.1262	10.2507	11.5322	14.1999	17.4795	20.3202	20.9211	21.0268	18.7344	16.1988	13.4661	11.7069	11.99426667	19.5736	18.65333333	15.482025	21.0268	10.1262	38.4477	38.4099	38.4236	38.437	38.2686	38.266	38.3972	38.4242
2578	absence	14.0625	44.9375	11.4321	10.0863	10.3887	12.4345	17.4528	22.2734	26.0503	25.7832	22.8714	18.6632	16.0619	13.3696	11.62933333	13.42533333	24.7023	19.19883333	17.23895	26.0503	10.0863	11.4261	10.0664	10.2975	11.819	15.8807	20.1144	23.5957	25.2246	22.5626	18.6908	16.0589	13.3665	11.61966667	12.66573333	22.97823333	19.1041	16.59193333	25.2246	10.0664	38.4569	38.4114	38.4256	38.4372	38.2611	38.258	38.409	38.4438
2579	absence	14.1875	45.00012207	11.5673	10.1326	10.2553	12.2641	17.2428	21.9367	25.8612	25.3566	22.4081	18.6432	16.2526	13.5209	11.74026667	13.25406667	24.38483333	19.1013	17.12011667	25.8612	10.1326	11.5595	10.1004	9.97081	10.8907	12.0046	13.6218	15.4376	17.1957	18.413	18.6105	16.2489	13.517	11.72563333	10.95537	15.41836667	17.75746667	13.96420917	18.6105	9.97081	38.3905	38.3753	38.3879	38.4081	38.3091	38.2849	38.3707	38.3761
2580	absence	14.0625	44.87512207	11.5117	10.1941	10.4511	12.4601	17.4251	22.2859	26.1388	25.8967	22.9797	18.8074	16.1873	13.4727	11.72616667	13.44543333	24.7738	19.3248	17.31755	26.1388	10.1941	11.5072	10.1733	10.3212	11.6028	13.6763	16.395	18.9072	19.3396	20.3493	18.8223	16.1845	13.4702	11.7169	11.86676667	18.21393333	18.45203333	15.06240833	20.3493	10.1733	38.4622	38.4157	38.4369	38.4205	38.2405	38.2833	38.4617	38.4983
2581	absence	14.00012207	44.8125	11.5574	10.3136	10.5354	12.5438	17.4775	22.4265	26.3874	26.159	23.1529	18.9556	16.2871	13.5849	11.81863333	13.5189	24.99096667	19.4652	17.448425	26.3874	10.3136	11.5558	10.2995	10.4653	11.9867	15.8648	20.4804	24.3215	25.8712	22.8737	18.9682	16.2835	13.5829	11.81273333	12.77226667	23.5577	19.37513333	16.87945833	25.8712	10.2995	38.4205	38.4066	38.4418	38.3769	38.2139	38.3484	38.5691	38.5973
2582	absence	14.0625	44.8125	11.7016	10.4457	10.6069	12.5423	17.4145	22.31	26.3222	25.9887	23.0641	19.0173	16.4515	13.6725	11.93993333	13.52123333	24.87363333	19.51096667	17.46144167	26.3222	10.4457	11.7114	10.3904	10.3014	11.4134	12.4326	14.0425	15.8178	17.3532	18.3099	18.9072	16.4484	13.6706	11.92413333	11.38246667	15.73783333	17.8885	14.23323333	18.9072	10.3014	38.4401	38.4134	38.4466	38.3862	38.2212	38.3522	38.5422	38.5643
2583	absence	13.9375	44.75012207	11.6785	10.6471	10.5944	12.6785	17.5581	22.5554	26.6856	26.4202	23.2985	19.3454	16.7345	13.9251	12.08356667	13.61033333	25.2204	19.7928	17.676775	26.6856	10.5944	11.81	10.6595	10.4427	11.6453	12.9652	15.4817	17.5766	18.5716	19.7792	19.3606	16.7299	13.9231	12.13086667	11.6844	17.20996667	18.62323333	14.91211667	19.7792	10.4427	38.1852	38.3481	38.3865	38.292	38.1936	38.5189	38.7667	38.7591
2584	absence	13.87512207	44.75012207	11.6554	10.5874	10.4694	12.6809	17.59	22.6169	26.7881	26.5455	23.3135	19.3973	16.7737	13.9435	12.0621	13.5801	25.31683333	19.82816667	17.6968	26.7881	10.4694	11.7258	10.5789	10.2638	11.4397	12.6905	14.5324	16.5034	18.0892	19.1475	19.4191	16.7695	13.9411	12.08193333	11.46466667	16.375	18.44536667	14.59174167	19.4191	10.2638	38.0894	38.3051	38.322	38.278	38.1892	38.5437	38.7966	38.7828
2585	absence	13.8125	44.8125	11.5754	10.2256	10.2384	12.5631	17.5399	22.715	26.9739	26.581	23.1901	19.3581	16.7279	13.8118	11.87093333	13.44713333	25.4233	19.7587	17.62501667	26.9739	10.2256	11.581	10.2048	10.0507	11.2761	12.7613	14.9618	17.1286	18.5694	19.5864	19.3898	16.7237	13.8103	11.86536667	11.3627	16.8866	18.56663333	14.670325	19.5864	10.0507	37.9541	38.163	38.1569	38.2386	38.1838	38.5046	38.8123	38.7693
2586	absence	13.75012207	44.87512207	11.4797	9.98701	10.1636	12.5285	17.4527	22.7883	27.0628	26.4859	23.1416	19.2888	16.6286	13.7214	11.72937	13.3816	25.44566667	19.68633333	17.5607425	27.0628	9.98701	11.4721	9.96009	9.9813	11.3107	13.3487	16.8057	19.6844	20.7404	20.7868	19.3145	16.6246	13.7199	11.71736333	11.5469	19.07683333	18.90863333	15.3124325	20.7868	9.96009	37.901	38.0165	38.039	38.1628	38.1524	38.4466	38.8104	38.689
2587	absence	13.75012207	44.9375	11.3059	9.8315	10.1266	12.5922	17.288	22.7878	27.0493	26.2861	23.2312	19.2786	16.4638	13.6069	11.58143333	13.3356	25.3744	19.65786667	17.487325	27.0493	9.8315	11.2983	9.83508	10.0025	11.379	13.2315	16.2072	18.8168	20.0877	20.7415	19.2986	16.4596	13.605	11.57946	11.53766667	18.37056667	18.83323333	15.08023167	20.7415	9.83508	37.834	37.8633	37.9317	38.07	38.0623	38.3307	38.7627	38.5185
2588	absence	13.6875	44.9375	11.3059	9.8315	10.1266	12.5922	17.288	22.7878	27.0493	26.2861	23.2312	19.2786	16.4638	13.6069	11.58143333	13.3356	25.3744	19.65786667	17.487325	27.0493	9.8315	11.2983	9.83508	10.0025	11.379	13.2315	16.2072	18.8168	20.0877	20.7415	19.2986	16.4596	13.605	11.57946	11.53766667	18.37056667	18.83323333	15.08023167	20.7415	9.83508	37.834	37.8633	37.9317	38.07	38.0623	38.3307	38.7627	38.5185
2589	absence	13.6875	44.87512207	11.5037	9.99549	10.1585	12.5639	17.4463	22.8487	27.0861	26.4676	23.1921	19.3325	16.6567	13.7652	11.75479667	13.38956667	25.46746667	19.7271	17.5847325	27.0861	9.99549	11.5014	10.0865	10.0984	11.2209	12.6231	14.5104	16.5315	18.1995	19.4072	19.3533	16.6531	13.7637	11.78386667	11.31413333	16.4138	18.4712	14.49575	19.4072	10.0865	37.8986	37.9906	38.0253	38.1482	38.1363	38.4358	38.8084	38.6348
2590	absence	14.00012207	44.75012207	11.7492	10.6808	10.6924	12.6561	17.5101	22.4733	26.5657	26.2517	23.2356	19.2648	16.6974	13.8964	12.1088	13.61953333	25.0969	19.7326	17.63945833	26.5657	10.6808	11.8873	10.6535	10.4073	11.5587	12.5715	14.1549	15.9173	17.3247	18.3479	19.2264	16.694	13.8953	12.14536667	11.5125	15.79896667	18.08943333	14.38656667	19.2264	10.4073	38.3054	38.3835	38.428	38.315	38.2046	38.4798	38.7029	38.7008
2591	absence	14.1875	44.9375	11.6104	10.1874	10.3534	12.3415	17.252	21.9395	25.8987	25.4183	22.5236	18.7254	16.3015	13.5494	11.7824	13.31563333	24.41883333	19.1835	17.17509167	25.8987	10.1874	11.603	10.1557	10.0715	11.0342	12.1243	13.7554	15.5717	17.3438	18.4871	18.6639	16.2991	13.5467	11.76846667	11.07666667	15.55696667	17.8167	14.0547	18.6639	10.0715	38.4319	38.4037	38.4179	38.4332	38.2807	38.2771	38.3831	38.4001
2592	absence	14.25012207	45.0625	11.5077	10.101	10.212	12.2433	17.2223	21.8896	25.8321	25.3192	22.3599	18.5159	16.0847	13.4276	11.67876667	13.22586667	24.34696667	18.98683333	17.05960833	25.8321	10.101	11.502	10.076	9.93449	10.8121	11.9013	13.4734	15.2684	17.004	18.266	18.4827	16.0812	13.4254	11.6678	10.88263	15.2486	17.60996667	13.85224917	18.4827	9.93449	38.3606	38.3492	38.3623	38.3803	38.3195	38.2871	38.3728	38.376
2593	absence	14.25012207	45.12512207	11.4932	10.1367	10.2519	12.2581	17.3182	22.0065	25.8955	25.4249	22.4406	18.3697	15.8423	13.3341	11.65466667	13.27606667	24.4423	18.8842	17.06430833	25.8955	10.1367	11.4849	10.0879	9.92203	10.7423	11.7956	13.2944	15.0392	16.7655	18.0794	18.2573	15.8384	13.331	11.6346	10.81997667	15.03303333	17.3917	13.7198275	18.2573	9.92203	38.3367	38.321	38.3394	38.3512	38.3036	38.2777	38.3816	38.3836
2594	absence	14.25012207	45.1875	11.5717	10.2084	10.2972	12.2903	17.4161	22.1106	25.9519	25.5181	22.5442	18.2098	15.6216	13.3355	11.7052	13.33453333	24.52686667	18.79186667	17.08961667	25.9519	10.2084	11.5701	10.1921	10.19	11.4558	14.6957	18.5411	21.834	24.0749	22.3347	18.2373	15.6157	13.3344	11.69886667	12.11383333	21.48333333	18.72923333	16.00631667	24.0749	10.19	38.3212	38.3033	38.3235	38.3327	38.2894	38.2695	38.3885	38.389
2595	absence	18.87512207	42.1875	13.998	13.1136	13.3274	14.8013	19.2207	22.9261	26.0175	27.4229	25.2492	21.6423	19.4192	16.8414	14.651	15.78313333	25.4555	22.10356667	19.4983	27.4229	13.1136	14.0662	13.355	13.9309	14.9537	16.1591	16.6636	16.8674	19.1375	21.0448	21.5822	19.4105	16.9328	14.78466667	15.01456667	17.55616667	20.67916667	17.00864167	21.5822	13.355	38.0374	37.7596	37.6901	37.8989	37.4927	37.9005	38.5052	38.6432
2596	absence	19.37512207	40.4375	16.0077	15.7692	15.6196	15.744	18.7575	21.4014	24.2342	26.7847	25.2152	22.5379	20.4117	18.0739	16.61693333	16.70703333	24.1401	22.7216	20.04641667	26.7847	15.6196	15.6642	15.8477	15.718	14.9883	14.7991	14.9962	15.0698	15.5521	15.6934	15.8658	16.027	15.6415	15.7178	15.16846667	15.20603333	15.86206667	15.48859167	16.027	14.7991	38.7015	38.8417	38.9021	38.8035	38.5803	37.9567	38.0197	38.4536
2597	absence	19.4375	40.37512207	16.0077	15.7692	15.6196	15.744	18.7575	21.4014	24.2342	26.7847	25.2152	22.5379	20.4117	18.0739	16.61693333	16.70703333	24.1401	22.7216	20.04641667	26.7847	15.6196	15.5832	16.005	15.6033	15.0579	14.7144	14.8723	14.8818	15.3372	15.4426	15.6158	15.7284	15.2577	15.6153	15.1252	15.03043333	15.5956	15.34163333	16.005	14.7144	38.7015	38.8417	38.9021	38.8035	38.5803	37.9567	38.0197	38.4536
2598	absence	19.37512207	40.50012207	16.0077	15.7692	15.6196	15.744	18.7575	21.4014	24.2342	26.7847	25.2152	22.5379	20.4117	18.0739	16.61693333	16.70703333	24.1401	22.7216	20.04641667	26.7847	15.6196	16.7032	16.1466	16.0921	16.4822	17.5483	18.3712	19.7547	22.9319	24.0474	23.109	20.9705	18.9992	17.283	16.70753333	20.3526	22.70896667	19.263025	24.0474	16.0921	38.7015	38.8417	38.9021	38.8035	38.5803	37.9567	38.0197	38.4536
2599	absence	19.3125	40.37512207	16.0077	15.7692	15.6196	15.744	18.7575	21.4014	24.2342	26.7847	25.2152	22.5379	20.4117	18.0739	16.61693333	16.70703333	24.1401	22.7216	20.04641667	26.7847	15.6196	15.3731	16.124	15.602	14.9024	14.6268	14.7388	14.7452	15.2575	15.3329	15.4567	15.5284	15.0333	15.51013333	15.04373333	14.91383333	15.43933333	15.22675833	16.124	14.6268	38.7015	38.8417	38.9021	38.8035	38.5803	37.9567	38.0197	38.4536
2600	absence	19.37512207	40.25012207	16.1226	15.7939	15.5881	15.7877	18.784	21.2697	24.0845	26.7962	25.1562	22.5564	20.431	18.1628	16.6931	16.71993333	24.05013333	22.71453333	20.044425	26.7962	15.5881	15.5839	16.0842	15.5284	15.1286	14.6997	14.7986	14.7813	15.18	15.3039	15.5185	15.7116	15.232	15.63336667	15.1189	14.91996667	15.51133333	15.29589167	16.0842	14.6997	38.7292	38.8557	38.9203	38.8437	38.703	38.2789	38.1929	38.5573
2601	absence	19.3125	40.3125	16.0077	15.7692	15.6196	15.744	18.7575	21.4014	24.2342	26.7847	25.2152	22.5379	20.4117	18.0739	16.61693333	16.70703333	24.1401	22.7216	20.04641667	26.7847	15.6196	15.5832	16.005	15.6033	15.0579	14.7144	14.8723	14.8818	15.3372	15.4426	15.6158	15.7284	15.2577	15.6153	15.1252	15.03043333	15.5956	15.34163333	16.005	14.7144	38.7015	38.8417	38.9021	38.8035	38.5803	37.9567	38.0197	38.4536
2602	absence	19.4375	40.1875	16.1911	15.8142	15.5439	15.7971	18.8439	21.2589	24.0061	26.863	25.0889	22.5881	20.4521	18.2145	16.73993333	16.7283	24.04266667	22.7097	20.05515	26.863	15.5439	15.1298	15.8012	15.345	15.116	14.7747	14.6097	14.6079	14.6402	14.6335	14.8564	14.9866	14.7897	15.24023333	15.07856667	14.61926667	14.8255	14.94089167	15.8012	14.6079	38.7508	38.8741	38.9192	38.8735	38.7903	38.5198	38.3641	38.6263
2603	absence	19.50012207	40.1875	14.1454	13.5573	13.9215	14.8815	18.644	23.0922	26.8958	28.6277	26.3803	21.5067	17.9768	15.8485	14.51706667	15.81566667	26.20523333	21.9546	19.62314167	28.6277	13.5573	15.1298	15.8012	15.345	15.116	14.7747	14.6097	14.6079	14.6402	14.6335	14.8564	14.9866	14.7897	15.24023333	15.07856667	14.61926667	14.8255	14.94089167	15.8012	14.6079	38.3642	38.4433	38.6022	38.7559	38.8982	38.4212	38.4422	38.3561
2604	absence	24.8125	37.4375	15.9885	15.3393	15.5848	16.3637	19.4089	21.7995	23.8701	25.7745	25.0049	22.4419	18.9781	17.2423	16.19003333	17.11913333	23.8147	22.14163333	19.816375	25.7745	15.3393	16.0501	15.3642	15.5263	15.8352	16.3123	16.6416	17.0869	17.2565	17.2507	17.2193	17.7569	17.1304	16.18156667	15.89126667	16.995	17.40896667	16.6192	17.7569	15.3642	38.927	39.068	39.1813	39.2248	39.2731	39.1239	38.8635	38.9424
2605	absence	24.62512207	36.9375	16.3767	15.9736	16.0095	16.6037	19.5886	22.1736	23.6956	25.787	25.2099	22.8577	19.2665	17.409	16.58643333	17.4006	23.8854	22.4447	20.07928333	25.787	15.9736	15.9179	15.9702	15.8215	15.918	15.9179	15.9832	15.7351	15.6398	15.678	15.6741	15.5911	15.7254	15.87116667	15.8858	15.78603333	15.64773333	15.79768333	15.9832	15.5911	39.098	39.1334	39.1575	39.198	39.2714	39.2387	39.0319	39.0367
2606	absence	23.87512207	37.75012207	15.3741	14.7915	15.0038	15.6688	19.0815	21.8122	24.4845	26.7398	25.9595	23.4776	20.1745	17.4052	15.85693333	16.5847	24.3455	23.20386667	19.99775	26.7398	14.7915	15.5622	14.7089	14.6676	14.9807	15.9736	16.7882	17.058	17.3658	17.3654	17.2192	18.1664	17.3339	15.86833333	15.2073	17.07066667	17.58366667	16.43249167	18.1664	14.6676	38.6225	38.8357	38.9771	39.0649	39.186	38.5489	38.621	39.034
2607	absence	24.4375	36.62512207	16.5676	16.136	16.1695	16.6729	19.4275	22.8201	24.7883	26.4558	25.513	23.4484	19.696	17.5971	16.7669	17.4233	24.68806667	22.8858	20.44101667	26.4558	16.136	16.5626	16.1169	16.0926	16.1422	16.4777	16.834	17.0605	17.1074	17.2111	17.0679	17.0464	17.5157	16.73173333	16.2375	17.00063333	17.10846667	16.76958333	17.5157	16.0926	39.0902	39.1883	39.1846	39.2003	39.2776	39.3834	39.4594	39.2925
2608	absence	26.0625	39.3125	15.3912	14.5324	14.1274	15.3461	19.1023	22.1063	22.7612	24.7154	22.9029	20.2619	17.349	16.6321	15.51856667	16.19193333	23.1943	20.17126667	18.76901667	24.7154	14.1274	16.0431	15.1121	14.6992	14.8477	14.9765	15.1759	15.5263	15.9026	16.0063	16.554	16.6006	17.0356	16.0636	14.84113333	15.53493333	16.38696667	15.70665833	17.0356	14.6992	38.9162	38.9294	38.881	38.9881	39.1582	39.2413	39.2968	39.3125
2609	absence	26.50012207	39.0625	14.6191	14.2694	14.5725	15.547	19.1715	21.9945	22.9346	25.1403	23.312	20.7756	17.8425	15.7464	14.8783	16.43033333	23.35646667	20.64336667	18.82711667	25.1403	14.2694	14.5464	14.183	14.4978	15.2981	17.9238	21.4631	22.1174	23.6318	22.5537	20.7236	17.8415	15.7359	14.82176667	15.90656667	22.4041	20.37293333	18.37634167	23.6318	14.183	39.0298	39.0605	39.0626	39.1098	39.1634	39.2029	39.2548	39.2748
2610	absence	24.0625	37.9375	14.4756	13.5301	13.5477	14.6494	18.6665	22.0225	24.6523	26.6138	25.6221	22.8439	19.3343	16.8744	14.96003333	15.6212	24.42953333	22.6001	19.40271667	26.6138	13.5301	14.4582	13.5072	13.3167	13.951	15.6062	17.6581	18.4863	19.2701	19.5566	20.6711	19.328	16.8767	14.94736667	14.2913	18.4715	19.8519	16.89051667	20.6711	13.3167	38.3413	38.4545	38.5214	38.5948	38.7282	38.5498	38.3348	38.5953
2611	absence	24.37512207	40.87512207	12.8233	12.0344	11.7453	13.5707	19.9509	23.1473	26.2614	27.3403	25.1188	20.7001	17.2392	15.0536	13.30376667	15.08896667	25.583	21.01936667	18.748775	27.3403	11.7453	12.8461	11.9866	11.7802	12.4213	13.7254	14.5962	15.5071	16.7678	17.3621	18.5946	18.2443	15.9933	13.60866667	12.6423	15.6237	18.067	14.98541667	18.5946	11.7802	37.4412	37.7026	37.7353	37.6094	37.4069	34.9259	34.6443	34.389
2612	absence	24.50012207	40.75012207	12.7323	11.8567	11.7322	13.5266	19.7314	22.9178	26.1275	27.1732	24.9668	20.7413	17.2418	14.9874	13.19213333	14.99673333	25.40616667	20.9833	18.64458333	27.1732	11.7322	12.7364	11.8729	11.7668	12.5647	14.8865	16.5426	17.651	19.7596	20.4804	20.743	18.1463	15.5033	13.37086667	13.07266667	17.9844	19.7899	16.05445833	20.743	11.7668	37.4534	37.6629	37.6759	37.6154	37.1291	35.0115	34.3964	34.526
2613	absence	24.3125	40.8125	12.8665	12.1482	11.7888	13.609	20.0531	23.2471	26.3197	27.4303	25.1874	20.6848	17.2377	14.9643	13.32633333	15.1503	25.6657	21.03663333	18.79474167	27.4303	11.7888	12.8955	12.1656	11.739	13.0476	17.7522	22.2181	25.1754	26.796	25.1491	20.684	17.2546	14.962	13.34103333	14.1796	24.72983333	21.02923333	18.319925	26.796	11.739	37.4363	37.746	37.7573	37.6224	37.4759	34.8638	34.6152	34.3173
2614	absence	22.9375	40.5625	12.7863	12.2271	12.4266	13.6796	19.2149	22.9447	26.6553	28.1458	26.221	21.8405	18.0866	15.9368	13.65006667	15.10703333	25.91526667	22.04936667	19.18043333	28.1458	12.2271	10.7837	11.0071	11.4839	13.6971	16.8822	19.9742	25.4321	28.6668	26.4478	21.2764	17.1369	14.1634	11.98473333	14.02106667	24.69103333	21.62036667	18.0793	28.6668	10.7837	37.3305	37.4073	37.5578	37.4387	37.4474	37.4612	36.6391	36.1969
2615	absence	24.8125	40.75012207	11.9324	11.4463	10.9578	13.0263	19.3317	22.6088	25.6422	26.6407	24.505	20.1836	16.9403	14.6609	12.67986667	14.4386	24.9639	20.54296667	18.15633333	26.6407	10.9578	11.9547	11.4258	10.9451	12.2844	14.462	15.923	16.7303	17.5044	18.0435	18.8791	17.3059	15.0337	12.80473333	12.56383333	16.71923333	18.07616667	15.04099167	18.8791	10.9451	37.2196	37.5437	37.1924	37.1775	36.8942	34.4207	32.7962	33.913
2616	absence	24.87512207	40.87512207	11.3056	11.0439	10.9893	13.2669	19.8678	22.7436	25.7891	26.7284	24.6082	20.1092	16.7239	14.2837	12.21106667	14.708	25.08703333	20.48043333	18.12163333	26.7284	10.9893	11.257	11.0069	10.8675	12.6511	17.6147	20.9188	22.4469	24.6079	24.2728	20.1056	16.7049	14.278	12.18063333	13.7111	22.65786667	20.3611	17.227675	24.6079	10.8675	37.0506	37.3503	37.2246	37.1655	37.1699	34.9416	33.2211	33.719
2617	absence	24.8125	40.6875	12.4563	11.7721	11.0879	13.0042	19.1069	22.5432	25.5644	26.6241	24.4931	20.258	17.0405	14.7259	12.98476667	14.39966667	24.91056667	20.5972	18.22305	26.6241	11.0879	13.4457	11.9591	11.6532	12.9848	13.4081	14.4542	15.0709	15.7074	15.897	15.9225	16.24	16.7779	14.0609	12.68203333	15.0775	16.01983333	14.46006667	16.7779	11.6532	37.3821	37.6429	37.186	37.198	36.6522	34.1769	32.5536	34.0565
2618	absence	25.1875	40.9375	12.769	11.6	11.0394	13.2362	19.6848	22.4424	25.3081	26.2232	24.2452	19.9903	16.5678	14.8449	13.0713	14.65346667	24.6579	20.26776667	18.16260833	26.2232	11.0394	11.8363	11.2491	11.0118	12.2471	14.7787	16.615	18.0246	18.6989	19.5431	19.8228	17.2399	14.5111	12.53216667	12.6792	17.7795	18.8686	15.46486667	19.8228	11.0118	37.4785	37.2354	37.2817	37.1965	36.4414	35.3074	34.309	33.8789
2619	absence	24.37512207	40.8125	12.8233	12.0344	11.7453	13.5707	19.9509	23.1473	26.2614	27.3403	25.1188	20.7001	17.2392	15.0536	13.30376667	15.08896667	25.583	21.01936667	18.748775	27.3403	11.7453	12.8461	11.9866	11.7802	12.4213	13.7254	14.5962	15.5071	16.7678	17.3621	18.5946	18.2443	15.9933	13.60866667	12.6423	15.6237	18.067	14.98541667	18.5946	11.7802	37.4412	37.7026	37.7353	37.6094	37.4069	34.9259	34.6443	34.389
2620	absence	24.50012207	40.6875	12.9499	12.1772	11.89	13.5084	19.6683	22.8925	26.0663	27.165	24.9595	20.7657	17.2611	14.9341	13.35373333	15.02223333	25.3746	20.99543333	18.6865	27.165	11.89	12.9587	12.2334	11.957	12.6061	14.7998	16.4584	17.5336	19.7833	20.5017	20.7419	18.0912	15.2702	13.48743333	13.12096667	17.9251	19.77826667	16.07794167	20.7419	11.957	37.4844	37.7437	37.6856	37.6627	36.95	34.7602	33.9561	34.4559
2621	absence	22.50012207	38.37512207	14.6684	13.8923	13.8094	15.7029	19.5441	22.4676	25.7211	27.3643	25.7924	23.509	20.4896	17.7664	15.44236667	16.35213333	25.18433333	23.26366667	20.060625	27.3643	13.8094	14.5524	13.6301	13.461	14.2952	15.6785	16.9471	17.945	19.4872	20.4427	21.5184	20.4318	17.8087	15.3304	14.47823333	18.12643333	20.79763333	17.183175	21.5184	13.461	38.9933	38.8804	38.7672	38.8203	38.9216	38.9675	39.0436	39.15
2622	absence	22.87512207	40.5625	12.7863	12.2271	12.4266	13.6796	19.2149	22.9447	26.6553	28.1458	26.221	21.8405	18.0866	15.9368	13.65006667	15.10703333	25.91526667	22.04936667	19.18043333	28.1458	12.2271	10.7837	11.0071	11.4839	13.6971	16.8822	19.9742	25.4321	28.6668	26.4478	21.2764	17.1369	14.1634	11.98473333	14.02106667	24.69103333	21.62036667	18.0793	28.6668	10.7837	37.3305	37.4073	37.5578	37.4387	37.4474	37.4612	36.6391	36.1969
2623	absence	23.6875	37.87512207	14.6151	13.7994	14.1033	15.3255	19.0025	22.0994	25.2429	26.9758	26.0587	23.5308	19.9945	17.2247	15.21306667	16.14376667	24.7727	23.19466667	19.83105	26.9758	13.7994	14.5876	13.7523	13.9945	14.7755	16.7202	19.4187	22.5476	24.1017	25.6893	23.5106	19.9725	17.2232	15.1877	15.1634	22.02266667	23.05746667	18.85780833	25.6893	13.7523	38.7576	38.85	38.8772	38.9388	39.0296	39.0353	38.9938	39.0957
2624	absence	20.9375	37.6875	16.7368	16.0642	15.7421	16.2943	19.6565	22.7311	26.0829	27.7685	26.383	23.9781	21.506	18.9464	17.24913333	17.23096667	25.5275	23.9557	20.990825	27.7685	15.7421	16.6485	16.0592	15.684	15.6313	15.7945	15.8866	16.0925	16.6219	16.7489	16.7881	17.6576	16.916	16.54123333	15.70326667	16.20033333	17.06486667	16.377425	17.6576	15.6313	38.911	39.0038	39.0169	39.004	39.0695	39.1131	39.1736	39.3309
2625	absence	23.3125	37.6875	16.1877	14.9798	14.5048	15.3984	19.4243	22.6924	25.6176	27.3449	26.2571	23.6302	20.4224	17.653	16.2735	16.4425	25.2183	23.43656667	20.34271667	27.3449	14.5048	16.1849	14.9585	14.3239	14.4173	14.8435	15.3525	15.6492	15.9134	16.0754	16.1808	16.3145	16.3652	15.8362	14.52823333	15.63836667	16.19023333	15.54825833	16.3652	14.3239	39.0075	38.9111	38.8901	38.9841	39.1405	39.0488	38.7718	39.0286
2626	absence	21.00012207	38.9375	16.122	15.3027	15.1906	16.1014	19.8115	21.6169	25.1051	27.2815	25.6292	23.3798	20.7189	18.5653	16.66333333	17.0345	24.66783333	23.24263333	20.402075	27.2815	15.1906	15.9837	15.224	15.1366	15.6303	16.4122	16.8098	17.2448	19.6691	20.2546	22.1067	20.7176	18.5242	16.5773	15.72636667	17.9079	21.0263	17.80946667	22.1067	15.1366	38.9188	38.8531	38.8941	38.9543	39.0509	38.98	38.9495	39.1466
2627	absence	21.50012207	38.25012207	14.6684	13.8923	13.8094	15.7029	19.5441	22.4676	25.7211	27.3643	25.7924	23.509	20.4896	17.7664	15.44236667	16.35213333	25.18433333	23.26366667	20.060625	27.3643	13.8094	14.5567	13.7355	13.5347	14.2514	15.4719	16.7302	17.314	18.8586	19.8179	21.2044	20.4642	17.7618	15.35133333	14.41933333	17.63426667	20.4955	16.97510833	21.2044	13.5347	38.9933	38.8804	38.7672	38.8203	38.9216	38.9675	39.0436	39.15
2628	absence	21.3125	38.1875	15.8358	14.897	14.8158	16.1364	19.8624	22.5606	26.1103	27.525	26.1098	23.7662	21.0346	18.6591	16.46396667	16.9382	25.39863333	23.63686667	20.60941667	27.525	14.8158	15.7012	14.7701	14.4887	15.1474	16.0865	16.5	17.6028	19.5684	20.3738	21.5018	20.9839	18.6535	16.37493333	15.24086667	17.8904	20.95316667	17.61484167	21.5018	14.4887	39.0227	38.8895	38.8667	38.9365	39.0242	38.9869	39.0785	39.1895
2629	absence	25.9375	40.8125	10.9327	10.4237	10.7859	13.5724	19.6885	21.9762	24.7052	25.3412	23.8627	19.8385	16.2655	13.6535	11.66996667	14.68226667	24.00753333	19.9889	17.58716667	25.3412	10.4237	10.9363	10.3075	10.642	13.061	18.2999	19.9341	21.8143	21.7125	22.5215	20.077	16.2428	13.644	11.62926667	14.00096667	21.15363333	19.61376667	16.59940833	22.5215	10.3075	37.2621	36.7845	36.9354	36.9267	36.4994	36.0987	35.9558	35.0989
2630	absence	24.50012207	40.62512207	13.1964	12.6661	12.0292	13.5052	19.5481	22.8601	25.9703	27.105	24.9327	20.7744	17.2959	14.9069	13.5898	15.0275	25.3118	21.001	18.732525	27.105	12.0292	13.2692	13.2114	12.2376	12.4896	13.1528	13.9988	15.1539	16.6301	17.5313	18.5857	17.7683	15.5729	14.01783333	12.62666667	15.26093333	17.96176667	14.9668	18.5857	12.2376	37.5281	37.8725	37.7034	37.6974	36.8094	34.491	33.5486	34.4022
2631	absence	24.25012207	40.75012207	13.179	12.872	12.1643	13.6055	20.0367	23.301	26.3456	27.4053	25.209	20.8752	17.3342	15.2409	13.76396667	15.26883333	25.68396667	21.13946667	18.96405833	27.4053	12.1643	15.997	14.2336	12.7378	12.324	12.6803	13.4347	14.2516	14.5934	14.9261	15.4646	15.5625	16.5969	15.60916667	12.5807	14.09323333	15.31773333	14.40020833	16.5969	12.324	37.3202	37.8116	37.85	37.7049	37.5472	34.7341	34.2582	34.2125
2632	absence	24.1875	40.75012207	13.0684	12.7435	12.1587	13.6358	20.1463	23.3902	26.4175	27.4591	25.2446	20.9082	17.3296	15.2467	13.6862	15.3136	25.7556	21.1608	18.97905	27.4591	12.1587	14.6865	13.3442	12.3786	12.3202	13.1106	14.0637	15.004	15.7423	16.3035	17.3515	17.3507	17.039	15.02323333	12.60313333	14.93666667	17.0019	14.89123333	17.3515	12.3202	37.2477	37.7561	37.8463	37.7118	37.6059	34.8405	34.262	34.1903
2633	absence	24.12512207	40.6875	12.691	12.0443	11.8782	13.4729	20.1277	23.3478	26.4584	27.4017	25.3061	21.0127	17.3125	15.1551	13.2968	15.1596	25.73596667	21.21043333	18.8507	27.4017	11.8782	15.3918	13.5808	12.6211	12.4623	12.9595	13.9828	14.6227	15.0094	15.3572	15.9213	15.9918	17.0739	15.34883333	12.68096667	14.5383	15.75676667	14.58121667	17.0739	12.4623	37.0288	37.4114	37.6826	37.5806	37.6224	35.0346	34.1585	34.1588
2634	absence	25.00012207	40.9375	13.02	12.3052	11.3634	13.0756	19.0135	22.5015	25.4996	26.6777	24.5567	20.3639	17.146	14.6699	13.3317	14.48416667	24.89293333	20.68886667	18.34941667	26.6777	11.3634	11.5054	11.083	10.9562	12.3501	14.9938	17.0656	18.4242	18.9489	19.6802	19.7753	17.1566	14.4572	12.34853333	12.7667	18.14623333	18.8707	15.53304167	19.7753	10.9562	37.571	37.8082	37.2033	37.2326	36.3552	33.9631	32.3476	34.1854
2635	absence	24.8125	40.62512207	13.02	12.3052	11.3634	13.0756	19.0135	22.5015	25.4996	26.6777	24.5567	20.3639	17.146	14.6699	13.3317	14.48416667	24.89293333	20.68886667	18.34941667	26.6777	11.3634	15.5901	12.9441	13.2255	13.6966	13.9051	14.3507	14.604	15.0116	15.1645	15.1129	15.6893	16.4557	14.99663333	13.60906667	14.65543333	15.32223333	14.64584167	16.4557	12.9441	37.571	37.8082	37.2033	37.2326	36.3552	33.9631	32.3476	34.1854
2636	absence	25.0625	40.9375	12.769	11.6	11.0394	13.2362	19.6848	22.4424	25.3081	26.2232	24.2452	19.9903	16.5678	14.8449	13.0713	14.65346667	24.6579	20.26776667	18.16260833	26.2232	11.0394	11.621	11.1168	10.9914	12.2996	14.8298	16.4413	18.1465	18.6716	19.2431	19.7049	17.6068	14.4991	12.4123	12.70693333	17.75313333	18.8516	15.43099167	19.7049	10.9914	37.4785	37.2354	37.2817	37.1965	36.4414	35.3074	34.309	33.8789
2637	absence	24.75012207	40.5625	13.5381	13.1458	11.8255	13.2779	19.1287	22.5082	25.5027	26.7777	24.6875	20.5741	17.2516	14.6189	13.7676	14.74403333	24.92953333	20.83773333	18.569725	26.7777	11.8255	15.4645	14.1183	13.9696	13.6717	14.0768	14.2221	14.5446	14.9095	14.9394	14.957	15.2205	15.9215	15.1681	13.90603333	14.55873333	15.03896667	14.66795833	15.9215	13.6717	37.6982	38.0721	37.3208	37.3555	36.1819	33.7982	32.4427	34.3219
2638	absence	24.6875	40.5625	13.4774	13.2386	11.8726	13.3432	19.2064	22.5716	25.5769	26.8418	24.7347	20.6389	17.2726	14.6178	13.77793333	14.8074	24.99676667	20.88206667	18.61604167	26.8418	11.8726	15.5911	13.5615	12.8792	13.1732	13.7493	14.252	14.5979	15.031	15.3453	15.4265	15.7367	16.5152	15.2226	13.26723333	14.62696667	15.50283333	14.65490833	16.5152	12.8792	37.6388	38.0988	37.3825	37.4364	36.3007	33.8684	32.6523	34.3516
2639	absence	24.62512207	40.5625	13.4292	13.2946	11.9326	13.399	19.2684	22.6488	25.6504	26.8922	24.7759	20.6889	17.2931	14.644	13.78926667	14.86666667	25.0638	20.9193	18.65975833	26.8922	11.9326	15.1834	14.8351	14.1841	13.5875	13.9281	14.1354	14.2339	14.5342	14.6641	14.7825	14.6547	14.9411	14.98653333	13.8999	14.30116667	14.70043333	14.47200833	15.1834	13.5875	37.5982	38.1058	37.467	37.5216	36.4329	33.9629	32.8339	34.3697
2640	absence	25.3125	40.9375	12.769	11.6	11.0394	13.2362	19.6848	22.4424	25.3081	26.2232	24.2452	19.9903	16.5678	14.8449	13.0713	14.65346667	24.6579	20.26776667	18.16260833	26.2232	11.0394	12.0611	11.3517	11.0759	12.3477	14.0763	15.2209	16.7035	17.456	18.0803	18.9324	17.638	14.8172	12.74333333	12.49996667	16.46013333	18.2169	14.98008333	18.9324	11.0759	37.4785	37.2354	37.2817	37.1965	36.4414	35.3074	34.309	33.8789
2641	absence	24.5625	40.5625	13.4088	13.254	12.014	13.4424	19.3128	22.7291	25.7294	26.9296	24.8119	20.7261	17.3032	14.7112	13.79133333	14.92306667	25.12936667	20.94706667	18.69770833	26.9296	12.014	15.5367	13.9602	13.3187	13.2163	13.7942	14.1673	14.4531	14.7762	15.0318	15.2959	15.4434	16.0375	15.17813333	13.44306667	14.46553333	15.25703333	14.58594167	16.0375	13.2163	37.5858	38.0743	37.5778	37.6058	36.5775	34.0783	32.9975	34.3774
2642	absence	24.00012207	40.12512207	13.481	14.326	14.3594	14.4359	19.2806	23.1718	26.3796	27.4077	25.4117	21.3559	17.9683	15.642	14.483	16.0253	25.65303333	21.57863333	19.43499167	27.4077	13.481	15.6904	14.96	14.3663	14.2169	14.7592	14.6938	14.7915	14.8507	14.7862	14.7875	14.9748	15.4986	15.383	14.44746667	14.77866667	14.8495	14.86465833	15.6904	14.2169	37.3656	38.4208	38.7115	38.5328	37.9612	35.1804	34.8079	34.7544
2643	absence	24.0625	40.0625	13.5167	14.2299	14.4305	14.4312	19.2324	23.0044	26.2071	27.1001	25.2023	21.0795	17.7893	15.5447	14.43043333	16.03136667	25.4372	21.35703333	19.31400833	27.1001	13.5167	15.7803	14.7943	14.4361	14.2838	14.778	14.7321	14.8656	14.7677	14.7242	14.9105	15.2432	15.5451	15.37323333	14.4993	14.78846667	14.9593	14.905075	15.7803	14.2838	37.4366	38.4231	38.7171	38.5581	37.8421	34.9098	34.5404	34.5206
2644	absence	23.3125	40.0625	13.6535	13.2902	13.0901	13.941	18.9296	22.7997	26.637	27.9429	26.0458	21.4339	18.0501	16.0478	14.3305	15.32023333	25.7932	21.84326667	19.3218	27.9429	13.0901	13.6377	13.5015	13.106	13.251	14.3194	15.5756	15.8856	16.8068	17.0953	19.6838	18.4024	16.4745	14.5379	13.5588	16.08933333	18.39383333	15.64496667	19.6838	13.106	37.792	37.9273	38.0181	37.8949	37.4927	37.2389	35.7782	35.8495
2645	absence	23.3125	40.12512207	14.0552	13.7951	13.919	14.5434	19.8214	23.658	26.9177	28.3308	26.2907	22.1012	18.5348	16.5141	14.78813333	16.0946	26.30216667	22.3089	19.87345	28.3308	13.7951	14.0351	13.7081	13.0645	13.6235	14.2547	14.8678	15.4709	15.3768	15.3957	15.548	16.755	15.9987	14.58063333	13.64756667	15.2385	15.89956667	14.84156667	16.755	13.0645	37.7773	38.174	38.5374	38.6619	38.5088	37.7697	35.9342	35.6477
2646	absence	23.4375	40.12512207	14.0552	13.7951	13.919	14.5434	19.8214	23.658	26.9177	28.3308	26.2907	22.1012	18.5348	16.5141	14.78813333	16.0946	26.30216667	22.3089	19.87345	28.3308	13.7951	15.0097	15.0163	14.176	13.9157	14.4637	14.6649	14.5802	14.598	14.8093	14.873	15.1258	15.8482	15.2914	14.18513333	14.61436667	14.93603333	14.75673333	15.8482	13.9157	37.7773	38.174	38.5374	38.6619	38.5088	37.7697	35.9342	35.6477
2647	absence	23.50012207	40.0625	13.968	13.8135	13.9772	14.5122	19.6437	23.3838	26.7006	28.2128	26.2817	22.0586	18.4944	16.3766	14.71936667	16.04436667	26.09906667	22.27823333	19.78525833	28.2128	13.8135	14.7357	14.8515	14.3803	13.8955	14.0139	13.9967	13.9819	14.0551	14.2424	14.3072	14.3429	14.418	14.6684	14.09656667	14.01123333	14.2975	14.268425	14.8515	13.8955	37.7289	38.1836	38.5654	38.6616	38.4192	37.3962	35.6028	35.6456
2648	absence	23.37512207	40.00012207	12.7863	12.2271	12.4266	13.6796	19.2149	22.9447	26.6553	28.1458	26.221	21.8405	18.0866	15.9368	13.65006667	15.10703333	25.91526667	22.04936667	19.18043333	28.1458	12.2271	14.0445	14.3404	13.5234	13.7917	15.0814	15.5982	15.2292	15.2239	15.2826	15.7615	17.1544	16.2604	14.88176667	14.13216667	15.35043333	16.06616667	15.10763333	17.1544	13.5234	37.3305	37.4073	37.5578	37.4387	37.4474	37.4612	36.6391	36.1969
2649	absence	23.0625	39.5625	13.8803	13.6064	13.2844	14.4406	19.7979	23.0315	26.0438	27.8568	26.0937	22.0295	18.1051	16.2563	14.581	15.84096667	25.64403333	22.0761	19.535525	27.8568	13.2844	15.8822	14.5797	14.2385	14.7162	15.0067	15.0304	15.0126	15.0007	15.0466	15.0549	14.9121	15.2497	15.2372	14.6538	15.01456667	15.00453333	14.977525	15.8822	14.2385	37.8332	38.2148	38.2536	38.1083	37.6408	37.1886	36.4904	36.7817
2650	absence	23.1875	39.4375	14.2065	14.4257	14.2472	14.8738	19.7516	23.0014	26.0135	27.885	26.0493	22.0103	18.3232	16.3615	14.9979	16.29086667	25.6333	22.1276	19.76241667	27.885	14.2065	15.4893	14.9808	14.4228	14.6128	14.6899	14.8869	15.0021	14.8705	15.0005	15.1118	14.7852	14.8717	15.11393333	14.57516667	14.91983333	14.96583333	14.89369167	15.4893	14.4228	37.997	38.519	38.6361	38.4611	37.6977	37.1106	36.1867	36.8159
2651	absence	23.25012207	39.37512207	14.2786	14.5304	14.3429	14.8757	19.6939	22.9861	25.9832	27.8662	25.9992	22.0517	18.4389	16.4069	15.07196667	16.30416667	25.61183333	22.16326667	19.78780833	27.8662	14.2786	15.5498	14.87	14.4229	14.4526	14.5976	14.9066	15.0357	14.911	15.0327	15.1952	14.9652	14.9316	15.11713333	14.49103333	14.9511	15.06436667	14.90590833	15.5498	14.4229	38.0333	38.5625	38.6631	38.5134	37.7393	37.1306	36.1521	36.8252
2652	absence	23.3125	39.3125	14.3092	14.5364	14.3717	14.8799	19.6269	22.95	25.9517	27.8233	25.9435	22.1308	18.5618	16.4085	15.0847	16.29283333	25.575	22.21203333	19.79114167	27.8233	14.3092	15.4764	14.9082	14.394	14.3597	14.5271	14.8886	15.0126	14.9359	15.0486	15.2062	15.0476	14.9817	15.1221	14.42693333	14.9457	15.1008	14.89888333	15.4764	14.3597	38.0561	38.5745	38.6726	38.5585	37.7867	37.1677	36.1998	36.8221
2653	absence	23.37512207	39.12512207	12.7863	12.2271	12.4266	13.6796	19.2149	22.9447	26.6553	28.1458	26.221	21.8405	18.0866	15.9368	13.65006667	15.10703333	25.91526667	22.04936667	19.18043333	28.1458	12.2271	13.4281	13.4278	13.4516	13.4783	13.4337	13.4835	13.4395	13.4488	13.452	13.457	13.4817	13.5001	13.452	13.45453333	13.45726667	13.46356667	13.45684167	13.5001	13.4278	37.3305	37.4073	37.5578	37.4387	37.4474	37.4612	36.6391	36.1969
2654	absence	20.50012207	39.1875	16.122	15.3027	15.1906	16.1014	19.8115	21.6169	25.1051	27.2815	25.6292	23.3798	20.7189	18.5653	16.66333333	17.0345	24.66783333	23.24263333	20.402075	27.2815	15.1906	15.8813	15.2899	14.9689	15.2531	15.5408	15.6847	15.8814	16.5821	16.7441	16.9966	18.7148	18.2489	16.47336667	15.25426667	16.0494	17.48516667	16.31555	18.7148	14.9689	38.9188	38.8531	38.8941	38.9543	39.0509	38.98	38.9495	39.1466
2655	absence	20.37512207	39.25012207	15.6957	15.1701	14.9406	15.9314	19.6272	21.689	25.118	27.2836	25.5803	23.2768	20.6742	18.3187	16.39483333	16.83306667	24.69686667	23.1771	20.27546667	27.2836	14.9406	15.6761	15.1531	14.8626	15.3796	16.2996	16.499	16.879	18.9001	19.4644	21.1652	20.6601	18.316	16.38173333	15.51393333	17.42603333	20.4299	17.4379	21.1652	14.8626	38.8699	38.852	38.8542	38.9157	39.0093	38.9484	38.9146	39.1421
2656	absence	20.5625	39.12512207	16.122	15.3027	15.1906	16.1014	19.8115	21.6169	25.1051	27.2815	25.6292	23.3798	20.7189	18.5653	16.66333333	17.0345	24.66783333	23.24263333	20.402075	27.2815	15.1906	16.1208	15.3036	15.152	15.6572	16.9162	17.4962	18.171	21.2838	22.0148	23.1663	20.706	18.564	16.6628	15.90846667	18.98366667	21.96236667	18.379325	23.1663	15.152	38.9188	38.8531	38.8941	38.9543	39.0509	38.98	38.9495	39.1466
2657	absence	21.00012207	37.6875	16.7368	16.0642	15.7421	16.2943	19.6565	22.7311	26.0829	27.7685	26.383	23.9781	21.506	18.9464	17.24913333	17.23096667	25.5275	23.9557	20.990825	27.7685	15.7421	16.6485	16.0592	15.684	15.6313	15.7945	15.8866	16.0925	16.6219	16.7489	16.7881	17.6576	16.916	16.54123333	15.70326667	16.20033333	17.06486667	16.377425	17.6576	15.6313	38.911	39.0038	39.0169	39.004	39.0695	39.1131	39.1736	39.3309
2658	absence	21.00012207	37.75012207	16.702	16.0105	15.6913	16.283	19.6466	22.7335	26.0853	27.7535	26.3168	23.9538	21.5029	18.9499	17.2208	17.20696667	25.5241	23.9245	20.96909167	27.7535	15.6913	16.1441	15.996	15.6112	15.1982	15.3243	15.2991	15.3263	15.4066	15.4483	15.4365	15.5047	15.545	15.89503333	15.3779	15.344	15.46316667	15.520025	16.1441	15.1982	38.913	38.9794	38.9987	39.0019	39.0652	39.1105	39.1715	39.3268
2659	absence	20.62512207	38.0625	16.363	15.6755	15.6056	16.2099	19.4953	22.2504	25.5526	27.7493	26.0761	23.7183	21.1363	18.8814	16.9733	17.1036	25.1841	23.64356667	20.72614167	27.7493	15.6056	16.3585	15.6691	15.5554	15.7376	16.2559	16.6802	17.3798	19.6474	20.1761	21.9124	21.1157	18.8796	16.96906667	15.84963333	17.90246667	21.06806667	17.94730833	21.9124	15.5554	38.8959	38.9131	38.985	38.9975	39.0191	39.093	39.071	39.3045
2660	absence	21.1875	37.9375	16.6916	16.1117	15.797	16.2789	19.3811	21.115	25.5126	27.132	26.2118	24.0925	21.6625	18.9579	17.25373333	17.15233333	24.58653333	23.98893333	20.74538333	27.132	15.797	16.3694	15.4453	15.233	15.7061	16.3692	16.5254	17.941	19.8256	20.6801	21.5911	21.3182	18.8336	16.88276667	15.76943333	18.09733333	21.19646667	17.9865	21.5911	15.233	38.9457	39.0293	39.037	39.0173	39.0742	39.0286	39.1353	39.2837
2661	absence	21.12512207	37.9375	16.6916	16.1117	15.797	16.2789	19.3811	21.115	25.5126	27.132	26.2118	24.0925	21.6625	18.9579	17.25373333	17.15233333	24.58653333	23.98893333	20.74538333	27.132	15.797	16.4452	15.8552	15.4748	15.4052	15.5986	15.5899	15.7089	15.9279	16.0314	16.028	16.2952	16.1841	16.1615	15.49286667	15.74223333	16.1182	15.8787	16.4452	15.4052	38.9457	39.0293	39.037	39.0173	39.0742	39.0286	39.1353	39.2837
2662	absence	21.50012207	38.1875	14.5704	13.7807	13.6973	15.7767	19.6934	22.8068	26.0213	27.4398	25.825	23.4664	20.4594	17.7556	15.3689	16.38913333	25.42263333	23.25026667	20.10773333	27.4398	13.6973	14.5561	13.7557	13.5772	15.0959	17.2143	17.7984	19.3555	23.457	24.2188	23.4441	20.4371	17.7522	15.35466667	15.2958	20.20363333	22.7	18.388525	24.2188	13.5772	38.9808	38.8796	38.7462	38.8078	38.9209	38.9871	39.0657	39.1623
2663	absence	21.37512207	37.62512207	16.6378	16.0506	15.7797	16.3117	19.4174	20.9969	25.5597	27.1116	26.2025	24.106	21.6657	18.938	17.2088	17.1696	24.55606667	23.9914	20.73146667	27.1116	15.7797	16.6329	16.0485	15.7437	15.8102	16.441	16.693	18.638	19.9791	21.1493	22.0322	21.6499	18.8919	17.1911	15.9983	18.4367	21.61046667	18.30914167	22.0322	15.7437	38.9472	39.0279	39.0384	39.021	39.0788	39.0232	39.1363	39.2822
2664	absence	21.3125	37.62512207	16.6916	16.1117	15.797	16.2789	19.3811	21.115	25.5126	27.132	26.2118	24.0925	21.6625	18.9579	17.25373333	17.15233333	24.58653333	23.98893333	20.74538333	27.132	15.797	15.5959	15.7073	15.75	15.4068	15.2263	15.2474	15.2205	15.1706	15.1897	15.1829	15.2182	15.2301	15.5111	15.46103333	15.21283333	15.19693333	15.345475	15.75	15.1706	38.9457	39.0293	39.037	39.0173	39.0742	39.0286	39.1353	39.2837
2665	absence	21.50012207	37.5625	16.6509	16.0352	15.7868	16.3651	19.4746	21.0682	25.8455	27.1643	26.2434	24.1605	21.7002	18.9686	17.21823333	17.20883333	24.69266667	24.0347	20.78860833	27.1643	15.7868	16.6458	16.0325	15.7494	15.8661	16.4971	16.7675	18.7184	20.022	21.1743	22.027	21.6838	18.9655	17.2146	16.03753333	18.50263333	21.62836667	18.34578333	22.027	15.7494	38.9515	39.0211	39.0412	39.0323	39.0945	39.0333	39.1604	39.2881
2666	absence	21.5625	37.50012207	16.7296	16.0897	15.823	16.4391	19.6124	21.5304	26.1922	27.3249	26.3484	24.1984	21.7318	19.0241	17.28113333	17.2915	25.01583333	24.09286667	20.92033333	27.3249	15.823	16.671	16.0846	15.777	15.7393	15.8682	15.9234	16.6281	16.9294	17.0383	16.8905	18.5393	17.515	16.75686667	15.79483333	16.49363333	17.48936667	16.633675	18.5393	15.7393	38.9568	39.0181	39.0438	39.04	39.1085	39.0465	39.1872	39.3083
2667	absence	21.62512207	37.4375	16.7778	16.1413	15.8559	16.574	19.8827	22.349	26.5558	27.6083	26.5587	24.2839	21.7489	19.0669	17.32866667	17.43753333	25.50436667	24.19716667	21.11693333	27.6083	15.8559	15.7312	15.7252	15.7192	15.3353	15.3112	15.3779	15.3431	15.3021	15.3359	15.2839	15.3592	15.3654	15.60726667	15.45523333	15.34103333	15.32633333	15.43246667	15.7312	15.2839	38.957	39.0196	39.0518	39.052	39.1366	39.0991	39.2304	39.3562
2668	absence	21.62512207	37.37512207	16.7778	16.1413	15.8559	16.574	19.8827	22.349	26.5558	27.6083	26.5587	24.2839	21.7489	19.0669	17.32866667	17.43753333	25.50436667	24.19716667	21.11693333	27.6083	15.8559	16.404	16.1422	15.7995	15.7441	15.7024	15.7483	15.8046	15.823	15.9026	15.846	15.9731	16.0093	16.18516667	15.74866667	15.79196667	15.90723333	15.90825833	16.404	15.7024	38.957	39.0196	39.0518	39.052	39.1366	39.0991	39.2304	39.3562
2669	absence	21.6875	37.3125	16.8153	16.2158	15.8703	16.5879	19.967	22.5841	26.5303	27.7072	26.6676	24.2582	21.7723	19.0586	17.36323333	17.47506667	25.6072	24.2327	21.16955	27.7072	15.8703	16.2921	16.1834	15.8056	15.7318	15.7052	15.7211	15.7388	15.7234	15.7791	15.7088	15.7785	15.8326	16.1027	15.74753333	15.72776667	15.75546667	15.83336667	16.2921	15.7052	38.9356	39.0528	39.0534	39.041	39.1537	39.1062	39.229	39.3775
2670	absence	21.62512207	37.25012207	16.8153	16.2158	15.8703	16.5879	19.967	22.5841	26.5303	27.7072	26.6676	24.2582	21.7723	19.0586	17.36323333	17.47506667	25.6072	24.2327	21.16955	27.7072	15.8703	16.1154	16.1122	15.8121	15.5712	15.6615	15.6025	15.5344	15.5452	15.6	15.5106	15.566	15.6132	15.94693333	15.6816	15.5607	15.55886667	15.687025	16.1154	15.5106	38.9356	39.0528	39.0534	39.041	39.1537	39.1062	39.229	39.3775
2671	absence	21.5625	37.25012207	16.8153	16.2158	15.8703	16.5879	19.967	22.5841	26.5303	27.7072	26.6676	24.2582	21.7723	19.0586	17.36323333	17.47506667	25.6072	24.2327	21.16955	27.7072	15.8703	16.1154	16.1122	15.8121	15.5712	15.6615	15.6025	15.5344	15.5452	15.6	15.5106	15.566	15.6132	15.94693333	15.6816	15.5607	15.55886667	15.687025	16.1154	15.5106	38.9356	39.0528	39.0534	39.041	39.1537	39.1062	39.229	39.3775
2672	absence	23.12512207	39.0625	12.7863	12.2271	12.4266	13.6796	19.2149	22.9447	26.6553	28.1458	26.221	21.8405	18.0866	15.9368	13.65006667	15.10703333	25.91526667	22.04936667	19.18043333	28.1458	12.2271	13.4281	13.4278	13.4516	13.4783	13.4337	13.4835	13.4395	13.4488	13.452	13.457	13.4817	13.5001	13.452	13.45453333	13.45726667	13.46356667	13.45684167	13.5001	13.4278	37.3305	37.4073	37.5578	37.4387	37.4474	37.4612	36.6391	36.1969
2673	absence	23.0625	39.0625	12.7863	12.2271	12.4266	13.6796	19.2149	22.9447	26.6553	28.1458	26.221	21.8405	18.0866	15.9368	13.65006667	15.10703333	25.91526667	22.04936667	19.18043333	28.1458	12.2271	13.4281	13.4278	13.4516	13.4783	13.4337	13.4835	13.4395	13.4488	13.452	13.457	13.4817	13.5001	13.452	13.45453333	13.45726667	13.46356667	13.45684167	13.5001	13.4278	37.3305	37.4073	37.5578	37.4387	37.4474	37.4612	36.6391	36.1969
2674	absence	23.00012207	38.87512207	16.1877	14.9798	14.5048	15.3984	19.4243	22.6924	25.6176	27.3449	26.2571	23.6302	20.4224	17.653	16.2735	16.4425	25.2183	23.43656667	20.34271667	27.3449	14.5048	13.8031	13.2442	13.4571	14.5659	18.216	21.9856	24.9429	27.6169	25.9761	22.2571	18.2723	15.8289	14.29206667	15.413	24.84846667	22.1685	19.18050833	27.6169	13.2442	39.0075	38.9111	38.8901	38.9841	39.1405	39.0488	38.7718	39.0286
2675	absence	22.9375	38.8125	16.1877	14.9798	14.5048	15.3984	19.4243	22.6924	25.6176	27.3449	26.2571	23.6302	20.4224	17.653	16.2735	16.4425	25.2183	23.43656667	20.34271667	27.3449	14.5048	13.8031	13.2442	13.4571	14.5659	18.216	21.9856	24.9429	27.6169	25.9761	22.2571	18.2723	15.8289	14.29206667	15.413	24.84846667	22.1685	19.18050833	27.6169	13.2442	39.0075	38.9111	38.8901	38.9841	39.1405	39.0488	38.7718	39.0286
2676	absence	23.00012207	38.8125	16.1877	14.9798	14.5048	15.3984	19.4243	22.6924	25.6176	27.3449	26.2571	23.6302	20.4224	17.653	16.2735	16.4425	25.2183	23.43656667	20.34271667	27.3449	14.5048	13.8031	13.2442	13.4571	14.5659	18.216	21.9856	24.9429	27.6169	25.9761	22.2571	18.2723	15.8289	14.29206667	15.413	24.84846667	22.1685	19.18050833	27.6169	13.2442	39.0075	38.9111	38.8901	38.9841	39.1405	39.0488	38.7718	39.0286
2677	absence	23.00012207	38.9375	16.1877	14.9798	14.5048	15.3984	19.4243	22.6924	25.6176	27.3449	26.2571	23.6302	20.4224	17.653	16.2735	16.4425	25.2183	23.43656667	20.34271667	27.3449	14.5048	13.9012	13.368	13.6004	14.5069	17.2405	19.6259	22.0391	25.8827	25.9967	22.3569	18.4423	16.0002	14.42313333	15.11593333	22.5159	22.2653	18.58006667	25.9967	13.368	39.0075	38.9111	38.8901	38.9841	39.1405	39.0488	38.7718	39.0286
2678	absence	22.87512207	38.8125	16.1877	14.9798	14.5048	15.3984	19.4243	22.6924	25.6176	27.3449	26.2571	23.6302	20.4224	17.653	16.2735	16.4425	25.2183	23.43656667	20.34271667	27.3449	14.5048	13.8031	13.2442	13.4571	14.5659	18.216	21.9856	24.9429	27.6169	25.9761	22.2571	18.2723	15.8289	14.29206667	15.413	24.84846667	22.1685	19.18050833	27.6169	13.2442	39.0075	38.9111	38.8901	38.9841	39.1405	39.0488	38.7718	39.0286
2679	absence	23.00012207	38.75012207	16.1877	14.9798	14.5048	15.3984	19.4243	22.6924	25.6176	27.3449	26.2571	23.6302	20.4224	17.653	16.2735	16.4425	25.2183	23.43656667	20.34271667	27.3449	14.5048	13.8031	13.2442	13.4571	14.5659	18.216	21.9856	24.9429	27.6169	25.9761	22.2571	18.2723	15.8289	14.29206667	15.413	24.84846667	22.1685	19.18050833	27.6169	13.2442	39.0075	38.9111	38.8901	38.9841	39.1405	39.0488	38.7718	39.0286
2680	absence	22.8125	38.8125	16.1877	14.9798	14.5048	15.3984	19.4243	22.6924	25.6176	27.3449	26.2571	23.6302	20.4224	17.653	16.2735	16.4425	25.2183	23.43656667	20.34271667	27.3449	14.5048	13.8031	13.2442	13.4571	14.5659	18.216	21.9856	24.9429	27.6169	25.9761	22.2571	18.2723	15.8289	14.29206667	15.413	24.84846667	22.1685	19.18050833	27.6169	13.2442	39.0075	38.9111	38.8901	38.9841	39.1405	39.0488	38.7718	39.0286
2681	absence	23.12512207	38.6875	16.1877	14.9798	14.5048	15.3984	19.4243	22.6924	25.6176	27.3449	26.2571	23.6302	20.4224	17.653	16.2735	16.4425	25.2183	23.43656667	20.34271667	27.3449	14.5048	13.8031	13.2442	13.4571	14.5659	18.216	21.9856	24.9429	27.6169	25.9761	22.2571	18.2723	15.8289	14.29206667	15.413	24.84846667	22.1685	19.18050833	27.6169	13.2442	39.0075	38.9111	38.8901	38.9841	39.1405	39.0488	38.7718	39.0286
2682	absence	23.1875	38.6875	16.1877	14.9798	14.5048	15.3984	19.4243	22.6924	25.6176	27.3449	26.2571	23.6302	20.4224	17.653	16.2735	16.4425	25.2183	23.43656667	20.34271667	27.3449	14.5048	13.8031	13.2442	13.4571	14.5659	18.216	21.9856	24.9429	27.6169	25.9761	22.2571	18.2723	15.8289	14.29206667	15.413	24.84846667	22.1685	19.18050833	27.6169	13.2442	39.0075	38.9111	38.8901	38.9841	39.1405	39.0488	38.7718	39.0286
2683	absence	23.0625	38.75012207	16.1877	14.9798	14.5048	15.3984	19.4243	22.6924	25.6176	27.3449	26.2571	23.6302	20.4224	17.653	16.2735	16.4425	25.2183	23.43656667	20.34271667	27.3449	14.5048	13.8031	13.2442	13.4571	14.5659	18.216	21.9856	24.9429	27.6169	25.9761	22.2571	18.2723	15.8289	14.29206667	15.413	24.84846667	22.1685	19.18050833	27.6169	13.2442	39.0075	38.9111	38.8901	38.9841	39.1405	39.0488	38.7718	39.0286
2684	absence	24.0625	38.12512207	15.1858	14.772	15.0331	15.7486	19.0506	21.7044	24.2975	26.6166	25.8416	23.2826	19.8438	17.257	15.73826667	16.61076667	24.20616667	22.98933333	19.88613333	26.6166	14.772	13.8883	13.0331	12.9829	13.7582	15.366	17.9072	19.0157	20.022	21.1319	21.3853	19.1158	16.6221	14.5145	14.0357	18.98163333	20.54433333	17.01904167	21.3853	12.9829	38.5944	38.832	38.9874	39.0808	39.178	38.5024	38.6657	38.9126
2685	absence	24.0625	38.1875	15.1858	14.772	15.0331	15.7486	19.0506	21.7044	24.2975	26.6166	25.8416	23.2826	19.8438	17.257	15.73826667	16.61076667	24.20616667	22.98933333	19.88613333	26.6166	14.772	13.8883	13.0331	12.9829	13.7582	15.366	17.9072	19.0157	20.022	21.1319	21.3853	19.1158	16.6221	14.5145	14.0357	18.98163333	20.54433333	17.01904167	21.3853	12.9829	38.5944	38.832	38.9874	39.0808	39.178	38.5024	38.6657	38.9126
2686	absence	24.00012207	38.0625	15.1858	14.772	15.0331	15.7486	19.0506	21.7044	24.2975	26.6166	25.8416	23.2826	19.8438	17.257	15.73826667	16.61076667	24.20616667	22.98933333	19.88613333	26.6166	14.772	13.8883	13.0331	12.9829	13.7582	15.366	17.9072	19.0157	20.022	21.1319	21.3853	19.1158	16.6221	14.5145	14.0357	18.98163333	20.54433333	17.01904167	21.3853	12.9829	38.5944	38.832	38.9874	39.0808	39.178	38.5024	38.6657	38.9126
2687	absence	26.0625	39.0625	16.2799	15.3769	15.0461	15.6802	19.2089	21.6471	22.9577	24.7129	23.4505	20.9702	18.1991	16.9558	16.2042	16.64506667	23.1059	20.87326667	19.20710833	24.7129	15.0461	16.2769	15.3771	14.9563	15.001	15.5298	16.2967	16.7552	16.864	17.1803	17.8925	17.7343	17.0045	16.2195	15.16236667	16.63863333	17.60236667	16.40571667	17.8925	14.9563	39.0799	39.0853	39.1121	39.1237	39.1737	39.2455	39.3144	39.2707
2688	absence	26.3125	39.37512207	15.3912	14.5324	14.1274	15.3461	19.1023	22.1063	22.7612	24.7154	22.9029	20.2619	17.349	16.6321	15.51856667	16.19193333	23.1943	20.17126667	18.76901667	24.7154	14.1274	15.3046	14.3998	13.9692	14.3565	14.9216	15.7957	16.3527	16.623	16.9417	17.2007	17.1339	16.7685	15.49096667	14.41576667	16.25713333	17.0921	15.81399167	17.2007	13.9692	38.9162	38.9294	38.881	38.9881	39.1582	39.2413	39.2968	39.3125
2689	absence	26.25012207	39.00012207	16.1581	15.2715	14.9669	15.6775	19.2215	21.7399	22.998	24.9923	23.504	20.9888	18.1663	16.7526	16.06073333	16.62196667	23.2434	20.88636667	19.20311667	24.9923	14.9669	16.1195	15.2681	14.8611	14.9779	15.4617	16.3271	16.673	16.9053	17.1822	17.9146	17.605	16.8608	16.0828	15.10023333	16.63513333	17.56726667	16.34635833	17.9146	14.8611	39.0913	39.0737	39.0976	39.1077	39.1619	39.2321	39.2975	39.29
2690	absence	26.00012207	39.0625	16.3288	15.4354	15.0626	15.6623	19.1796	21.6645	22.9512	24.7133	23.4483	20.9874	18.1889	16.9933	16.2525	16.63483333	23.10966667	20.87486667	19.21796667	24.7133	15.0626	15.5861	15.3267	14.7826	14.8543	14.9708	15.229	15.4292	15.93	16.0822	16.1991	16.1942	15.9169	15.6099	14.86923333	15.5294	16.1585	15.54175833	16.1991	14.7826	39.0794	39.0893	39.1125	39.1253	39.1719	39.248	39.3052	39.2673
2691	absence	26.5625	39.12512207	13.9073	13.7869	13.7652	15.0291	19.0285	22.1447	23.5619	25.5591	23.465	20.5416	17.3223	15.5213	14.40516667	15.94093333	23.75523333	20.44296667	18.636075	25.5591	13.7652	13.4663	13.5382	13.1653	14.1949	15.531	16.8541	17.437	17.7368	17.8706	18.3841	17.503	15.5432	14.18256667	14.29706667	17.34263333	17.91923333	15.935375	18.3841	13.1653	38.9284	39.008	38.9958	39.0832	39.17	39.2219	39.3179	39.324
2692	absence	26.50012207	39.1875	13.9073	13.7869	13.7652	15.0291	19.0285	22.1447	23.5619	25.5591	23.465	20.5416	17.3223	15.5213	14.40516667	15.94093333	23.75523333	20.44296667	18.636075	25.5591	13.7652	13.7077	13.7145	13.2529	14.2584	15.7971	17.1624	17.9202	18.107	18.3678	18.7848	17.2617	15.5569	14.32636667	14.43613333	17.72986667	18.1381	16.15761667	18.7848	13.2529	38.9284	39.008	38.9958	39.0832	39.17	39.2219	39.3179	39.324
2693	absence	26.5625	39.1875	13.9073	13.7869	13.7652	15.0291	19.0285	22.1447	23.5619	25.5591	23.465	20.5416	17.3223	15.5213	14.40516667	15.94093333	23.75523333	20.44296667	18.636075	25.5591	13.7652	13.7077	13.7145	13.2529	14.2584	15.7971	17.1624	17.9202	18.107	18.3678	18.7848	17.2617	15.5569	14.32636667	14.43613333	17.72986667	18.1381	16.15761667	18.7848	13.2529	38.9284	39.008	38.9958	39.0832	39.17	39.2219	39.3179	39.324
2694	absence	26.5625	39.00012207	14.6191	14.2694	14.5725	15.547	19.1715	21.9945	22.9346	25.1403	23.312	20.7756	17.8425	15.7464	14.8783	16.43033333	23.35646667	20.64336667	18.82711667	25.1403	14.2694	14.5464	14.183	14.4978	15.2981	17.9238	21.4631	22.1174	23.6318	22.5537	20.7236	17.8415	15.7359	14.82176667	15.90656667	22.4041	20.37293333	18.37634167	23.6318	14.183	39.0298	39.0605	39.0626	39.1098	39.1634	39.2029	39.2548	39.2748
2695	absence	26.62512207	39.0625	14.0981	13.9119	14.2766	15.3446	19.0656	21.8169	22.858	24.9859	23.192	20.6191	17.7494	15.5469	14.51896667	16.22893333	23.22026667	20.52016667	18.62208333	24.9859	13.9119	13.8671	13.7041	13.9306	14.8268	16.7236	17.6322	18.523	18.5252	18.5693	20.0577	17.7336	15.5253	14.3655	15.16033333	18.2268	18.78686667	16.634875	20.0577	13.7041	38.9628	39.0403	39.0413	39.1064	39.1648	39.2025	39.2657	39.2754
2696	absence	26.62512207	39.00012207	14.5007	14.1582	14.4948	15.482	19.0895	21.6889	22.5389	24.7148	23.0858	20.6838	17.835	15.7519	14.8036	16.35543333	22.98086667	20.53486667	18.66869167	24.7148	14.1582	13.9102	13.7119	13.7984	14.6659	15.7732	16.9151	17.017	17.6071	17.5429	18.6694	17.7437	15.7333	14.4518	14.74583333	17.17973333	17.98533333	16.090675	18.6694	13.7119	39.0159	39.0562	39.0582	39.107	39.1617	39.194	39.2399	39.2534
2697	absence	26.5625	38.9375	15.4445	14.9161	14.7975	15.6072	19.1236	21.7527	22.6353	24.812	23.1844	20.8424	17.9599	16.3729	15.57783333	16.50943333	23.06666667	20.66223333	18.95404167	24.812	14.7975	15.2789	14.7362	14.5334	14.8568	15.3021	15.8294	16.1219	16.6699	16.7693	17.0998	17.1001	16.5272	15.5141	14.89743333	16.20706667	16.98973333	15.90208333	17.1001	14.5334	39.0851	39.0689	39.0746	39.1035	39.158	39.1926	39.2381	39.2517
2698	absence	26.50012207	38.9375	15.7093	15.0852	14.8928	15.6511	19.1573	21.8399	22.806	24.9811	23.3115	20.947	18.0404	16.5709	15.78846667	16.56706667	23.209	20.7663	19.08270833	24.9811	14.8928	15.5116	14.9005	14.5828	14.777	14.9748	15.2067	15.4939	15.8928	16.0526	16.143	16.3466	16.1618	15.52463333	14.7782	15.53113333	16.18073333	15.503675	16.3466	14.5828	39.0932	39.0679	39.0774	39.1028	39.1582	39.1977	39.2465	39.2622
2699	absence	27.6875	36.12512207	18.1065	17.5695	17.5885	17.6113	20.2437	21.5718	23.2002	25.7629	25.4276	23.5994	21.7496	19.5812	18.41906667	18.48116667	23.51163333	23.5922	21.00101667	25.7629	17.5695	18.1027	17.5642	17.5354	17.2177	17.5396	17.5155	18.1458	18.3434	18.4009	18.3346	19.4416	18.9793	18.2154	17.4309	18.00156667	18.7257	18.09339167	19.4416	17.2177	39.3111	39.2285	39.234	39.2414	39.2596	39.2533	39.2419	39.2457
2700	absence	27.75012207	36.0625	18.2654	17.6596	17.4815	17.528	20.1102	22.1986	24.5571	27.2885	26.6457	24.6867	22.424	19.8587	18.59456667	18.37323333	24.6814	24.58546667	21.55866667	27.2885	17.4815	17.7789	17.6349	17.4476	17.1355	17.1418	16.895	17.2283	17.1265	17.0195	16.804	16.7145	16.88	17.43126667	17.24163333	17.08326667	16.846	17.15054167	17.7789	16.7145	39.274	39.2223	39.2157	39.1971	39.2427	39.2396	39.232	39.4476
2701	absence	27.75012207	36.1875	18.2654	17.6596	17.4815	17.528	20.1102	22.1986	24.5571	27.2885	26.6457	24.6867	22.424	19.8587	18.59456667	18.37323333	24.6814	24.58546667	21.55866667	27.2885	17.4815	18.1027	17.5642	17.5354	17.2177	17.5396	17.5155	18.1458	18.3434	18.4009	18.3346	19.4416	18.9793	18.2154	17.4309	18.00156667	18.7257	18.09339167	19.4416	17.2177	39.274	39.2223	39.2157	39.1971	39.2427	39.2396	39.232	39.4476
2702	absence	27.6875	36.1875	18.2654	17.6596	17.4815	17.528	20.1102	22.1986	24.5571	27.2885	26.6457	24.6867	22.424	19.8587	18.59456667	18.37323333	24.6814	24.58546667	21.55866667	27.2885	17.4815	18.1027	17.5642	17.5354	17.2177	17.5396	17.5155	18.1458	18.3434	18.4009	18.3346	19.4416	18.9793	18.2154	17.4309	18.00156667	18.7257	18.09339167	19.4416	17.2177	39.274	39.2223	39.2157	39.1971	39.2427	39.2396	39.232	39.4476
[truncated: 353 more rows]
[truncated: 171 more columns]
