# Supplementary material for: Seagrass and hydrographic data for the Mediterranean Sea
Source: Data Brief. 2019 Jul 19;25:104286. doi: 10.1016/j.dib.2019.104286 (PMC6700390; doi:10.1016/j.dib.2019.104286)
Supplement: Supplementary file 1 [file mmc1.zip › presence.txt]

ID	BIO_CLASS	LONGITUDE	LATITUDE	VOTEMPER_2015-01-01	VOTEMPER_2015-02-01	VOTEMPER_2015-03-01	VOTEMPER_2015-04-01	VOTEMPER_2015-05-01	VOTEMPER_2015-06-01	VOTEMPER_2015-07-01	VOTEMPER_2015-08-01	VOTEMPER_2015-09-01	VOTEMPER_2015-10-01	VOTEMPER_2015-11-01	VOTEMPER_2015-12-01	VOTEMPER_2015_winter	VOTEMPER_2015_spring	VOTEMPER_2015_summer	VOTEMPER_2015_autumn	VOTEMPER_2015_year	maxTemp_year	minTemp_year	VOTEMPER_2015-01-01_maxDepth	VOTEMPER_2015-02-01_maxDepth	VOTEMPER_2015-03-01_maxDepth	VOTEMPER_2015-04-01_maxDepth	VOTEMPER_2015-05-01_maxDepth	VOTEMPER_2015-06-01_maxDepth	VOTEMPER_2015-07-01_maxDepth	VOTEMPER_2015-08-01_maxDepth	VOTEMPER_2015-09-01_maxDepth	VOTEMPER_2015-10-01_maxDepth	VOTEMPER_2015-11-01_maxDepth	VOTEMPER_2015-12-01_maxDepth	VOTEMPER_2015_winter_maxDepth	VOTEMPER_2015_spring_maxDepth	VOTEMPER_2015_summer_maxDepth	VOTEMPER_2015_autumn_maxDepth	VOTEMPER_2015_year_maxDepth	maxTemp_year_maxDepth	minTemp_year_maxDepth	VOSALINE_2015-01-01	VOSALINE_2015-02-01	VOSALINE_2015-03-01	VOSALINE_2015-04-01	VOSALINE_2015-05-01	VOSALINE_2015-06-01	VOSALINE_2015-07-01	VOSALINE_2015-08-01
1	Zostera noltii	-5.429113236	36.17056204	15.0405	14.7216	14.7216	16.0012	18.1737	20.378	24.6044	24.0111	20.5129	19.3926	18.3807	16.5281	15.43006667	16.29883333	22.99783333	19.42873333	18.53886667	24.6044	14.7216	15.3449	14.7055	14.6569	14.9165	14.9185	15.032	14.6901	14.861	14.6059	15.0619	16.1594	15.6695	15.23996667	14.83063333	14.86103333	15.27573333	15.05184167	16.1594	14.6059	36.6874	36.9025	36.6888	36.6623	36.3968	36.3568	36.8247	36.9809
2	Zostera noltii	-1.268366142	37.55796458	15.2557	14.5119	14.5119	16.0714	19.9944	22.7956	27.4189	28.3587	25.3318	22.7362	20.3644	17.6423	15.8033	16.85923333	26.19106667	22.8108	20.4161	28.3587	14.5119	13.1728	13.2	13.2274	13.2685	13.2812	13.2971	13.3195	13.3145	13.311	13.3	13.2769	13.2762	13.21633333	13.25903333	13.31036667	13.29596667	13.270425	13.3195	13.1728	37.7366	37.5814	37.2918	37.0876	37.1064	37.1125	37.2489	37.4559
3	Zostera noltii	3.052173609	42.57799067	12.6953	11.7425	11.7425	14.256	17.0728	20.9769	24.1902	23.5702	20.9002	18.3122	16.4244	14.4395	12.9591	14.3571	22.91243333	18.5456	17.19355833	24.1902	11.7425	12.6854	10.6183	11.5473	13.9162	16.6878	19.8367	23.4884	23.4313	20.7564	18.287	16.4069	14.4355	12.57973333	14.05043333	22.25213333	18.48343333	16.84143333	23.4884	10.6183	38.1815	38.2056	38.1009	38.0987	38.1443	38.0592	38.0307	38.0672
4	Zostera noltii	3.046867784	42.62786542	12.6688	11.6992	11.6992	14.2349	16.9897	20.9067	24.1144	23.5353	20.8985	18.3138	16.4281	14.4213	12.92976667	14.30793333	22.85213333	18.5468	17.15915833	24.1144	11.6992	12.6607	10.6076	11.4948	13.8221	16.555	19.655	23.2432	23.3525	20.7559	18.2887	16.412	14.4165	12.5616	13.9573	22.08356667	18.48553333	16.772	23.3525	10.6076	38.1749	38.201	38.0931	38.0966	38.1381	38.0701	38.028	38.068
5	Zostera noltii	3.044214872	42.6734955	12.577	11.6294	11.6294	14.2196	16.9326	20.8726	24.055	23.5174	20.919	18.3163	16.4167	14.3813	12.86256667	14.26053333	22.815	18.55066667	17.12219167	24.055	11.6294	12.5692	10.505	11.3885	13.7226	16.4474	19.524	22.9524	23.301	20.7627	18.2893	16.4004	14.3747	12.48296667	13.85283333	21.9258	18.48413333	16.68643333	23.301	10.505	38.1678	38.2003	38.0799	38.0886	38.1314	38.0925	38.0284	38.0689
6	Zostera noltii	3.04580662	42.71700326	12.577	11.6294	11.6294	14.2196	16.9326	20.8726	24.055	23.5174	20.919	18.3163	16.4167	14.3813	12.86256667	14.26053333	22.815	18.55066667	17.12219167	24.055	11.6294	12.5692	10.505	11.3885	13.7226	16.4474	19.524	22.9524	23.301	20.7627	18.2893	16.4004	14.3747	12.48296667	13.85283333	21.9258	18.48413333	16.68643333	23.301	10.505	38.1678	38.2003	38.0799	38.0886	38.1314	38.0925	38.0284	38.0689
7	Zostera noltii	3.045984045	42.75290883	12.433	11.5626	11.5626	14.2086	16.8831	20.843	24	23.5108	20.9345	18.3083	16.3853	14.3014	12.76566667	14.2181	22.7846	18.5427	17.07776667	24	11.5626	12.4259	10.3984	11.3284	13.657	16.4035	19.5167	22.9117	23.3308	20.7936	18.2817	16.3694	14.2941	12.3728	13.7963	21.91973333	18.48156667	16.6426	23.3308	10.3984	38.1596	38.2018	38.0633	38.0749	38.1222	38.1195	38.0317	38.0705
8	Zostera noltii	3.047753218	42.78421489	12.248	11.517	11.517	14.1955	16.8283	20.8105	23.9569	23.4673	20.9314	18.2929	16.3646	14.1787	12.6479	14.18026667	22.7449	18.52963333	17.025675	23.9569	11.517	12.2409	10.335	11.3205	13.6545	16.4324	19.6923	23.2208	23.3357	20.8565	18.2695	16.3498	14.1705	12.2488	13.80246667	22.08293333	18.49193333	16.65653333	23.3357	10.335	38.1473	38.2028	38.0443	38.0587	38.11	38.1451	38.0393	38.0745
9	Zostera noltii	4.865164022	43.44062876	14.1962	13.3201	13.3201	14.4172	15.6042	20.7056	22.3728	20.5118	19.9111	19.0302	17.1154	14.7998	14.10536667	14.44716667	21.19673333	18.68556667	17.10870833	22.3728	13.3201	14.0914	12.4667	12.6828	13.143	14.0352	15.4578	15.8967	15.2269	16.0553	18.3617	17.5386	14.9125	13.82353333	13.287	15.52713333	17.31853333	14.98905	18.3617	12.4667	38.1123	38.1347	38.1319	37.9826	37.939	38.0919	38.0392	38.0371
10	Zostera noltii	4.839110249	43.39879242	14.1962	13.3201	13.3201	14.4172	15.6042	20.7056	22.3728	20.5118	19.9111	19.0302	17.1154	14.7998	14.10536667	14.44716667	21.19673333	18.68556667	17.10870833	22.3728	13.3201	13.9576	12.3707	12.3197	13.1135	14.3326	16.2657	16.9255	15.9003	17.2066	18.8305	17.5589	14.8836	13.7373	13.25526667	16.36383333	17.86533333	15.30543333	18.8305	12.3197	38.1123	38.1347	38.1319	37.9826	37.939	38.0919	38.0392	38.0371
11	Zostera noltii	4.858400061	43.38526449	14.1962	13.3201	13.3201	14.4172	15.6042	20.7056	22.3728	20.5118	19.9111	19.0302	17.1154	14.7998	14.10536667	14.44716667	21.19673333	18.68556667	17.10870833	22.3728	13.3201	14.0914	12.4667	12.6828	13.143	14.0352	15.4578	15.8967	15.2269	16.0553	18.3617	17.5386	14.9125	13.82353333	13.287	15.52713333	17.31853333	14.98905	18.3617	12.4667	38.1123	38.1347	38.1319	37.9826	37.939	38.0919	38.0392	38.0371
12	Zostera noltii	4.872429016	43.37173657	14.1962	13.3201	13.3201	14.4172	15.6042	20.7056	22.3728	20.5118	19.9111	19.0302	17.1154	14.7998	14.10536667	14.44716667	21.19673333	18.68556667	17.10870833	22.3728	13.3201	14.0914	12.4667	12.6828	13.143	14.0352	15.4578	15.8967	15.2269	16.0553	18.3617	17.5386	14.9125	13.82353333	13.287	15.52713333	17.31853333	14.98905	18.3617	12.4667	38.1123	38.1347	38.1319	37.9826	37.939	38.0919	38.0392	38.0371
13	Zostera noltii	4.901238476	43.37198709	14.1962	13.3201	13.3201	14.4172	15.6042	20.7056	22.3728	20.5118	19.9111	19.0302	17.1154	14.7998	14.10536667	14.44716667	21.19673333	18.68556667	17.10870833	22.3728	13.3201	14.0914	12.4667	12.6828	13.143	14.0352	15.4578	15.8967	15.2269	16.0553	18.3617	17.5386	14.9125	13.82353333	13.287	15.52713333	17.31853333	14.98905	18.3617	12.4667	38.1123	38.1347	38.1319	37.9826	37.939	38.0919	38.0392	38.0371
14	Zostera noltii	3.435809711	43.28075416	11.6417	11.4361	11.4361	14.0833	16.4939	20.5784	23.6344	22.628	20.7913	17.8654	16.174	13.8413	12.30636667	14.00443333	22.28026667	18.2769	16.71699167	23.6344	11.4361	11.6384	10.405	11.3652	13.6732	16.1522	19.5276	22.8618	22.4878	20.754	17.838	16.1631	13.825	11.95613333	13.7302	21.62573333	18.2517	16.39094167	22.8618	10.405	38.1002	38.1334	37.8725	37.9598	37.8843	38.152	38.0925	38.1103
15	Zostera noltii	3.488923296	43.26913556	11.8994	11.5068	11.5068	14.0342	16.4235	20.5986	23.6185	22.5816	20.7648	17.925	16.3147	13.9454	12.45053333	13.98816667	22.26623333	18.33483333	16.75994167	23.6185	11.5068	11.896	10.5402	11.4238	13.5396	15.9309	19.2981	22.4584	22.3266	20.704	17.8944	16.3016	13.9302	12.12213333	13.63143333	21.36103333	18.3	16.35365	22.4584	10.5402	38.1043	38.1079	37.8453	37.9209	37.8121	38.0986	38.08	38.1098
16	Zostera noltii	3.539132232	43.29361761	12.2974	11.6064	11.6064	14.0748	16.2865	20.7672	23.2308	22.1093	20.5868	17.8796	16.3928	14.0283	12.64403333	13.98923333	22.03576667	18.2864	16.73885833	23.2308	11.6064	12.1748	10.6425	11.4315	13.143	14.9797	17.3092	17.7973	17.735	18.6936	17.938	16.4569	14.0424	12.28656667	13.18473333	17.61383333	17.69616667	15.195325	18.6936	10.6425	38.1141	38.0467	37.7191	37.6949	37.6163	37.8367	38.0916	38.1131
17	Zostera noltii	3.577307621	43.3243239	12.2974	11.6064	11.6064	14.0748	16.2865	20.7672	23.2308	22.1093	20.5868	17.8796	16.3928	14.0283	12.64403333	13.98923333	22.03576667	18.2864	16.73885833	23.2308	11.6064	12.2903	10.6436	11.5213	13.5925	15.7199	18.9027	20.7589	21.4151	20.5507	17.8969	16.4125	14.0416	12.32516667	13.61123333	20.3589	18.2867	16.1455	21.4151	10.6436	38.1141	38.0467	37.7191	37.6949	37.6163	37.8367	38.0916	38.1131
18	Zostera noltii	3.61631291	43.35627504	12.2974	11.6064	11.6064	14.0748	16.2865	20.7672	23.2308	22.1093	20.5868	17.8796	16.3928	14.0283	12.64403333	13.98923333	22.03576667	18.2864	16.73885833	23.2308	11.6064	12.2903	10.6436	11.5213	13.5925	15.7199	18.9027	20.7589	21.4151	20.5507	17.8969	16.4125	14.0416	12.32516667	13.61123333	20.3589	18.2867	16.1455	21.4151	10.6436	38.1141	38.0467	37.7191	37.6949	37.6163	37.8367	38.0916	38.1131
19	Zostera noltii	3.660712548	43.38366173	12.2974	11.6064	11.6064	14.0748	16.2865	20.7672	23.2308	22.1093	20.5868	17.8796	16.3928	14.0283	12.64403333	13.98923333	22.03576667	18.2864	16.73885833	23.2308	11.6064	12.2956	10.6441	11.536	13.7103	15.7254	19.1367	21.0576	21.5505	20.5201	17.8366	16.3845	14.0177	12.31913333	13.65723333	20.5816	18.24706667	16.20125833	21.5505	10.6441	38.1141	38.0467	37.7191	37.6949	37.6163	37.8367	38.0916	38.1131
20	Zostera noltii	3.721710181	43.40233447	12.4486	11.6412	11.6412	14.0363	16.2373	20.74	23.2207	22.1118	20.5627	17.9191	16.5341	14.0916	12.72713333	13.9716	22.02416667	18.33863333	16.76538333	23.2207	11.6412	12.4476	10.7651	11.5534	13.3963	15.0782	17.4729	18.2788	18.9678	19.7439	17.8679	16.5393	14.0905	12.4344	13.34263333	18.23983333	18.05036667	15.51680833	19.7439	10.7651	38.104	38.0204	37.7123	37.648	37.6156	37.7558	38.0863	38.1132
21	Zostera noltii	4.129605915	43.53013904	12.2081	11.5963	11.5963	14.1176	16.1039	20.5746	22.7352	21.3369	20.2648	17.7212	16.4316	13.9416	12.582	13.93926667	21.5489	18.1392	16.55234167	22.7352	11.5963	12.0784	10.5516	11.5784	13.7786	15.2017	18.1889	19.3189	19.9617	19.8174	17.6344	16.3722	13.9751	12.2017	13.51956667	19.1565	17.94133333	15.704775	19.9617	10.5516	38.0892	38.0278	37.57	37.4332	37.6686	37.5914	38.0836	38.11
22	Zostera noltii	4.086451128	43.54964168	12.2081	11.5963	11.5963	14.1176	16.1039	20.5746	22.7352	21.3369	20.2648	17.7212	16.4316	13.9416	12.582	13.93926667	21.5489	18.1392	16.55234167	22.7352	11.5963	12.0784	10.5516	11.5784	13.7786	15.2017	18.1889	19.3189	19.9617	19.8174	17.6344	16.3722	13.9751	12.2017	13.51956667	19.1565	17.94133333	15.704775	19.9617	10.5516	38.0892	38.0278	37.57	37.4332	37.6686	37.5914	38.0836	38.11
23	Zostera noltii	4.032092693	43.54673703	12.2081	11.5963	11.5963	14.1176	16.1039	20.5746	22.7352	21.3369	20.2648	17.7212	16.4316	13.9416	12.582	13.93926667	21.5489	18.1392	16.55234167	22.7352	11.5963	12.0784	10.5516	11.5784	13.7786	15.2017	18.1889	19.3189	19.9617	19.8174	17.6344	16.3722	13.9751	12.2017	13.51956667	19.1565	17.94133333	15.704775	19.9617	10.5516	38.0892	38.0278	37.57	37.4332	37.6686	37.5914	38.0836	38.11
24	Zostera noltii	3.995577103	43.53885299	12.2081	11.5963	11.5963	14.1176	16.1039	20.5746	22.7352	21.3369	20.2648	17.7212	16.4316	13.9416	12.582	13.93926667	21.5489	18.1392	16.55234167	22.7352	11.5963	12.1556	10.5964	11.5585	13.6896	15.1405	17.8616	18.9633	19.6757	19.6631	17.6856	16.4595	13.9799	12.24396667	13.46286667	18.83353333	17.93606667	15.61910833	19.6757	10.5964	38.0892	38.0278	37.57	37.4332	37.6686	37.5914	38.0836	38.11
25	Zostera noltii	3.952007365	43.52515964	12.2081	11.5963	11.5963	14.1176	16.1039	20.5746	22.7352	21.3369	20.2648	17.7212	16.4316	13.9416	12.582	13.93926667	21.5489	18.1392	16.55234167	22.7352	11.5963	12.2091	10.6241	11.5733	13.8331	15.3685	18.4287	19.5707	20.1575	20.0165	17.672	16.4314	13.9371	12.25676667	13.59163333	19.38563333	18.03996667	15.8185	20.1575	10.6241	38.0892	38.0278	37.57	37.4332	37.6686	37.5914	38.0836	38.11
26	Zostera noltii	3.913002076	43.51063639	12.2081	11.5963	11.5963	14.1176	16.1039	20.5746	22.7352	21.3369	20.2648	17.7212	16.4316	13.9416	12.582	13.93926667	21.5489	18.1392	16.55234167	22.7352	11.5963	12.2091	10.6241	11.5733	13.8331	15.3685	18.4287	19.5707	20.1575	20.0165	17.672	16.4314	13.9371	12.25676667	13.59163333	19.38563333	18.03996667	15.8185	20.1575	10.6241	38.0892	38.0278	37.57	37.4332	37.6686	37.5914	38.0836	38.11
27	Zostera noltii	3.876071537	43.49113375	12.2162	11.5919	11.5919	14.1403	16.1369	20.6509	22.7874	21.3563	20.294	17.7294	16.4181	13.9232	12.5771	13.95636667	21.5982	18.14716667	16.56970833	22.7874	11.5919	12.2174	10.6229	11.5538	13.8608	15.4834	18.6674	19.8049	20.3398	20.1422	17.6798	16.4114	13.9123	12.25086667	13.63266667	19.60403333	18.0778	15.89134167	20.3398	10.6229	38.092	38.0377	37.6056	37.5164	37.6517	37.6406	38.0855	38.1103
28	Zostera noltii	4.531830668	43.43843511	14.1962	13.3201	13.3201	14.4172	15.6042	20.7056	22.3728	20.5118	19.9111	19.0302	17.1154	14.7998	14.10536667	14.44716667	21.19673333	18.68556667	17.10870833	22.3728	13.3201	12.0859	10.6743	11.7063	13.5211	15.1161	17.8189	18.9315	20.0264	19.1946	18.0017	16.6837	14.2257	12.32863333	13.44783333	18.9256	17.96	15.66551667	20.0264	10.6743	38.1123	38.1347	38.1319	37.9826	37.939	38.0919	38.0392	38.0371
29	Zostera noltii	4.482036683	43.44507431	14.1962	13.3201	13.3201	14.4172	15.6042	20.7056	22.3728	20.5118	19.9111	19.0302	17.1154	14.7998	14.10536667	14.44716667	21.19673333	18.68556667	17.10870833	22.3728	13.3201	12.0859	10.6743	11.7063	13.5211	15.1161	17.8189	18.9315	20.0264	19.1946	18.0017	16.6837	14.2257	12.32863333	13.44783333	18.9256	17.96	15.66551667	20.0264	10.6743	38.1123	38.1347	38.1319	37.9826	37.939	38.0919	38.0392	38.0371
30	Zostera noltii	4.431136164	43.44120145	14.1962	13.3201	13.3201	14.4172	15.6042	20.7056	22.3728	20.5118	19.9111	19.0302	17.1154	14.7998	14.10536667	14.44716667	21.19673333	18.68556667	17.10870833	22.3728	13.3201	12.1355	10.7185	11.6671	13.4335	14.9916	17.616	18.8616	19.9945	19.1038	17.9595	16.7174	14.2061	12.35336667	13.36406667	18.82403333	17.9269	15.61709167	19.9945	10.7185	38.1123	38.1347	38.1319	37.9826	37.939	38.0919	38.0392	38.0371
31	Zostera noltii	6.953478185	43.48601603	15.0338	13.6843	13.6843	15.0325	17.2436	22.322	24.7002	24.5673	22.5115	19.869	17.7293	15.7964	14.83816667	15.32013333	23.86316667	20.0366	18.51451667	24.7002	13.6843	13.4678	13.4879	13.5699	13.4773	13.5205	13.567	13.5544	13.5068	13.4122	13.3939	13.359	13.3326	13.42943333	13.52256667	13.54273333	13.38836667	13.470775	13.5699	13.3326	38.0452	38.0673	38.1934	38.0346	37.938	38.1301	38.1154	38.1034
32	Zostera noltii	7.018210366	43.53691655	15.0338	13.6843	13.6843	15.0325	17.2436	22.322	24.7002	24.5673	22.5115	19.869	17.7293	15.7964	14.83816667	15.32013333	23.86316667	20.0366	18.51451667	24.7002	13.6843	13.4678	13.4879	13.5699	13.4773	13.5205	13.567	13.5544	13.5068	13.4122	13.3939	13.359	13.3326	13.42943333	13.52256667	13.54273333	13.38836667	13.470775	13.5699	13.3326	38.0452	38.0673	38.1934	38.0346	37.938	38.1301	38.1154	38.1034
33	Zostera noltii	6.949605319	43.51478589	15.0338	13.6843	13.6843	15.0325	17.2436	22.322	24.7002	24.5673	22.5115	19.869	17.7293	15.7964	14.83816667	15.32013333	23.86316667	20.0366	18.51451667	24.7002	13.6843	13.4678	13.4879	13.5699	13.4773	13.5205	13.567	13.5544	13.5068	13.4122	13.3939	13.359	13.3326	13.42943333	13.52256667	13.54273333	13.38836667	13.470775	13.5699	13.3326	38.0452	38.0673	38.1934	38.0346	37.938	38.1301	38.1154	38.1034
34	Zostera noltii	6.977821911	43.53636329	15.0338	13.6843	13.6843	15.0325	17.2436	22.322	24.7002	24.5673	22.5115	19.869	17.7293	15.7964	14.83816667	15.32013333	23.86316667	20.0366	18.51451667	24.7002	13.6843	13.4678	13.4879	13.5699	13.4773	13.5205	13.567	13.5544	13.5068	13.4122	13.3939	13.359	13.3326	13.42943333	13.52256667	13.54273333	13.38836667	13.470775	13.5699	13.3326	38.0452	38.0673	38.1934	38.0346	37.938	38.1301	38.1154	38.1034
35	Zostera noltii	9.45472231	42.67289869	14.4061	13.6211	13.6211	15.1103	18.4877	23.2009	27.8572	27.0514	24.3924	19.9672	17.8556	15.6784	14.56853333	15.7397	26.0365	20.7384	19.27078333	27.8572	13.6211	14.1001	14.0442	14.1279	14.2192	14.2576	14.2932	14.2987	14.3119	14.3009	14.2315	14.235	14.1843	14.10953333	14.20156667	14.30126667	14.2558	14.21704167	14.3119	14.0442	38.1412	38.2317	38.0844	38.0029	38.0388	38.0889	38.3557	38.4569
36	Zostera noltii	9.507835895	42.59971997	14.4061	13.6211	13.6211	15.1103	18.4877	23.2009	27.8572	27.0514	24.3924	19.9672	17.8556	15.6784	14.56853333	15.7397	26.0365	20.7384	19.27078333	27.8572	13.6211	14.4	13.5896	13.5443	14.1901	14.7365	15.7539	17.6783	18.6078	20.848	18.2368	17.7543	15.666	14.55186667	14.15696667	17.34666667	18.94636667	16.25046667	20.848	13.5443	38.1412	38.2317	38.0844	38.0029	38.0388	38.0889	38.3557	38.4569
37	Zostera noltii	9.477148046	42.63158812	14.4061	13.6211	13.6211	15.1103	18.4877	23.2009	27.8572	27.0514	24.3924	19.9672	17.8556	15.6784	14.56853333	15.7397	26.0365	20.7384	19.27078333	27.8572	13.6211	14.4	13.5896	13.5443	14.1901	14.7365	15.7539	17.6783	18.6078	20.848	18.2368	17.7543	15.666	14.55186667	14.15696667	17.34666667	18.94636667	16.25046667	20.848	13.5443	38.1412	38.2317	38.0844	38.0029	38.0388	38.0889	38.3557	38.4569
38	Zostera noltii	9.520229065	42.06150231	14.5733	13.712	13.712	15.0328	18.3191	22.7854	27.7989	27.1324	24.3059	19.8202	17.8986	15.6238	14.63636667	15.68796667	25.90556667	20.6749	19.2262	27.7989	13.712	14.5747	13.7113	13.6552	14.033	14.4436	15.0715	15.8316	16.1382	17.3395	16.9345	17.1917	15.4367	14.57423333	14.04393333	15.68043333	17.15523333	15.36345833	17.3395	13.6552	38.1272	38.2728	38.091	38.008	38.0336	38.1053	38.3439	38.4404
39	Zostera noltii	9.552687366	42.09514091	14.5733	13.712	13.712	15.0328	18.3191	22.7854	27.7989	27.1324	24.3059	19.8202	17.8986	15.6238	14.63636667	15.68796667	25.90556667	20.6749	19.2262	27.7989	13.712	14.1908	13.8848	13.9635	14.2456	14.3508	14.3168	14.3709	14.4132	14.4253	14.2987	14.3116	14.2588	14.11146667	14.18663333	14.36696667	14.3452	14.25256667	14.4253	13.8848	38.1272	38.2728	38.091	38.008	38.0336	38.1053	38.3439	38.4404
40	Zostera noltii	9.559179027	42.13527118	14.5733	13.712	13.712	15.0328	18.3191	22.7854	27.7989	27.1324	24.3059	19.8202	17.8986	15.6238	14.63636667	15.68796667	25.90556667	20.6749	19.2262	27.7989	13.712	14.1908	13.8848	13.9635	14.2456	14.3508	14.3168	14.3709	14.4132	14.4253	14.2987	14.3116	14.2588	14.11146667	14.18663333	14.36696667	14.3452	14.25256667	14.4253	13.8848	38.1272	38.2728	38.091	38.008	38.0336	38.1053	38.3439	38.4404
41	Zostera noltii	9.28003763	41.46899076	14.0806	13.105	13.105	14.8781	18.3244	22.6502	26.4769	25.9841	23.7819	20.1764	18.3535	15.6019	14.2625	15.43583333	25.03706667	20.7706	18.8765	26.4769	13.105	14.1433	13.031	13.467	14.5171	16.2119	17.9747	20.4132	23.5836	23.0876	19.7935	17.5824	15.3428	14.17236667	14.732	20.65716667	20.1545	17.42900833	23.5836	13.031	38.143	38.176	38.1678	38.1402	38.1701	38.2449	38.3997	38.4622
42	Zostera noltii	9.229284649	41.41469687	14.0806	13.105	13.105	14.8781	18.3244	22.6502	26.4769	25.9841	23.7819	20.1764	18.3535	15.6019	14.2625	15.43583333	25.03706667	20.7706	18.8765	26.4769	13.105	14.0879	12.9583	13.4515	14.5286	16.7777	18.9758	22.0174	24.3339	22.6122	19.2002	17.4948	15.4296	14.1586	14.91926667	21.7757	19.76906667	17.65565833	24.3339	12.9583	38.143	38.176	38.1678	38.1402	38.1701	38.2449	38.3997	38.4622
43	Zostera noltii	9.258202045	41.44420442	14.0806	13.105	13.105	14.8781	18.3244	22.6502	26.4769	25.9841	23.7819	20.1764	18.3535	15.6019	14.2625	15.43583333	25.03706667	20.7706	18.8765	26.4769	13.105	14.1317	12.9931	13.4728	14.4528	16.0265	17.4077	19.119	20.8029	22.1933	19.5549	17.5633	15.3682	14.16433333	14.6507	19.10986667	19.7705	16.92385	22.1933	12.9931	38.143	38.176	38.1678	38.1402	38.1701	38.2449	38.3997	38.4622
44	Zostera noltii	13.71884002	45.69985424	9.41488	9.43778	9.43778	12.8877	18.4392	23.5071	27.6129	27.1994	23.8726	18.3162	15.0287	11.7026	10.18508667	13.58822667	26.10646667	19.0725	17.23807	27.6129	9.41488	9.41052	8.11132	9.2865	12.1228	16.7534	22.1899	26.6283	27.0979	23.8387	18.3495	15.0152	11.6594	9.72708	12.7209	25.30536667	19.0678	16.70528667	27.0979	8.11132	37.9132	37.7911	37.7103	37.6864	37.679	37.6706	37.7734	37.8897
45	Zostera noltii	12.51565022	45.51241158	10.2624	9.94409	9.94409	12.9686	18.0069	22.8048	27.1221	26.7604	24.1779	18.7326	15.4907	12.514	10.90683	13.63986333	25.56243333	19.46706667	17.39404833	27.1221	9.94409	10.4409	8.56032	9.63662	13.0909	16.9268	21.9717	26.3961	27.3184	24.1075	18.2846	15.8292	15.3265	11.44257333	13.21810667	25.22873333	19.4071	17.32412833	27.3184	8.56032	37.5371	37.3741	37.6838	37.8145	37.7434	37.6725	37.8023	37.9503
46	Zostera noltii	12.41593832	45.47523088	10.2624	9.94409	9.94409	12.9686	18.0069	22.8048	27.1221	26.7604	24.1779	18.7326	15.4907	12.514	10.90683	13.63986333	25.56243333	19.46706667	17.39404833	27.1221	9.94409	10.1903	8.33134	9.67878	13.5362	17.432	22.3337	26.9213	27.5648	24.1242	18.2268	16.2547	15.2747	11.26544667	13.54899333	25.6066	19.53523333	17.48906833	27.5648	8.33134	37.5371	37.3741	37.6838	37.8145	37.7434	37.6725	37.8023	37.9503
47	Zostera noltii	12.36692739	45.42452991	10.4719	9.99813	9.99813	13.0022	17.9272	22.6368	27.0324	26.5791	24.142	18.8142	15.5571	12.7339	11.06797667	13.64251	25.4161	19.50443333	17.407755	27.0324	9.99813	9.83149	8.2153	9.70615	13.7561	17.6678	22.5672	27.1688	27.6402	24.0968	18.1437	16.0121	15.1338	11.06019667	13.71001667	25.79206667	19.41753333	17.49495333	27.6402	8.2153	37.5221	37.3365	37.6763	37.8403	37.7351	37.6655	37.7938	37.9655
48	Zostera noltii	12.29679106	45.30031255	10.4719	9.99813	9.99813	13.0022	17.9272	22.6368	27.0324	26.5791	24.142	18.8142	15.5571	12.7339	11.06797667	13.64251	25.4161	19.50443333	17.407755	27.0324	9.99813	10.6647	8.40185	9.63548	13.4365	17.3335	22.2757	26.863	27.5616	24.1667	18.4057	16.8621	15.5662	11.54425	13.46849333	25.56676667	19.8115	17.5977525	27.5616	8.40185	37.5221	37.3365	37.6763	37.8403	37.7351	37.6655	37.7938	37.9655
49	Zostera noltii	12.24947016	45.20567075	10.4719	9.99813	9.99813	13.0022	17.9272	22.6368	27.0324	26.5791	24.142	18.8142	15.5571	12.7339	11.06797667	13.64251	25.4161	19.50443333	17.407755	27.0324	9.99813	11.6616	8.59298	9.60277	13.1397	16.9786	22.0375	26.5948	27.4688	24.2745	18.7259	17.4385	15.8967	12.05042667	13.24035667	25.36703333	20.1463	17.70102917	27.4688	8.59298	37.5221	37.3365	37.6763	37.8403	37.7351	37.6655	37.7938	37.9655
50	Zostera noltii	12.21144443	45.32735307	10.4719	9.99813	9.99813	13.0022	17.9272	22.6368	27.0324	26.5791	24.142	18.8142	15.5571	12.7339	11.06797667	13.64251	25.4161	19.50443333	17.407755	27.0324	9.99813	10.6647	8.40185	9.63548	13.4365	17.3335	22.2757	26.863	27.5616	24.1667	18.4057	16.8621	15.5662	11.54425	13.46849333	25.56676667	19.8115	17.5977525	27.5616	8.40185	37.5221	37.3365	37.6763	37.8403	37.7351	37.6655	37.7938	37.9655
51	Zostera noltii	12.21566951	45.27242702	10.4719	9.99813	9.99813	13.0022	17.9272	22.6368	27.0324	26.5791	24.142	18.8142	15.5571	12.7339	11.06797667	13.64251	25.4161	19.50443333	17.407755	27.0324	9.99813	11.6616	8.59298	9.60277	13.1397	16.9786	22.0375	26.5948	27.4688	24.2745	18.7259	17.4385	15.8967	12.05042667	13.24035667	25.36703333	20.1463	17.70102917	27.4688	8.59298	37.5221	37.3365	37.6763	37.8403	37.7351	37.6655	37.7938	37.9655
52	Zostera noltii	12.76772397	43.96841189	11.6554	10.4694	10.4694	12.6809	17.59	22.6169	26.7881	26.5455	23.3135	19.3973	16.7737	13.9435	12.02276667	13.5801	25.31683333	19.82816667	17.68696667	26.7881	10.4694	10.2776	9.51486	10.3333	13.1149	17.5802	21.6636	24.5213	28.1202	24.865	19.2106	15.6093	13.9821	11.25818667	13.67613333	24.76836667	19.89496667	17.39941333	28.1202	9.51486	38.0894	38.3051	38.322	38.278	38.1892	38.5437	38.7966	38.7828
53	Zostera noltii	13.97819764	40.73553512	15.6209	14.1794	14.1794	15.3345	19.0889	23.1545	26.8414	27.2813	25.1486	21.7887	19.0541	17.0057	15.602	16.20093333	25.75906667	21.99713333	19.88978333	27.2813	14.1794	14.6836	14.7101	14.4499	14.3817	14.4356	14.5158	14.5433	14.5763	14.6003	14.594	14.5738	14.5581	14.6506	14.4224	14.54513333	14.58936667	14.551875	14.7101	14.3817	37.9499	37.9408	37.9174	37.8935	37.922	38.033	38.1666	38.1312
54	Zostera noltii	14.03887715	40.77928081	15.6209	14.1794	14.1794	15.3345	19.0889	23.1545	26.8414	27.2813	25.1486	21.7887	19.0541	17.0057	15.602	16.20093333	25.75906667	21.99713333	19.88978333	27.2813	14.1794	15.446	14.4935	14.1235	14.1583	14.2212	14.2929	14.4306	14.64	14.7296	15.056	14.7676	15.2207	15.0534	14.16766667	14.4545	14.85106667	14.63165833	15.446	14.1235	37.9499	37.9408	37.9174	37.8935	37.922	38.033	38.1666	38.1312
55	Zostera noltii	14.19269265	40.78774772	15.3378	14.0275	14.0275	15.4302	19.3697	23.499	27.1336	27.5079	25.2227	21.8476	19.2639	16.949	15.4381	16.2758	26.04683333	22.1114	19.96803333	27.5079	14.0275	14.7428	14.506	14.0726	14.2219	14.3998	14.4632	14.4919	14.4964	14.51	14.52	14.5429	14.5603	14.60303333	14.23143333	14.48383333	14.5243	14.46065	14.7428	14.0726	38.0371	37.9728	37.9265	37.9224	37.9804	38.1205	38.2392	38.2642
56	Zostera noltii	14.38178693	40.75881912	15.5487	14.1122	14.1122	15.5055	19.5906	23.6911	27.5929	27.7073	25.3218	21.8116	19.2472	17.0114	15.55743333	16.40276667	26.33043333	22.12686667	20.104375	27.7073	14.1122	15.5131	14.3986	14.0293	14.1936	14.2969	14.3911	14.5115	14.7256	14.8222	15.374	14.9502	15.6548	15.18883333	14.17326667	14.54273333	15.0488	14.73840833	15.6548	14.0293	38.0364	37.9713	37.9381	37.9292	37.9857	38.1458	38.3016	38.2938
57	Zostera noltii	14.46927832	40.7101344	15.5487	14.1122	14.1122	15.5055	19.5906	23.6911	27.5929	27.7073	25.3218	21.8116	19.2472	17.0114	15.55743333	16.40276667	26.33043333	22.12686667	20.104375	27.7073	14.1122	15.2584	14.4359	14.0432	14.1053	14.1639	14.259	14.3625	14.4268	14.4909	14.5963	14.5827	14.7431	14.81246667	14.10413333	14.34943333	14.55663333	14.45566667	15.2584	14.0432	38.0364	37.9713	37.9381	37.9292	37.9857	38.1458	38.3016	38.2938
58	Zostera noltii	8.166198193	43.96962622	15.3841	13.7042	13.7042	15.0325	17.4099	22.4178	25.0506	25.1148	23.2261	19.9963	17.8609	16.011	15.0331	15.3822	24.1944	20.3611	18.7427	25.1148	13.7042	15.3838	13.9376	13.643	14.503	15.5749	17.1958	17.6081	18.5153	20.4939	19.9754	17.8468	16.0087	15.11003333	14.57363333	17.77306667	19.4387	16.72385833	20.4939	13.643	38.0279	38.1394	38.2091	37.8861	38.0059	38.0447	38.0981	38.1293
59	Zostera noltii	13.71649123	45.59491536	9.46237	9.46919	9.46919	12.8575	18.3214	23.3893	27.4541	27.1153	23.9174	18.3619	15.1028	11.7452	10.22558667	13.54936333	25.98623333	19.12736667	17.2221375	27.4541	9.46237	9.45271	8.1566	9.31831	12.0831	16.5325	21.937	26.1209	26.9966	23.883	18.3884	15.0893	11.7096	9.77297	12.64463667	25.01816667	19.12023333	16.63900167	26.9966	8.1566	37.8905	37.7582	37.6947	37.6901	37.6833	37.6741	37.7764	37.9014
60	Zostera noltii	13.68973606	45.54989464	9.48669	9.48578	9.48578	12.819	18.2047	23.2176	27.2565	27.0268	23.9158	18.3658	15.1224	11.7712	10.24789	13.50316	25.83363333	19.13466667	17.1798375	27.2565	9.48578	9.48274	8.18623	9.34951	12.0909	16.4528	21.7944	25.9029	26.906	23.8852	18.3951	15.1103	11.7422	9.803723333	12.63107	24.86776667	19.1302	16.60819	26.906	8.18623	37.8684	37.7345	37.6858	37.6929	37.6861	37.6747	37.7763	37.9115
61	Zostera noltii	13.60947056	45.53908967	9.66361	9.54919	9.54919	12.8309	18.2045	23.1625	27.1666	27.0087	24.0557	18.4816	15.2273	11.9108	10.37453333	13.52819667	25.77926667	19.25486667	17.23421583	27.1666	9.54919	9.67195	8.30486	9.40107	12.0103	16.319	21.44	25.0655	26.8139	24.0206	18.5112	15.2153	11.8861	9.954303333	12.57679	24.4398	19.24903333	16.55498167	26.8139	8.30486	37.8086	37.6702	37.6764	37.7023	37.6996	37.6753	37.7806	37.9202
62	Zostera noltii	13.59712202	45.52777018	9.66361	9.54919	9.54919	12.8309	18.2045	23.1625	27.1666	27.0087	24.0557	18.4816	15.2273	11.9108	10.37453333	13.52819667	25.77926667	19.25486667	17.23421583	27.1666	9.54919	9.67195	8.30486	9.40107	12.0103	16.319	21.44	25.0655	26.8139	24.0206	18.5112	15.2153	11.8861	9.954303333	12.57679	24.4398	19.24903333	16.55498167	26.8139	8.30486	37.8086	37.6702	37.6764	37.7023	37.6996	37.6753	37.7806	37.9202
63	Zostera noltii	13.58683157	45.50796106	9.66361	9.54919	9.54919	12.8309	18.2045	23.1625	27.1666	27.0087	24.0557	18.4816	15.2273	11.9108	10.37453333	13.52819667	25.77926667	19.25486667	17.23421583	27.1666	9.54919	9.82589	8.45207	9.48896	12.0242	16.3199	21.2517	24.744	26.7013	24.1007	18.5831	15.29	12.0306	10.10285333	12.61102	24.23233333	19.3246	16.56770167	26.7013	8.45207	37.8086	37.6702	37.6764	37.7023	37.6996	37.6753	37.7806	37.9202
64	Zostera noltii	13.62208047	45.11719572	11.0381	10.1067	10.1067	12.7558	17.1388	22.7596	27.0286	26.0279	23.5682	19.2191	16.1169	13.3378	11.4942	13.33376667	25.27203333	19.63473333	17.43368333	27.0286	10.1067	10.8985	9.40877	9.97396	11.7027	14.0197	16.8617	19.9127	21.946	22.8933	19.2548	15.9749	13.2072	11.17149	11.89878667	19.57346667	19.37433333	15.50451917	22.8933	9.40877	37.7352	37.6589	37.7788	37.9546	37.922	38.0988	38.57	38.253
65	Zostera noltii	13.62992219	45.09733683	11.0381	10.1067	10.1067	12.7558	17.1388	22.7596	27.0286	26.0279	23.5682	19.2191	16.1169	13.3378	11.4942	13.33376667	25.27203333	19.63473333	17.43368333	27.0286	10.1067	11.0275	9.52638	9.95942	11.73	14.1765	18.4905	22.5808	23.5758	23.0152	19.2437	16.1126	13.3349	11.29626	11.95530667	21.54903333	19.45716667	16.06444167	23.5758	9.52638	37.7352	37.6589	37.7788	37.9546	37.922	38.0988	38.57	38.253
66	Zostera noltii	13.63633814	45.09458713	11.0381	10.1067	10.1067	12.7558	17.1388	22.7596	27.0286	26.0279	23.5682	19.2191	16.1169	13.3378	11.4942	13.33376667	25.27203333	19.63473333	17.43368333	27.0286	10.1067	11.0275	9.52638	9.95942	11.73	14.1765	18.4905	22.5808	23.5758	23.0152	19.2437	16.1126	13.3349	11.29626	11.95530667	21.54903333	19.45716667	16.06444167	23.5758	9.52638	37.7352	37.6589	37.7788	37.9546	37.922	38.0988	38.57	38.253
67	Zostera noltii	15.3914148	44.29856523	13.1428	11.6344	11.6344	13.2427	17.7909	22.2463	26.1929	25.5266	23.0458	19.404	17.4925	15.2598	13.34566667	14.22266667	24.65526667	19.98076667	18.05109167	26.1929	11.6344	12.9274	11.4086	10.8907	11.3848	13.2424	16.3359	18.1507	18.904	19.0416	18.7865	16.9547	14.8033	13.04643333	11.8393	17.79686667	18.26093333	15.23588333	19.0416	10.8907	38.4591	38.4511	38.4771	38.4847	38.5529	38.7111	38.8032	38.8004
68	Zostera noltii	18.87776426	42.24956056	14.0029	13.2262	13.2262	14.8192	19.1944	22.8383	25.8007	27.3636	25.2082	21.5937	19.3292	16.8785	14.70253333	15.7466	25.3342	22.0437	19.45675833	27.3636	13.2262	14.0075	13.0228	13.2124	14.7668	18.1077	19.1933	19.6907	23.1567	24.4026	21.5991	19.3196	16.8766	14.63563333	15.3623	20.68023333	21.77376667	18.11298333	24.4026	13.0228	38.0514	37.7438	37.6632	37.9115	37.5505	37.8992	38.5016	38.6553
69	Zostera noltii	24.5	40.95	12.8665	11.7888	11.7888	13.609	20.0531	23.2471	26.3197	27.4303	25.1874	20.6848	17.2377	14.9643	13.20653333	15.1503	25.6657	21.03663333	18.76479167	27.4303	11.7888	12.4842	11.5642	11.5973	12.5381	14.8464	16.4927	17.5653	19.5837	20.3069	20.654	18.1633	15.7138	13.25406667	12.99393333	17.88056667	19.70806667	15.95915833	20.654	11.5642	37.4363	37.746	37.7573	37.6224	37.4759	34.8638	34.6152	34.3173
70	Zostera noltii	24.56666667	40.91666667	11.5362	10.937	10.937	13.1245	19.5963	22.6933	25.7271	26.7107	24.5713	20.1287	16.8283	14.4488	12.30733333	14.5526	25.0437	20.50943333	18.10326667	26.7107	10.937	12.4842	11.5642	11.5973	12.5381	14.8464	16.4927	17.5653	19.5837	20.3069	20.654	18.1633	15.7138	13.25406667	12.99393333	17.88056667	19.70806667	15.95915833	20.654	11.5642	37.1137	37.4735	37.2046	37.1679	37.0647	34.6746	33.0153	33.7849
71	Zostera noltii	24.61666667	40.85	11.5362	10.937	10.937	13.1245	19.5963	22.6933	25.7271	26.7107	24.5713	20.1287	16.8283	14.4488	12.30733333	14.5526	25.0437	20.50943333	18.10326667	26.7107	10.937	12.4842	11.5642	11.5973	12.5381	14.8464	16.4927	17.5653	19.5837	20.3069	20.654	18.1633	15.7138	13.25406667	12.99393333	17.88056667	19.70806667	15.95915833	20.654	11.5642	37.1137	37.4735	37.2046	37.1679	37.0647	34.6746	33.0153	33.7849
72	Zostera noltii	20.8	39.05	16.196	15.312	15.312	16.0117	19.6741	22.0809	25.6298	27.5895	25.7377	23.1315	20.679	18.3944	16.63413333	16.99926667	25.10006667	23.18273333	20.47905	27.5895	15.312	16.1538	15.3313	15.1953	15.6277	16.581	16.9783	17.5584	20.1797	20.9073	22.6029	20.7383	18.6114	16.69883333	15.80133333	18.2388	21.41616667	18.03878333	22.6029	15.1953	38.86	38.8739	38.9243	38.9227	38.9993	38.9383	38.9231	39.1451
73	Zostera noltii	20.8	39.08333333	16.196	15.312	15.312	16.0117	19.6741	22.0809	25.6298	27.5895	25.7377	23.1315	20.679	18.3944	16.63413333	16.99926667	25.10006667	23.18273333	20.47905	27.5895	15.312	16.1538	15.3313	15.1953	15.6277	16.581	16.9783	17.5584	20.1797	20.9073	22.6029	20.7383	18.6114	16.69883333	15.80133333	18.2388	21.41616667	18.03878333	22.6029	15.1953	38.86	38.8739	38.9243	38.9227	38.9993	38.9383	38.9231	39.1451
74	Zostera noltii	20.9	39.03333333	16.196	15.312	15.312	16.0117	19.6741	22.0809	25.6298	27.5895	25.7377	23.1315	20.679	18.3944	16.63413333	16.99926667	25.10006667	23.18273333	20.47905	27.5895	15.312	15.9837	15.224	15.1366	15.6303	16.4122	16.8098	17.2448	19.6691	20.2546	22.1067	20.7176	18.5242	16.5773	15.72636667	17.9079	21.0263	17.80946667	22.1067	15.1366	38.86	38.8739	38.9243	38.9227	38.9993	38.9383	38.9231	39.1451
75	Zostera noltii	21.28333333	38	16.5997	15.7083	15.7083	16.2932	19.4157	21.2357	25.3777	27.1403	26.145	24.0679	21.6383	18.9366	17.08153333	17.13906667	24.58456667	23.9504	20.68889167	27.1403	15.7083	16.1396	15.2258	15.1386	16.1401	18.3567	18.636	21.2354	25.0647	25.4321	23.7949	21.1631	18.6608	16.6754	16.54513333	21.64536667	23.46336667	19.58231667	25.4321	15.1386	38.9353	38.975	39.0201	39.0152	39.0683	39.0256	39.1078	39.2605
76	Zostera noltii	20.8	39.06666667	16.196	15.312	15.312	16.0117	19.6741	22.0809	25.6298	27.5895	25.7377	23.1315	20.679	18.3944	16.63413333	16.99926667	25.10006667	23.18273333	20.47905	27.5895	15.312	16.1538	15.3313	15.1953	15.6277	16.581	16.9783	17.5584	20.1797	20.9073	22.6029	20.7383	18.6114	16.69883333	15.80133333	18.2388	21.41616667	18.03878333	22.6029	15.1953	38.86	38.8739	38.9243	38.9227	38.9993	38.9383	38.9231	39.1451
77	Zostera noltii	20.8	39.08333333	16.196	15.312	15.312	16.0117	19.6741	22.0809	25.6298	27.5895	25.7377	23.1315	20.679	18.3944	16.63413333	16.99926667	25.10006667	23.18273333	20.47905	27.5895	15.312	16.1538	15.3313	15.1953	15.6277	16.581	16.9783	17.5584	20.1797	20.9073	22.6029	20.7383	18.6114	16.69883333	15.80133333	18.2388	21.41616667	18.03878333	22.6029	15.1953	38.86	38.8739	38.9243	38.9227	38.9993	38.9383	38.9231	39.1451
78	Zostera noltii	20.9	39.03333333	16.196	15.312	15.312	16.0117	19.6741	22.0809	25.6298	27.5895	25.7377	23.1315	20.679	18.3944	16.63413333	16.99926667	25.10006667	23.18273333	20.47905	27.5895	15.312	15.9837	15.224	15.1366	15.6303	16.4122	16.8098	17.2448	19.6691	20.2546	22.1067	20.7176	18.5242	16.5773	15.72636667	17.9079	21.0263	17.80946667	22.1067	15.1366	38.86	38.8739	38.9243	38.9227	38.9993	38.9383	38.9231	39.1451
79	Zostera noltii	23.12973376	38.99990527	14.2065	14.2472	14.2472	14.8738	19.7516	23.0014	26.0135	27.885	26.0493	22.0103	18.3232	16.3615	14.9384	16.29086667	25.6333	22.1276	19.74754167	27.885	14.2065	14.4332	14.3802	14.0524	13.7436	13.8561	13.8741	13.899	13.9063	13.926	14.0192	14.038	14.0636	14.29233333	13.88403333	13.89313333	13.9944	14.015975	14.4332	13.7436	37.997	38.519	38.6361	38.4611	37.6977	37.1106	36.1867	36.8159
80	Zostera noltii	26.20142732	39.20189571	16.2799	15.0461	15.0461	15.6802	19.2089	21.6471	22.9577	24.7129	23.4505	20.9702	18.1991	16.9558	16.09393333	16.64506667	23.1059	20.87326667	19.17954167	24.7129	15.0461	15.69	14.7028	14.1958	14.4735	14.9781	15.5786	16.0072	16.3311	16.5844	17.0048	17.0955	16.9492	15.78066667	14.54913333	15.9723	16.8949	15.79925	17.0955	14.1958	39.0799	39.0853	39.1121	39.1237	39.1737	39.2455	39.3144	39.2707
81	Zostera noltii	26.21355729	39.19966739	16.2799	15.0461	15.0461	15.6802	19.2089	21.6471	22.9577	24.7129	23.4505	20.9702	18.1991	16.9558	16.09393333	16.64506667	23.1059	20.87326667	19.17954167	24.7129	15.0461	15.69	14.7028	14.1958	14.4735	14.9781	15.5786	16.0072	16.3311	16.5844	17.0048	17.0955	16.9492	15.78066667	14.54913333	15.9723	16.8949	15.79925	17.0955	14.1958	39.0799	39.0853	39.1121	39.1237	39.1737	39.2455	39.3144	39.2707
82	Zostera noltii	26.26505573	39.19748276	16.2799	15.0461	15.0461	15.6802	19.2089	21.6471	22.9577	24.7129	23.4505	20.9702	18.1991	16.9558	16.09393333	16.64506667	23.1059	20.87326667	19.17954167	24.7129	15.0461	15.4703	14.5228	14.0623	14.3859	14.9425	15.6673	16.1612	16.4528	16.749	17.072	17.1202	16.8903	15.6278	14.46356667	16.09376667	16.9804	15.79138333	17.1202	14.0623	39.0799	39.0853	39.1121	39.1237	39.1737	39.2455	39.3144	39.2707
83	Zostera noltii	26.18118165	39.1947281	16.2799	15.0461	15.0461	15.6802	19.2089	21.6471	22.9577	24.7129	23.4505	20.9702	18.1991	16.9558	16.09393333	16.64506667	23.1059	20.87326667	19.17954167	24.7129	15.0461	16.2769	15.3771	14.9563	15.001	15.5298	16.2967	16.7552	16.864	17.1803	17.8925	17.7343	17.0045	16.2195	15.16236667	16.63863333	17.60236667	16.40571667	17.8925	14.9563	39.0799	39.0853	39.1121	39.1237	39.1737	39.2455	39.3144	39.2707
84	Zostera noltii	26.29203115	39.18063243	16.2799	15.0461	15.0461	15.6802	19.2089	21.6471	22.9577	24.7129	23.4505	20.9702	18.1991	16.9558	16.09393333	16.64506667	23.1059	20.87326667	19.17954167	24.7129	15.0461	16.1195	15.2681	14.8611	14.9779	15.4617	16.3271	16.673	16.9053	17.1822	17.9146	17.605	16.8608	16.0828	15.10023333	16.63513333	17.56726667	16.34635833	17.9146	14.8611	39.0799	39.0853	39.1121	39.1237	39.1737	39.2455	39.3144	39.2707
85	Zostera noltii	35.86302069	34.85637784	19.8183	18.2394	18.2394	18.5674	22.2891	24.8583	27.669	30.0206	29.8172	27.5133	23.519	20.6759	19.57786667	19.69863333	27.51596667	26.94983333	23.435575	30.0206	18.2394	19.3092	18.1478	17.8092	18.2353	21.6548	24.6733	27.3399	29.5051	29.6488	27.1975	23.4571	20.494	19.317	19.2331	27.17276667	26.7678	23.12266667	29.6488	17.8092	39.2721	39.2312	39.1682	39.1564	39.2444	39.3489	39.455	39.5382
86	Zostera noltii	35.91380227	35.35473618	19.8183	18.2394	18.2394	18.5674	22.2891	24.8583	27.669	30.0206	29.8172	27.5133	23.519	20.6759	19.57786667	19.69863333	27.51596667	26.94983333	23.435575	30.0206	18.2394	19.7126	18.6775	17.8084	17.4353	17.6365	17.456	17.4656	16.9215	17.0345	17.192	17.3106	17.7771	18.7224	17.62673333	17.28103333	17.17903333	17.7023	19.7126	16.9215	39.2721	39.2312	39.1682	39.1564	39.2444	39.3489	39.455	39.5382
87	Zostera noltii	35.75107001	35.59524563	19.8183	18.2394	18.2394	18.5674	22.2891	24.8583	27.669	30.0206	29.8172	27.5133	23.519	20.6759	19.57786667	19.69863333	27.51596667	26.94983333	23.435575	30.0206	18.2394	19.4626	18.6076	17.8222	17.4558	17.3279	16.9867	17.2578	16.8374	16.7964	16.9446	17.0564	17.268	18.44606667	17.5353	17.0273	16.93246667	17.48528333	19.4626	16.7964	39.2721	39.2312	39.1682	39.1564	39.2444	39.3489	39.455	39.5382
88	Zostera noltii	35.87695323	34.93842089	19.8183	18.2394	18.2394	18.5674	22.2891	24.8583	27.669	30.0206	29.8172	27.5133	23.519	20.6759	19.57786667	19.69863333	27.51596667	26.94983333	23.435575	30.0206	18.2394	18.8651	18.0505	17.1354	17.1059	16.9642	16.429	16.3865	16.4296	16.4719	16.5841	16.6798	16.7193	17.8783	17.0685	16.41503333	16.5786	16.98510833	18.8651	16.3865	39.2721	39.2312	39.1682	39.1564	39.2444	39.3489	39.455	39.5382
89	Zostera noltii	35.87761053	34.979833	19.8183	18.2394	18.2394	18.5674	22.2891	24.8583	27.669	30.0206	29.8172	27.5133	23.519	20.6759	19.57786667	19.69863333	27.51596667	26.94983333	23.435575	30.0206	18.2394	15.2394	15.0364	14.6975	14.8903	14.7934	14.6422	14.4663	14.5436	14.5644	14.5215	14.557	14.6861	14.9873	14.79373333	14.5507	14.54763333	14.71984167	15.2394	14.4663	39.2721	39.2312	39.1682	39.1564	39.2444	39.3489	39.455	39.5382
90	Zostera noltii	35.89356046	35.02814331	19.8183	18.2394	18.2394	18.5674	22.2891	24.8583	27.669	30.0206	29.8172	27.5133	23.519	20.6759	19.57786667	19.69863333	27.51596667	26.94983333	23.435575	30.0206	18.2394	15.2394	15.0364	14.6975	14.8903	14.7934	14.6422	14.4663	14.5436	14.5644	14.5215	14.557	14.6861	14.9873	14.79373333	14.5507	14.54763333	14.71984167	15.2394	14.4663	39.2721	39.2312	39.1682	39.1564	39.2444	39.3489	39.455	39.5382
91	Zostera noltii	35.87675528	34.87721145	19.8183	18.2394	18.2394	18.5674	22.2891	24.8583	27.669	30.0206	29.8172	27.5133	23.519	20.6759	19.57786667	19.69863333	27.51596667	26.94983333	23.435575	30.0206	18.2394	19.7094	18.4939	17.7497	17.704	18.0013	17.9663	17.88	17.8514	17.8664	17.8622	17.9884	19.2895	19.16426667	17.81833333	17.89923333	17.90566667	18.196875	19.7094	17.704	39.2721	39.2312	39.1682	39.1564	39.2444	39.3489	39.455	39.5382
92	Zostera noltii	35.80785159	35.85479189	19.8183	18.2394	18.2394	18.5674	22.2891	24.8583	27.669	30.0206	29.8172	27.5133	23.519	20.6759	19.57786667	19.69863333	27.51596667	26.94983333	23.435575	30.0206	18.2394	13.8648	13.7977	13.7256	13.6919	13.6559	13.6204	13.5934	13.6332	13.5678	13.5772	13.5959	13.5892	13.75056667	13.69113333	13.61566667	13.5803	13.65941667	13.8648	13.5678	39.2721	39.2312	39.1682	39.1564	39.2444	39.3489	39.455	39.5382
93	Zostera noltii	35.8056324	35.84817389	19.8183	18.2394	18.2394	18.5674	22.2891	24.8583	27.669	30.0206	29.8172	27.5133	23.519	20.6759	19.57786667	19.69863333	27.51596667	26.94983333	23.435575	30.0206	18.2394	13.8648	13.7977	13.7256	13.6919	13.6559	13.6204	13.5934	13.6332	13.5678	13.5772	13.5959	13.5892	13.75056667	13.69113333	13.61566667	13.5803	13.65941667	13.8648	13.5678	39.2721	39.2312	39.1682	39.1564	39.2444	39.3489	39.455	39.5382
94	Zostera noltii	11.75475337	33.08722517	13.7106	14.3229	14.3229	17.7322	22.4314	24.9024	28.5941	30.6635	29.2363	26.1051	21.8529	17.5348	15.18943333	18.16216667	28.05333333	25.73143333	21.78409167	30.6635	13.7106	14.4499	13.5214	14.7944	17.6748	21.8667	23.9846	27.2744	29.7653	28.148	25.7723	21.7893	18.0859	15.3524	18.11196667	27.0081	25.23653333	21.42725	29.7653	13.5214	38.4597	38.1402	37.9151	37.7619	37.8039	38.1074	38.4271	38.5848
95	Zostera noltii	11.68021343	33.10882856	13.7106	14.3229	14.3229	17.7322	22.4314	24.9024	28.5941	30.6635	29.2363	26.1051	21.8529	17.5348	15.18943333	18.16216667	28.05333333	25.73143333	21.78409167	30.6635	13.7106	14.4002	13.4716	14.8057	17.7481	21.9643	24.0948	27.44	29.8611	28.2001	25.7462	21.7399	17.9931	15.2883	18.1727	27.13196667	25.22873333	21.455425	29.8611	13.4716	38.4597	38.1402	37.9151	37.7619	37.8039	38.1074	38.4271	38.5848
96	Zostera noltii	11.28302025	33.23637074	13.7106	14.3229	14.3229	17.7322	22.4314	24.9024	28.5941	30.6635	29.2363	26.1051	21.8529	17.5348	15.18943333	18.16216667	28.05333333	25.73143333	21.78409167	30.6635	13.7106	14.3915	13.4276	14.8639	18.0215	22.4398	24.7229	28.308	30.3823	28.5189	25.6728	21.7395	17.876	15.2317	18.44173333	27.8044	25.3104	21.69705833	30.3823	13.4276	38.4597	38.1402	37.9151	37.7619	37.8039	38.1074	38.4271	38.5848
97	Zostera noltii	11.04341625	35.38172732	14.9699	14.255	14.255	16.176	20.2324	23.2682	27.6137	29.4774	27.9184	24.6529	20.8064	17.7246	15.64983333	16.8878	26.78643333	24.45923333	20.945825	29.4774	14.255	14.8239	13.6531	14.243	16.4174	20.4059	23.6092	28.0853	29.9577	28.2658	24.9066	20.7882	17.5498	15.34226667	17.0221	27.2174	24.65353333	21.058825	29.9577	13.6531	37.3827	37.398	37.2605	37.321	37.435	37.5821	37.7659	38.0367
98	Zostera noltii	10.27447759	36.83262883	14.3809	13.989	13.989	16.0444	19.9882	23.0205	27.1489	28.9224	25.8368	23.1022	20.0883	16.8789	15.08293333	16.67386667	26.36393333	23.0091	20.28245833	28.9224	13.989	14.3604	13.1679	13.9153	15.9104	19.7162	22.7771	26.9549	28.8382	25.372	23.0568	20.0744	16.8495	14.7926	16.51396667	26.19006667	22.8344	20.08275833	28.8382	13.1679	37.1805	37.0941	37.0721	37.3154	37.4085	37.505	37.5954	37.7379
99	Zostera noltii	2.943317033	39.16005753	14.9539	13.97	13.97	15.6928	19.5549	23.4513	27.5671	27.8799	25.7977	22.7153	19.9771	17.2473	15.3904	16.4059	26.29943333	22.83003333	20.23144167	27.8799	13.97	12.5745	12.5736	12.573	12.5729	12.5729	12.5729	12.5728	12.5728	12.5726	12.5726	12.5724	12.5722	12.57343333	12.57293333	12.57283333	12.57253333	12.57293333	12.5745	12.5722	37.5343	37.7058	37.6656	37.5792	37.6923	37.7095	37.6836	37.5493
100	Zostera noltii	3.290132714	42.291791	14.0538	12.95	12.95	14.362	16.7401	20.6561	24.0071	23.7476	20.8329	18.3648	16.978	15.2264	14.07673333	14.68403333	22.8036	18.72523333	17.5724	24.0071	12.95	13.7345	12.0474	12.1777	12.6026	13.0716	13.365	13.5387	13.6681	13.6733	13.7088	13.7379	13.6167	13.13286667	12.6173	13.52393333	13.70666667	13.24519167	13.7379	12.0474	38.1851	38.1942	38.1106	38.1307	38.0799	37.9927	37.9649	38.0829
101	Zostera noltii	30.15695791	31.27682852	18.854	17.4914	17.4914	18.4382	21.8416	24.4796	26.8634	29.4197	28.9684	26.9336	23.9355	21.1414	19.16226667	19.25706667	26.9209	26.6125	22.98818333	29.4197	17.4914	17.5961	16.6166	17.4879	18.6112	22.049	25.1427	27.4175	29.842	29.4319	26.9027	22.9692	19.6955	17.9694	19.3827	27.4674	26.4346	22.813525	29.842	16.6166	39.1549	39.0218	38.9195	38.9412	39.0638	38.9283	39.0357	39.2564
102	Zostera noltii	8.739530958	36.97121724	15.8363	14.3347	14.3347	15.8854	19.6761	22.2234	26.0996	27.4032	25.5745	23.392	21.0147	18.1129	16.09463333	16.63206667	25.24206667	23.32706667	20.32395833	27.4032	14.3347	15.8332	14.6657	14.2383	14.9609	17.7671	18.1998	17.631	17.6928	18.6338	23.0072	21.0081	18.1058	16.20156667	15.65543333	17.8412	20.88303333	17.64530833	23.0072	14.2383	36.9184	36.949	37.0651	37.1703	37.2335	37.2565	37.4218	37.5129
103	Zostera noltii	10.21448316	37.16262257	15.4062	14.2438	14.2438	15.5626	19.3219	22.0031	26.2976	27.8147	25.4117	23.3297	20.8043	17.7766	15.80886667	16.3761	25.3718	23.1819	20.18466667	27.8147	14.2438	15.4025	14.3641	14.2009	15.2347	18.9241	21.0042	25.051	26.3808	24.1932	23.3003	20.8015	17.7717	15.8461	16.1199	24.14533333	22.765	19.71908333	26.3808	14.2009	37.2237	37.0363	37.1782	37.3155	37.3497	37.4062	37.5168	37.6174
104	Zostera marina	-2.613140116	36.71681202	15.4763	14.6652	14.6652	15.9904	19.186	22.0636	27.0927	27.2193	24.2389	21.9334	19.645	16.7441	15.62853333	16.61386667	25.45853333	21.9391	19.91000833	27.2193	14.6652	15.5303	14.2158	14.4801	15.2211	15.4992	16.6296	16.0788	16.0124	16.0395	16.0553	17.0865	15.7482	15.16476667	15.0668	16.24026667	16.39376667	15.7164	17.0865	14.2158	37.4791	37.6444	37.4238	37.2863	37.23	37.1875	37.0159	37.231
105	Zostera marina	-3.846597766	36.75127341	15.2721	14.7044	14.7044	16.1084	18.7503	21.5635	26.3521	24.885	22.0181	21.0605	18.8703	16.7642	15.58023333	16.52103333	24.26686667	20.64963333	19.25444167	26.3521	14.7044	13.2604	13.319	13.3194	13.352	13.3231	13.3388	13.3765	13.3694	13.3248	13.3457	13.3578	13.3702	13.31653333	13.3315	13.36156667	13.34276667	13.33809167	13.3765	13.2604	37.4699	37.7695	37.4859	36.9807	37.0464	37.2903	37.0115	37.0715
106	Zostera marina	-3.957784513	36.72266395	14.9993	14.7063	14.7063	16.1993	18.6497	21.1053	25.8297	24.5824	21.6625	20.7927	18.7527	16.6721	15.45923333	16.51843333	23.83913333	20.40263333	19.05485833	25.8297	14.7063	13.3874	13.4659	13.4751	13.5903	13.4662	13.4196	13.4189	13.4059	13.376	13.396	13.4323	13.4693	13.44086667	13.51053333	13.4148	13.40143333	13.44190833	13.5903	13.376	37.3434	37.4945	37.0995	36.834	36.7039	36.9101	37.1651	37.0975
107	Zostera marina	-4.039711589	36.7421704	14.9993	14.7063	14.7063	16.1993	18.6497	21.1053	25.8297	24.5824	21.6625	20.7927	18.7527	16.6721	15.45923333	16.51843333	23.83913333	20.40263333	19.05485833	25.8297	14.7063	13.6137	13.5477	13.6833	13.9453	13.6737	13.5435	13.4629	13.4433	13.4519	13.5115	13.5919	13.6131	13.5915	13.76743333	13.48323333	13.51843333	13.59015	13.9453	13.4433	37.3434	37.4945	37.0995	36.834	36.7039	36.9101	37.1651	37.0975
108	Zostera marina	-4.100181574	36.72331417	14.9993	14.7063	14.7063	16.1993	18.6497	21.1053	25.8297	24.5824	21.6625	20.7927	18.7527	16.6721	15.45923333	16.51843333	23.83913333	20.40263333	19.05485833	25.8297	14.7063	14.7753	13.647	14.2013	14.7307	14.2475	14.0008	14.3182	14.4129	14.2772	14.2405	14.2707	14.487	14.3031	14.39316667	14.24396667	14.2628	14.30075833	14.7753	13.647	37.3434	37.4945	37.0995	36.834	36.7039	36.9101	37.1651	37.0975
109	Zostera marina	-4.167153708	36.71226051	14.9993	14.7063	14.7063	16.1993	18.6497	21.1053	25.8297	24.5824	21.6625	20.7927	18.7527	16.6721	15.45923333	16.51843333	23.83913333	20.40263333	19.05485833	25.8297	14.7063	15.0189	13.7395	14.4008	15.3982	15.3139	16.3037	16.6485	16.3725	15.4671	15.4049	16.727	16.627	15.12846667	15.03763333	16.44156667	15.86633333	15.6185	16.727	13.7395	37.3434	37.4945	37.0995	36.834	36.7039	36.9101	37.1651	37.0975
110	Zostera marina	-1.268366142	37.55796458	15.2557	14.5119	14.5119	16.0714	19.9944	22.7956	27.4189	28.3587	25.3318	22.7362	20.3644	17.6423	15.8033	16.85923333	26.19106667	22.8108	20.4161	28.3587	14.5119	13.1728	13.2	13.2274	13.2685	13.2812	13.2971	13.3195	13.3145	13.311	13.3	13.2769	13.2762	13.21633333	13.25903333	13.31036667	13.29596667	13.270425	13.3195	13.1728	37.7366	37.5814	37.2918	37.0876	37.1064	37.1125	37.2489	37.4559
111	Zostera marina	4.848639985	43.37637195	14.1962	13.3201	13.3201	14.4172	15.6042	20.7056	22.3728	20.5118	19.9111	19.0302	17.1154	14.7998	14.10536667	14.44716667	21.19673333	18.68556667	17.10870833	22.3728	13.3201	14.0914	12.4667	12.6828	13.143	14.0352	15.4578	15.8967	15.2269	16.0553	18.3617	17.5386	14.9125	13.82353333	13.287	15.52713333	17.31853333	14.98905	18.3617	12.4667	38.1123	38.1347	38.1319	37.9826	37.939	38.0919	38.0392	38.0371
112	Zostera marina	13.71830758	45.7001701	9.41488	9.43778	9.43778	12.8877	18.4392	23.5071	27.6129	27.1994	23.8726	18.3162	15.0287	11.7026	10.18508667	13.58822667	26.10646667	19.0725	17.23807	27.6129	9.41488	9.41052	8.11132	9.2865	12.1228	16.7534	22.1899	26.6283	27.0979	23.8387	18.3495	15.0152	11.6594	9.72708	12.7209	25.30536667	19.0678	16.70528667	27.0979	8.11132	37.9132	37.7911	37.7103	37.6864	37.679	37.6706	37.7734	37.8897
113	Zostera marina	13.16377754	45.72451062	9.67047	9.53131	9.53131	12.9231	18.6089	23.7526	27.7595	27.2217	23.9138	18.3337	15.0107	11.866	10.35592667	13.68777	26.2446	19.08606667	17.34359083	27.7595	9.53131	9.35981	8.36154	9.64693	12.5788	17.7829	23.0557	27.4667	27.5395	23.9103	18.1815	14.8316	11.8514	9.857583333	13.33621	26.02063333	18.97446667	17.04722333	27.5395	8.36154	37.8211	37.7166	37.6969	37.6921	37.6993	37.674	37.7898	37.8956
114	Zostera marina	13.35982127	45.70507525	9.67047	9.53131	9.53131	12.9231	18.6089	23.7526	27.7595	27.2217	23.9138	18.3337	15.0107	11.866	10.35592667	13.68777	26.2446	19.08606667	17.34359083	27.7595	9.53131	9.39274	8.3609	9.64459	12.5629	17.7507	23.0073	27.4113	27.522	23.9169	18.1906	14.8398	11.8609	9.871513333	13.31939667	25.9802	18.98243333	17.03838583	27.522	8.3609	37.8211	37.7166	37.6969	37.6921	37.6993	37.674	37.7898	37.8956
115	Zostera marina	12.26721549	45.25975178	10.4719	9.99813	9.99813	13.0022	17.9272	22.6368	27.0324	26.5791	24.142	18.8142	15.5571	12.7339	11.06797667	13.64251	25.4161	19.50443333	17.407755	27.0324	9.99813	11.6616	8.59298	9.60277	13.1397	16.9786	22.0375	26.5948	27.4688	24.2745	18.7259	17.4385	15.8967	12.05042667	13.24035667	25.36703333	20.1463	17.70102917	27.4688	8.59298	37.5221	37.3365	37.6763	37.8403	37.7351	37.6655	37.7938	37.9655
116	Zostera marina	12.31284636	45.36199872	10.4719	9.99813	9.99813	13.0022	17.9272	22.6368	27.0324	26.5791	24.142	18.8142	15.5571	12.7339	11.06797667	13.64251	25.4161	19.50443333	17.407755	27.0324	9.99813	9.83149	8.2153	9.70615	13.7561	17.6678	22.5672	27.1688	27.6402	24.0968	18.1437	16.0121	15.1338	11.06019667	13.71001667	25.79206667	19.41753333	17.49495333	27.6402	8.2153	37.5221	37.3365	37.6763	37.8403	37.7351	37.6655	37.7938	37.9655
117	Zostera marina	12.53508559	45.53269197	10.2624	9.94409	9.94409	12.9686	18.0069	22.8048	27.1221	26.7604	24.1779	18.7326	15.4907	12.514	10.90683	13.63986333	25.56243333	19.46706667	17.39404833	27.1221	9.94409	10.4409	8.56032	9.63662	13.0909	16.9268	21.9717	26.3961	27.3184	24.1075	18.2846	15.8292	15.3265	11.44257333	13.21810667	25.22873333	19.4071	17.32412833	27.3184	8.56032	37.5371	37.3741	37.6838	37.8145	37.7434	37.6725	37.8023	37.9503
118	Zostera marina	12.48269459	45.50649647	10.2624	9.94409	9.94409	12.9686	18.0069	22.8048	27.1221	26.7604	24.1779	18.7326	15.4907	12.514	10.90683	13.63986333	25.56243333	19.46706667	17.39404833	27.1221	9.94409	10.4409	8.56032	9.63662	13.0909	16.9268	21.9717	26.3961	27.3184	24.1075	18.2846	15.8292	15.3265	11.44257333	13.21810667	25.22873333	19.4071	17.32412833	27.3184	8.56032	37.5371	37.3741	37.6838	37.8145	37.7434	37.6725	37.8023	37.9503
119	Zostera marina	12.7733401	43.96751331	11.6554	10.4694	10.4694	12.6809	17.59	22.6169	26.7881	26.5455	23.3135	19.3973	16.7737	13.9435	12.02276667	13.5801	25.31683333	19.82816667	17.68696667	26.7881	10.4694	10.2776	9.51486	10.3333	13.1149	17.5802	21.6636	24.5213	28.1202	24.865	19.2106	15.6093	13.9821	11.25818667	13.67613333	24.76836667	19.89496667	17.39941333	28.1202	9.51486	38.0894	38.3051	38.322	38.278	38.1892	38.5437	38.7966	38.7828
120	Zostera marina	13.62603712	43.50808615	13.1874	11.8404	11.8404	13.3386	17.843	22.583	26.5225	25.9338	23.2542	19.4242	17.5283	15.188	13.40526667	14.34066667	25.0131	20.0689	18.20698333	26.5225	11.8404	11.182	10.502	10.9201	12.7707	17.0632	21.758	24.5231	26.796	24.4692	19.2971	15.783	13.0982	11.59406667	13.58466667	24.35903333	19.84976667	17.34688333	26.796	10.502	38.4086	38.4221	38.454	38.3936	38.4669	38.7262	38.8069	38.7072
121	Zostera marina	13.46397978	43.60892183	13.1874	11.8404	11.8404	13.3386	17.843	22.583	26.5225	25.9338	23.2542	19.4242	17.5283	15.188	13.40526667	14.34066667	25.0131	20.0689	18.20698333	26.5225	11.8404	11.2564	10.5793	11.1916	12.6144	15.923	19.4438	22.6228	25.8666	24.4863	19.3505	15.8614	13.4543	11.76333333	13.243	22.6444	19.8994	16.88753333	25.8666	10.5793	38.4086	38.4221	38.454	38.3936	38.4669	38.7262	38.8069	38.7072
122	Zostera marina	13.90552334	40.75458567	15.6209	14.1794	14.1794	15.3345	19.0889	23.1545	26.8414	27.2813	25.1486	21.7887	19.0541	17.0057	15.602	16.20093333	25.75906667	21.99713333	19.88978333	27.2813	14.1794	14.2679	14.3292	14.2671	14.2445	14.2621	14.2687	14.2679	14.2971	14.3276	14.3394	14.3189	14.3716	14.3229	14.2579	14.2779	14.32863333	14.29683333	14.3716	14.2445	37.9499	37.9408	37.9174	37.8935	37.922	38.033	38.1666	38.1312
123	Zostera marina	13.97608091	40.739063	15.6209	14.1794	14.1794	15.3345	19.0889	23.1545	26.8414	27.2813	25.1486	21.7887	19.0541	17.0057	15.602	16.20093333	25.75906667	21.99713333	19.88978333	27.2813	14.1794	14.6836	14.7101	14.4499	14.3817	14.4356	14.5158	14.5433	14.5763	14.6003	14.594	14.5738	14.5581	14.6506	14.4224	14.54513333	14.58936667	14.551875	14.7101	14.3817	37.9499	37.9408	37.9174	37.8935	37.922	38.033	38.1666	38.1312
124	Zostera marina	13.99936491	40.762347	15.6209	14.1794	14.1794	15.3345	19.0889	23.1545	26.8414	27.2813	25.1486	21.7887	19.0541	17.0057	15.602	16.20093333	25.75906667	21.99713333	19.88978333	27.2813	14.1794	15.3987	14.3071	13.9522	14.0281	14.1167	14.2846	14.4996	14.6822	14.8376	15.2263	14.8801	15.6615	15.12243333	14.03233333	14.4888	14.98133333	14.656225	15.6615	13.9522	37.9499	37.9408	37.9174	37.8935	37.922	38.033	38.1666	38.1312
125	Zostera marina	14.02829351	40.78704215	15.6209	14.1794	14.1794	15.3345	19.0889	23.1545	26.8414	27.2813	25.1486	21.7887	19.0541	17.0057	15.602	16.20093333	25.75906667	21.99713333	19.88978333	27.2813	14.1794	15.3987	14.3071	13.9522	14.0281	14.1167	14.2846	14.4996	14.6822	14.8376	15.2263	14.8801	15.6615	15.12243333	14.03233333	14.4888	14.98133333	14.656225	15.6615	13.9522	37.9499	37.9408	37.9174	37.8935	37.922	38.033	38.1666	38.1312
126	Zostera marina	14.05087193	40.77434178	15.6209	14.1794	14.1794	15.3345	19.0889	23.1545	26.8414	27.2813	25.1486	21.7887	19.0541	17.0057	15.602	16.20093333	25.75906667	21.99713333	19.88978333	27.2813	14.1794	15.446	14.4935	14.1235	14.1583	14.2212	14.2929	14.4306	14.64	14.7296	15.056	14.7676	15.2207	15.0534	14.16766667	14.4545	14.85106667	14.63165833	15.446	14.1235	37.9499	37.9408	37.9174	37.8935	37.922	38.033	38.1666	38.1312
127	Zostera marina	14.0896786	40.79903693	15.3378	14.0275	14.0275	15.4302	19.3697	23.499	27.1336	27.5079	25.2227	21.8476	19.2639	16.949	15.4381	16.2758	26.04683333	22.1114	19.96803333	27.5079	14.0275	15.446	14.4935	14.1235	14.1583	14.2212	14.2929	14.4306	14.64	14.7296	15.056	14.7676	15.2207	15.0534	14.16766667	14.4545	14.85106667	14.63165833	15.446	14.1235	38.0371	37.9728	37.9265	37.9224	37.9804	38.1205	38.2392	38.2642
128	Zostera marina	14.13977447	40.8117373	15.3378	14.0275	14.0275	15.4302	19.3697	23.499	27.1336	27.5079	25.2227	21.8476	19.2639	16.949	15.4381	16.2758	26.04683333	22.1114	19.96803333	27.5079	14.0275	15.446	14.4935	14.1235	14.1583	14.2212	14.2929	14.4306	14.64	14.7296	15.056	14.7676	15.2207	15.0534	14.16766667	14.4545	14.85106667	14.63165833	15.446	14.1235	38.0371	37.9728	37.9265	37.9224	37.9804	38.1205	38.2392	38.2642
129	Zostera marina	14.16940865	40.79198118	15.3378	14.0275	14.0275	15.4302	19.3697	23.499	27.1336	27.5079	25.2227	21.8476	19.2639	16.949	15.4381	16.2758	26.04683333	22.1114	19.96803333	27.5079	14.0275	14.7428	14.506	14.0726	14.2219	14.3998	14.4632	14.4919	14.4964	14.51	14.52	14.5429	14.5603	14.60303333	14.23143333	14.48383333	14.5243	14.46065	14.7428	14.0726	38.0371	37.9728	37.9265	37.9224	37.9804	38.1205	38.2392	38.2642
130	Zostera marina	14.20186513	40.79198118	15.3378	14.0275	14.0275	15.4302	19.3697	23.499	27.1336	27.5079	25.2227	21.8476	19.2639	16.949	15.4381	16.2758	26.04683333	22.1114	19.96803333	27.5079	14.0275	15.3369	14.1918	13.9949	14.5224	15.2146	15.8302	16.6374	17.4951	18.2025	20.6711	19.2475	16.9335	15.4874	14.5773	16.65423333	19.3737	16.52315833	20.6711	13.9949	38.0371	37.9728	37.9265	37.9224	37.9804	38.1205	38.2392	38.2642
131	Zostera marina	14.21385992	40.81314845	15.3378	14.0275	14.0275	15.4302	19.3697	23.499	27.1336	27.5079	25.2227	21.8476	19.2639	16.949	15.4381	16.2758	26.04683333	22.1114	19.96803333	27.5079	14.0275	15.3369	14.1918	13.9949	14.5224	15.2146	15.8302	16.6374	17.4951	18.2025	20.6711	19.2475	16.9335	15.4874	14.5773	16.65423333	19.3737	16.52315833	20.6711	13.9949	38.0371	37.9728	37.9265	37.9224	37.9804	38.1205	38.2392	38.2642
132	Zostera marina	14.29076767	40.82867111	15.3378	14.0275	14.0275	15.4302	19.3697	23.499	27.1336	27.5079	25.2227	21.8476	19.2639	16.949	15.4381	16.2758	26.04683333	22.1114	19.96803333	27.5079	14.0275	15.3365	14.1841	13.9936	14.5023	14.9272	15.3234	15.9104	16.6401	17.0843	18.6592	17.6401	16.8537	15.4581	14.47436667	15.95796667	17.79453333	15.92124167	18.6592	13.9936	38.0371	37.9728	37.9265	37.9224	37.9804	38.1205	38.2392	38.2642
133	Zostera marina	14.37190888	40.77081391	15.5487	14.1122	14.1122	15.5055	19.5906	23.6911	27.5929	27.7073	25.3218	21.8116	19.2472	17.0114	15.55743333	16.40276667	26.33043333	22.12686667	20.104375	27.7073	14.1122	15.5131	14.3986	14.0293	14.1936	14.2969	14.3911	14.5115	14.7256	14.8222	15.374	14.9502	15.6548	15.18883333	14.17326667	14.54273333	15.0488	14.73840833	15.6548	14.0293	38.0364	37.9713	37.9381	37.9292	37.9857	38.1458	38.3016	38.2938
134	Zostera marina	14.3973096	40.75176336	15.5487	14.1122	14.1122	15.5055	19.5906	23.6911	27.5929	27.7073	25.3218	21.8116	19.2472	17.0114	15.55743333	16.40276667	26.33043333	22.12686667	20.104375	27.7073	14.1122	15.5131	14.3986	14.0293	14.1936	14.2969	14.3911	14.5115	14.7256	14.8222	15.374	14.9502	15.6548	15.18883333	14.17326667	14.54273333	15.0488	14.73840833	15.6548	14.0293	38.0364	37.9713	37.9381	37.9292	37.9857	38.1458	38.3016	38.2938
135	Zostera marina	14.45163893	40.73694627	15.5487	14.1122	14.1122	15.5055	19.5906	23.6911	27.5929	27.7073	25.3218	21.8116	19.2472	17.0114	15.55743333	16.40276667	26.33043333	22.12686667	20.104375	27.7073	14.1122	15.5131	14.3986	14.0293	14.1936	14.2969	14.3911	14.5115	14.7256	14.8222	15.374	14.9502	15.6548	15.18883333	14.17326667	14.54273333	15.0488	14.73840833	15.6548	14.0293	38.0364	37.9713	37.9381	37.9292	37.9857	38.1458	38.3016	38.2938
136	Zostera marina	14.46292814	40.72001246	15.5487	14.1122	14.1122	15.5055	19.5906	23.6911	27.5929	27.7073	25.3218	21.8116	19.2472	17.0114	15.55743333	16.40276667	26.33043333	22.12686667	20.104375	27.7073	14.1122	15.5131	14.3986	14.0293	14.1936	14.2969	14.3911	14.5115	14.7256	14.8222	15.374	14.9502	15.6548	15.18883333	14.17326667	14.54273333	15.0488	14.73840833	15.6548	14.0293	38.0364	37.9713	37.9381	37.9292	37.9857	38.1458	38.3016	38.2938
137	Zostera marina	14.47139505	40.69743403	15.5487	14.1122	14.1122	15.5055	19.5906	23.6911	27.5929	27.7073	25.3218	21.8116	19.2472	17.0114	15.55743333	16.40276667	26.33043333	22.12686667	20.104375	27.7073	14.1122	15.2584	14.4359	14.0432	14.1053	14.1639	14.259	14.3625	14.4268	14.4909	14.5963	14.5827	14.7431	14.81246667	14.10413333	14.34943333	14.55663333	14.45566667	15.2584	14.0432	38.0364	37.9713	37.9381	37.9292	37.9857	38.1458	38.3016	38.2938
138	Zostera marina	14.42553263	40.67062216	15.5487	14.1122	14.1122	15.5055	19.5906	23.6911	27.5929	27.7073	25.3218	21.8116	19.2472	17.0114	15.55743333	16.40276667	26.33043333	22.12686667	20.104375	27.7073	14.1122	15.2584	14.4359	14.0432	14.1053	14.1639	14.259	14.3625	14.4268	14.4909	14.5963	14.5827	14.7431	14.81246667	14.10413333	14.34943333	14.55663333	14.45566667	15.2584	14.0432	38.0364	37.9713	37.9381	37.9292	37.9857	38.1458	38.3016	38.2938
139	Zostera marina	14.3944873	40.64663258	15.5487	14.1122	14.1122	15.5055	19.5906	23.6911	27.5929	27.7073	25.3218	21.8116	19.2472	17.0114	15.55743333	16.40276667	26.33043333	22.12686667	20.104375	27.7073	14.1122	15.2584	14.4359	14.0432	14.1053	14.1639	14.259	14.3625	14.4268	14.4909	14.5963	14.5827	14.7431	14.81246667	14.10413333	14.34943333	14.55663333	14.45566667	15.2584	14.0432	38.0364	37.9713	37.9381	37.9292	37.9857	38.1458	38.3016	38.2938
140	Zostera marina	14.32392973	40.60712034	15.5487	14.1122	14.1122	15.5055	19.5906	23.6911	27.5929	27.7073	25.3218	21.8116	19.2472	17.0114	15.55743333	16.40276667	26.33043333	22.12686667	20.104375	27.7073	14.1122	14.6703	14.6349	14.2454	14.4241	14.4693	14.4927	14.5037	14.5155	14.5296	14.5392	14.5511	14.5601	14.62176667	14.3796	14.50396667	14.53996667	14.511325	14.6703	14.2454	38.0364	37.9713	37.9381	37.9292	37.9857	38.1458	38.3016	38.2938
141	Zostera marina	14.23996622	40.56055235	15.5487	14.1122	14.1122	15.5055	19.5906	23.6911	27.5929	27.7073	25.3218	21.8116	19.2472	17.0114	15.55743333	16.40276667	26.33043333	22.12686667	20.104375	27.7073	14.1122	13.6129	13.7037	13.6493	13.5986	13.5597	13.5397	13.5478	13.5803	13.5817	13.5985	13.6081	13.6187	13.6451	13.60253333	13.55593333	13.5961	13.59991667	13.7037	13.5397	38.0364	37.9713	37.9381	37.9292	37.9857	38.1458	38.3016	38.2938
142	Zostera marina	13.73725161	45.56948328	9.38534	9.47164	9.47164	12.832	18.1974	23.2497	27.3368	27.0396	23.8271	18.2893	15.0593	11.6919	10.18296	13.50034667	25.87536667	19.05856667	17.15431	27.3368	9.38534	9.38245	8.12574	9.33236	12.1434	16.5283	21.9592	26.237	26.9341	23.7971	18.3205	15.0458	11.6599	9.722696667	12.66802	25.04343333	19.05446667	16.62215417	26.9341	8.12574	37.8973	37.7652	37.691	37.6897	37.6794	37.6742	37.7744	37.9059
143	Zostera marina	13.70701223	45.58252228	9.48669	9.48578	9.48578	12.819	18.2047	23.2176	27.2565	27.0268	23.9158	18.3658	15.1224	11.7712	10.24789	13.50316	25.83363333	19.13466667	17.1798375	27.2565	9.48578	9.48274	8.18623	9.34951	12.0909	16.4528	21.7944	25.9029	26.906	23.8852	18.3951	15.1103	11.7422	9.803723333	12.63107	24.86776667	19.1302	16.60819	26.906	8.18623	37.8684	37.7345	37.6858	37.6929	37.6861	37.6747	37.7763	37.9115
144	Zostera marina	13.71894153	45.54534726	9.38534	9.47164	9.47164	12.832	18.1974	23.2497	27.3368	27.0396	23.8271	18.2893	15.0593	11.6919	10.18296	13.50034667	25.87536667	19.05856667	17.15431	27.3368	9.38534	9.38245	8.12574	9.33236	12.1434	16.5283	21.9592	26.237	26.9341	23.7971	18.3205	15.0458	11.6599	9.722696667	12.66802	25.04343333	19.05446667	16.62215417	26.9341	8.12574	37.8973	37.7652	37.691	37.6897	37.6794	37.6742	37.7744	37.9059
145	Zostera marina	13.59853884	45.52648232	9.66361	9.54919	9.54919	12.8309	18.2045	23.1625	27.1666	27.0087	24.0557	18.4816	15.2273	11.9108	10.37453333	13.52819667	25.77926667	19.25486667	17.23421583	27.1666	9.54919	9.67195	8.30486	9.40107	12.0103	16.319	21.44	25.0655	26.8139	24.0206	18.5112	15.2153	11.8861	9.954303333	12.57679	24.4398	19.24903333	16.55498167	26.8139	8.30486	37.8086	37.6702	37.6764	37.7023	37.6996	37.6753	37.7806	37.9202
146	Zostera marina	13.58133846	45.52592747	9.66361	9.54919	9.54919	12.8309	18.2045	23.1625	27.1666	27.0087	24.0557	18.4816	15.2273	11.9108	10.37453333	13.52819667	25.77926667	19.25486667	17.23421583	27.1666	9.54919	9.82589	8.45207	9.48896	12.0242	16.3199	21.2517	24.744	26.7013	24.1007	18.5831	15.29	12.0306	10.10285333	12.61102	24.23233333	19.3246	16.56770167	26.7013	8.45207	37.8086	37.6702	37.6764	37.7023	37.6996	37.6753	37.7806	37.9202
147	Zostera marina	13.59077092	45.5056754	9.66361	9.54919	9.54919	12.8309	18.2045	23.1625	27.1666	27.0087	24.0557	18.4816	15.2273	11.9108	10.37453333	13.52819667	25.77926667	19.25486667	17.23421583	27.1666	9.54919	9.82589	8.45207	9.48896	12.0242	16.3199	21.2517	24.744	26.7013	24.1007	18.5831	15.29	12.0306	10.10285333	12.61102	24.23233333	19.3246	16.56770167	26.7013	8.45207	37.8086	37.6702	37.6764	37.7023	37.6996	37.6753	37.7806	37.9202
148	Zostera marina	13.58771924	45.48708789	9.66361	9.54919	9.54919	12.8309	18.2045	23.1625	27.1666	27.0087	24.0557	18.4816	15.2273	11.9108	10.37453333	13.52819667	25.77926667	19.25486667	17.23421583	27.1666	9.54919	10.2524	8.88621	9.80496	12.0771	16.0233	20.2425	23.6793	26.1045	24.1447	18.755	15.4806	12.5077	10.54877	12.63512	23.3421	19.4601	16.4965225	26.1045	8.88621	37.8086	37.6702	37.6764	37.7023	37.6996	37.6753	37.7806	37.9202
149	Zostera marina	13.58355786	45.4795974	9.66361	9.54919	9.54919	12.8309	18.2045	23.1625	27.1666	27.0087	24.0557	18.4816	15.2273	11.9108	10.37453333	13.52819667	25.77926667	19.25486667	17.23421583	27.1666	9.54919	10.2524	8.88621	9.80496	12.0771	16.0233	20.2425	23.6793	26.1045	24.1447	18.755	15.4806	12.5077	10.54877	12.63512	23.3421	19.4601	16.4965225	26.1045	8.88621	37.8086	37.6702	37.6764	37.7023	37.6996	37.6753	37.7806	37.9202
150	Zostera marina	13.62208047	45.11719572	11.0381	10.1067	10.1067	12.7558	17.1388	22.7596	27.0286	26.0279	23.5682	19.2191	16.1169	13.3378	11.4942	13.33376667	25.27203333	19.63473333	17.43368333	27.0286	10.1067	10.8985	9.40877	9.97396	11.7027	14.0197	16.8617	19.9127	21.946	22.8933	19.2548	15.9749	13.2072	11.17149	11.89878667	19.57346667	19.37433333	15.50451917	22.8933	9.40877	37.7352	37.6589	37.7788	37.9546	37.922	38.0988	38.57	38.253
151	Zostera marina	13.62982035	45.09733683	11.0381	10.1067	10.1067	12.7558	17.1388	22.7596	27.0286	26.0279	23.5682	19.2191	16.1169	13.3378	11.4942	13.33376667	25.27203333	19.63473333	17.43368333	27.0286	10.1067	11.0275	9.52638	9.95942	11.73	14.1765	18.4905	22.5808	23.5758	23.0152	19.2437	16.1126	13.3349	11.29626	11.95530667	21.54903333	19.45716667	16.06444167	23.5758	9.52638	37.7352	37.6589	37.7788	37.9546	37.922	38.0988	38.57	38.253
152	Zostera marina	13.6362363	45.09458713	11.0381	10.1067	10.1067	12.7558	17.1388	22.7596	27.0286	26.0279	23.5682	19.2191	16.1169	13.3378	11.4942	13.33376667	25.27203333	19.63473333	17.43368333	27.0286	10.1067	11.0275	9.52638	9.95942	11.73	14.1765	18.4905	22.5808	23.5758	23.0152	19.2437	16.1126	13.3349	11.29626	11.95530667	21.54903333	19.45716667	16.06444167	23.5758	9.52638	37.7352	37.6589	37.7788	37.9546	37.922	38.0988	38.57	38.253
153	Zostera marina	15.35765696	44.31303287	13.1428	11.6344	11.6344	13.2427	17.7909	22.2463	26.1929	25.5266	23.0458	19.404	17.4925	15.2598	13.34566667	14.22266667	24.65526667	19.98076667	18.05109167	26.1929	11.6344	12.9274	11.4086	10.8907	11.3848	13.2424	16.3359	18.1507	18.904	19.0416	18.7865	16.9547	14.8033	13.04643333	11.8393	17.79686667	18.26093333	15.23588333	19.0416	10.8907	38.4591	38.4511	38.4771	38.4847	38.5529	38.7111	38.8032	38.8004
154	Zostera marina	11.79697067	33.07782522	13.7106	14.3229	14.3229	17.7322	22.4314	24.9024	28.5941	30.6635	29.2363	26.1051	21.8529	17.5348	15.18943333	18.16216667	28.05333333	25.73143333	21.78409167	30.6635	13.7106	14.5855	13.6365	14.775	17.566	21.7113	23.7728	27.0522	29.6289	28.0602	25.8165	21.9537	18.2565	15.49283333	18.01743333	26.81796667	25.2768	21.40125833	29.6289	13.6365	38.4597	38.1402	37.9151	37.7619	37.8039	38.1074	38.4271	38.5848
155	Zostera marina	11.71682375	33.09596547	13.7106	14.3229	14.3229	17.7322	22.4314	24.9024	28.5941	30.6635	29.2363	26.1051	21.8529	17.5348	15.18943333	18.16216667	28.05333333	25.73143333	21.78409167	30.6635	13.7106	14.4002	13.4716	14.8057	17.7481	21.9643	24.0948	27.44	29.8611	28.2001	25.7462	21.7399	17.9931	15.2883	18.1727	27.13196667	25.22873333	21.455425	29.8611	13.4716	38.4597	38.1402	37.9151	37.7619	37.8039	38.1074	38.4271	38.5848
156	Zostera marina	11.3508712	33.21691234	13.7106	14.3229	14.3229	17.7322	22.4314	24.9024	28.5941	30.6635	29.2363	26.1051	21.8529	17.5348	15.18943333	18.16216667	28.05333333	25.73143333	21.78409167	30.6635	13.7106	14.3932	13.4291	14.8438	17.9098	22.2882	24.4985	27.9458	30.176	28.414	25.6729	21.7104	17.8297	15.21733333	18.34726667	27.5401	25.26576667	21.59261667	30.176	13.4291	38.4597	38.1402	37.9151	37.7619	37.8039	38.1074	38.4271	38.5848
157	Zostera marina	3.291867646	42.29131784	14.0538	12.95	12.95	14.362	16.7401	20.6561	24.0071	23.7476	20.8329	18.3648	16.978	15.2264	14.07673333	14.68403333	22.8036	18.72523333	17.5724	24.0071	12.95	13.7345	12.0474	12.1777	12.6026	13.0716	13.365	13.5387	13.6681	13.6733	13.7088	13.7379	13.6167	13.13286667	12.6173	13.52393333	13.70666667	13.24519167	13.7379	12.0474	38.1851	38.1942	38.1106	38.1307	38.0799	37.9927	37.9649	38.0829
158	Ruppia maritima	24.78333333	40.83333333	11.5362	10.937	10.937	13.1245	19.5963	22.6933	25.7271	26.7107	24.5713	20.1287	16.8283	14.4488	12.30733333	14.5526	25.0437	20.50943333	18.10326667	26.7107	10.937	11.5042	11.1744	10.8156	12.5472	17.4602	20.7337	22.4696	24.818	24.2591	20.1464	16.8355	14.4455	12.3747	13.60766667	22.67376667	20.41366667	17.26745	24.818	10.8156	37.1137	37.4735	37.2046	37.1679	37.0647	34.6746	33.0153	33.7849
159	Ruppia maritima	24.69988611	40.84920279	11.5362	10.937	10.937	13.1245	19.5963	22.6933	25.7271	26.7107	24.5713	20.1287	16.8283	14.4488	12.30733333	14.5526	25.0437	20.50943333	18.10326667	26.7107	10.937	11.5042	11.1744	10.8156	12.5472	17.4602	20.7337	22.4696	24.818	24.2591	20.1464	16.8355	14.4455	12.3747	13.60766667	22.67376667	20.41366667	17.26745	24.818	10.8156	37.1137	37.4735	37.2046	37.1679	37.0647	34.6746	33.0153	33.7849
160	Ruppia maritima	25.13333333	40.95	11.5362	10.937	10.937	13.1245	19.5963	22.6933	25.7271	26.7107	24.5713	20.1287	16.8283	14.4488	12.30733333	14.5526	25.0437	20.50943333	18.10326667	26.7107	10.937	11.7244	11.1777	11.0077	12.2756	14.804	16.5417	18.1396	18.7494	19.4506	19.8622	17.6406	14.5116	12.47123333	12.69576667	17.81023333	18.98446667	15.490425	19.8622	11.0077	37.1137	37.4735	37.2046	37.1679	37.0647	34.6746	33.0153	33.7849
161	Ruppia maritima	24.56666667	40.91666667	11.5362	10.937	10.937	13.1245	19.5963	22.6933	25.7271	26.7107	24.5713	20.1287	16.8283	14.4488	12.30733333	14.5526	25.0437	20.50943333	18.10326667	26.7107	10.937	12.4842	11.5642	11.5973	12.5381	14.8464	16.4927	17.5653	19.5837	20.3069	20.654	18.1633	15.7138	13.25406667	12.99393333	17.88056667	19.70806667	15.95915833	20.654	11.5642	37.1137	37.4735	37.2046	37.1679	37.0647	34.6746	33.0153	33.7849
162	Ruppia maritima	24.61666667	40.85	11.5362	10.937	10.937	13.1245	19.5963	22.6933	25.7271	26.7107	24.5713	20.1287	16.8283	14.4488	12.30733333	14.5526	25.0437	20.50943333	18.10326667	26.7107	10.937	12.4842	11.5642	11.5973	12.5381	14.8464	16.4927	17.5653	19.5837	20.3069	20.654	18.1633	15.7138	13.25406667	12.99393333	17.88056667	19.70806667	15.95915833	20.654	11.5642	37.1137	37.4735	37.2046	37.1679	37.0647	34.6746	33.0153	33.7849
163	Ruppia maritima	26.05	40.76666667	10.9327	10.7859	10.7859	13.5724	19.6885	21.9762	24.7052	25.3412	23.8627	19.8385	16.2655	13.6535	11.7907	14.68226667	24.00753333	19.9889	17.61735	25.3412	10.7859	10.9571	10.5246	10.7225	12.9576	17.8108	19.0607	21.2315	21.2288	22.0571	20.0445	16.2554	13.7591	11.74693333	13.8303	20.507	19.45233333	16.38414167	22.0571	10.5246	37.2621	36.7845	36.9354	36.9267	36.4994	36.0987	35.9558	35.0989
164	Ruppia maritima	10.81810166	36.46625185	14.9791	14.2074	14.2074	15.9241	19.5789	22.9403	27.0638	28.7377	26.9229	23.7265	20.6357	17.6438	15.6101	16.57013333	26.24726667	23.7617	20.5473	28.7377	14.2074	14.9688	13.6072	14.1359	15.7234	19.1184	22.579	26.5813	28.6155	26.8531	23.692	20.6269	17.6251	15.40036667	16.3259	25.92526667	23.724	20.34388333	28.6155	13.6072	37.2974	37.2875	37.1807	37.3499	37.4444	37.5758	37.7143	37.8036
165	Ruppia maritima	11.19900396	33.25752928	13.7106	14.3229	14.3229	17.7322	22.4314	24.9024	28.5941	30.6635	29.2363	26.1051	21.8529	17.5348	15.18943333	18.16216667	28.05333333	25.73143333	21.78409167	30.6635	13.7106	14.3915	13.4276	14.8639	18.0215	22.4398	24.7229	28.308	30.3823	28.5189	25.6728	21.7395	17.876	15.2317	18.44173333	27.8044	25.3104	21.69705833	30.3823	13.4276	38.4597	38.1402	37.9151	37.7619	37.8039	38.1074	38.4271	38.5848
166	Ruppia maritima	16.03381795	41.41682668	10.6482	11.3461	11.3461	14.2947	19.6806	24.026	27.7605	29.1763	25.9135	20.9415	16.9473	13.3042	11.76616667	15.10713333	26.9876	21.26743333	18.78208333	29.1763	10.6482	10.6386	10.5582	11.2782	14.0071	18.9994	23.6073	27.4472	29.1036	25.8657	20.9305	16.9386	13.2924	11.4964	14.76156667	26.71936667	21.24493333	18.55556667	29.1036	10.5582	38.2092	38.1692	38.0722	38.1146	38.2394	38.2848	37.7689	37.7197
167	Ruppia cirrhosa	12.26414422	44.50961414	11.0381	10.1067	10.1067	12.7558	17.1388	22.7596	27.0286	26.0279	23.5682	19.2191	16.1169	13.3378	11.4942	13.33376667	25.27203333	19.63473333	17.43368333	27.0286	10.1067	10.9018	9.46307	10.2142	13.4292	16.9924	20.8531	24.5677	28.0805	25.7273	19.6644	16.1827	14.8322	11.73235667	13.54526667	24.50043333	20.5248	17.57571417	28.0805	9.46307	37.7352	37.6589	37.7788	37.9546	37.922	38.0988	38.57	38.253
168	Ruppia cirrhosa	20.8	39.05	16.196	15.312	15.312	16.0117	19.6741	22.0809	25.6298	27.5895	25.7377	23.1315	20.679	18.3944	16.63413333	16.99926667	25.10006667	23.18273333	20.47905	27.5895	15.312	16.1538	15.3313	15.1953	15.6277	16.581	16.9783	17.5584	20.1797	20.9073	22.6029	20.7383	18.6114	16.69883333	15.80133333	18.2388	21.41616667	18.03878333	22.6029	15.1953	38.86	38.8739	38.9243	38.9227	38.9993	38.9383	38.9231	39.1451
169	Ruppia cirrhosa	20.8	39.08333333	16.196	15.312	15.312	16.0117	19.6741	22.0809	25.6298	27.5895	25.7377	23.1315	20.679	18.3944	16.63413333	16.99926667	25.10006667	23.18273333	20.47905	27.5895	15.312	16.1538	15.3313	15.1953	15.6277	16.581	16.9783	17.5584	20.1797	20.9073	22.6029	20.7383	18.6114	16.69883333	15.80133333	18.2388	21.41616667	18.03878333	22.6029	15.1953	38.86	38.8739	38.9243	38.9227	38.9993	38.9383	38.9231	39.1451
170	Ruppia cirrhosa	21.37321936	38.13558088	14.6434	13.9462	13.9462	15.7505	19.5311	22.2604	25.5412	27.3367	25.8126	23.4879	20.4094	17.6373	15.40896667	16.40926667	25.0461	23.23663333	20.02524167	27.3367	13.9462	16.0029	15.0477	14.8829	15.6173	16.4656	16.7825	18.2262	20.6514	21.4323	22.6235	21.1154	18.768	16.6062	15.65526667	18.55336667	21.72373333	18.13464167	22.6235	14.8829	39.0112	38.883	38.7811	38.8454	38.9381	38.9583	39.0264	39.1452
171	Ruppia cirrhosa	20.9	39.03333333	16.196	15.312	15.312	16.0117	19.6741	22.0809	25.6298	27.5895	25.7377	23.1315	20.679	18.3944	16.63413333	16.99926667	25.10006667	23.18273333	20.47905	27.5895	15.312	15.9837	15.224	15.1366	15.6303	16.4122	16.8098	17.2448	19.6691	20.2546	22.1067	20.7176	18.5242	16.5773	15.72636667	17.9079	21.0263	17.80946667	22.1067	15.1366	38.86	38.8739	38.9243	38.9227	38.9993	38.9383	38.9231	39.1451
172	Ruppia cirrhosa	21.28333333	38	16.5997	15.7083	15.7083	16.2932	19.4157	21.2357	25.3777	27.1403	26.145	24.0679	21.6383	18.9366	17.08153333	17.13906667	24.58456667	23.9504	20.68889167	27.1403	15.7083	16.1396	15.2258	15.1386	16.1401	18.3567	18.636	21.2354	25.0647	25.4321	23.7949	21.1631	18.6608	16.6754	16.54513333	21.64536667	23.46336667	19.58231667	25.4321	15.1386	38.9353	38.975	39.0201	39.0152	39.0683	39.0256	39.1078	39.2605
173	Ruppia cirrhosa	21.46666667	38.31666667	14.6434	13.9462	13.9462	15.7505	19.5311	22.2604	25.5412	27.3367	25.8126	23.4879	20.4094	17.6373	15.40896667	16.40926667	25.0461	23.23663333	20.02524167	27.3367	13.9462	14.6281	13.908	13.8763	15.3749	18.1031	19.6605	21.293	26.3347	25.2533	23.474	20.3872	17.6336	15.3899	15.78476667	22.4294	23.03816667	19.16055833	26.3347	13.8763	39.0112	38.883	38.7811	38.8454	38.9381	38.9583	39.0264	39.1452
174	Ruppia cirrhosa	21.39176165	38.19119976	14.6434	13.9462	13.9462	15.7505	19.5311	22.2604	25.5412	27.3367	25.8126	23.4879	20.4094	17.6373	15.40896667	16.40926667	25.0461	23.23663333	20.02524167	27.3367	13.9462	14.6732	13.9231	13.6618	14.3015	15.7107	16.5669	17.1834	19.0446	19.8427	21.3022	20.5921	18.0164	15.53756667	14.558	17.5983	20.579	17.06821667	21.3022	13.6618	39.0112	38.883	38.7811	38.8454	38.9381	38.9583	39.0264	39.1452
175	Ruppia cirrhosa	22.08839867	38.25902325	14.6434	13.9462	13.9462	15.7505	19.5311	22.2604	25.5412	27.3367	25.8126	23.4879	20.4094	17.6373	15.40896667	16.40926667	25.0461	23.23663333	20.02524167	27.3367	13.9462	14.568	13.6441	13.4613	14.3599	15.703	16.9138	17.9211	19.7716	20.5907	22.1343	20.4528	17.8322	15.3481	14.50806667	18.20216667	21.05926667	17.2794	22.1343	13.4613	39.0112	38.883	38.7811	38.8454	38.9381	38.9583	39.0264	39.1452
176	Ruppia cirrhosa	33.2970991	31.1324891	18.854	17.4914	17.4914	18.4382	21.8416	24.4796	26.8634	29.4197	28.9684	26.9336	23.9355	21.1414	19.16226667	19.25706667	26.9209	26.6125	22.98818333	29.4197	17.4914	16.8397	16.0168	17.845	19.3753	23.1709	26.2898	28.5657	30.97	30.0689	27.4812	23.4813	19.7345	17.53033333	20.1304	28.6085	27.01046667	23.319925	30.97	16.0168	39.1549	39.0218	38.9195	38.9412	39.0638	38.9283	39.0357	39.2564
177	Ruppia cirrhosa	32.7586023	31.06208492	18.854	17.4914	17.4914	18.4382	21.8416	24.4796	26.8634	29.4197	28.9684	26.9336	23.9355	21.1414	19.16226667	19.25706667	26.9209	26.6125	22.98818333	29.4197	17.4914	16.0392	15.5968	17.5361	19.4187	23.4677	26.4556	28.6859	31.1871	30.0265	27.3364	23.0269	19.0854	16.90713333	20.14083333	28.7762	26.7966	23.15519167	31.1871	15.5968	39.1549	39.0218	38.9195	38.9412	39.0638	38.9283	39.0357	39.2564
178	Ruppia cirrhosa	10.27578869	36.81919012	14.3809	13.989	13.989	16.0444	19.9882	23.0205	27.1489	28.9224	25.8368	23.1022	20.0883	16.8789	15.08293333	16.67386667	26.36393333	23.0091	20.28245833	28.9224	13.989	14.3604	13.1679	13.9153	15.9104	19.7162	22.7771	26.9549	28.8382	25.372	23.0568	20.0744	16.8495	14.7926	16.51396667	26.19006667	22.8344	20.08275833	28.8382	13.1679	37.1805	37.0941	37.0721	37.3154	37.4085	37.505	37.5954	37.7379
179	Ruppia cirrhosa	10.82243075	36.47436889	14.9388	14.0818	14.0818	15.6601	19.6424	22.204	26.5027	28.2181	25.8195	23.4043	20.7188	17.465	15.4952	16.46143333	25.6416	23.3142	20.22810833	28.2181	14.0818	14.9688	13.6072	14.1359	15.7234	19.1184	22.579	26.5813	28.6155	26.8531	23.692	20.6269	17.6251	15.40036667	16.3259	25.92526667	23.724	20.34388333	28.6155	13.6072	37.1408	37.0927	37.1156	37.3131	37.3987	37.4573	37.572	37.6986
180	Ruppia cirrhosa	0.726282362	40.62100704	13.3629	12.849	12.849	15.5432	18.6011	23.0744	26.4125	26.7088	24.5498	21.2642	18.6125	16.2357	14.1492	15.66443333	25.39856667	21.4755	19.171925	26.7088	12.849	13.6552	12.3004	12.8788	14.8652	16.8631	19.4564	21.6123	25.5706	24.2546	21.0231	18.4831	16.0242	13.99326667	14.86903333	22.2131	21.2536	18.08225	25.5706	12.3004	37.9899	38.0126	37.8573	37.8239	37.969	38.0081	38.1002	37.9808
181	Ruppia cirrhosa	12.49862332	37.96761598	15.3226	14.1426	14.1426	15.5358	19.0665	22.9097	27.4893	28.0214	26.2583	22.9316	19.5235	17.08	15.51506667	16.2483	26.14013333	22.90446667	20.20199167	28.0214	14.1426	15.1553	14.3231	14.0775	14.4319	14.4919	14.6845	14.9833	15.1741	15.2465	15.2892	16.0236	15.3822	14.95353333	14.33376667	14.9473	15.51976667	14.93859167	16.0236	14.0775	37.8386	37.8317	37.838	37.7238	37.8001	38.0092	38.3044	38.4776
182	Ruppia cirrhosa	12.50581485	38.00938216	15.3226	14.1426	14.1426	15.5358	19.0665	22.9097	27.4893	28.0214	26.2583	22.9316	19.5235	17.08	15.51506667	16.2483	26.14013333	22.90446667	20.20199167	28.0214	14.1426	15.1553	14.3231	14.0775	14.4319	14.4919	14.6845	14.9833	15.1741	15.2465	15.2892	16.0236	15.3822	14.95353333	14.33376667	14.9473	15.51976667	14.93859167	16.0236	14.0775	37.8386	37.8317	37.838	37.7238	37.8001	38.0092	38.3044	38.4776
183	Ruppia cirrhosa	12.50498506	37.99029695	15.3226	14.1426	14.1426	15.5358	19.0665	22.9097	27.4893	28.0214	26.2583	22.9316	19.5235	17.08	15.51506667	16.2483	26.14013333	22.90446667	20.20199167	28.0214	14.1426	15.1553	14.3231	14.0775	14.4319	14.4919	14.6845	14.9833	15.1741	15.2465	15.2892	16.0236	15.3822	14.95353333	14.33376667	14.9473	15.51976667	14.93859167	16.0236	14.0775	37.8386	37.8317	37.838	37.7238	37.8001	38.0092	38.3044	38.4776
184	Ruppia cirrhosa	17.747737	40.29614415	14.1454	13.9215	13.9215	14.8815	18.644	23.0922	26.8958	28.6277	26.3803	21.5067	17.9768	15.8485	14.63846667	15.81566667	26.20523333	21.9546	19.65349167	28.6277	13.9215	14.603	13.849	14.2529	15.0215	16.3739	17.9567	21.5568	22.9398	23.7057	21.6473	19.0359	16.7491	15.06703333	15.2161	20.81776667	21.46296667	18.14096667	23.7057	13.849	38.3642	38.4433	38.6022	38.7559	38.8982	38.4212	38.4422	38.3561
185	Ruppia cirrhosa	30.18030139	31.27974646	18.854	17.4914	17.4914	18.4382	21.8416	24.4796	26.8634	29.4197	28.9684	26.9336	23.9355	21.1414	19.16226667	19.25706667	26.9209	26.6125	22.98818333	29.4197	17.4914	17.5961	16.6166	17.4879	18.6112	22.049	25.1427	27.4175	29.842	29.4319	26.9027	22.9692	19.6955	17.9694	19.3827	27.4674	26.4346	22.813525	29.842	16.6166	39.1549	39.0218	38.9195	38.9412	39.0638	38.9283	39.0357	39.2564
186	Halophila stipulacea	11.04371343	34.60668126	13.7106	14.3229	14.3229	17.7322	22.4314	24.9024	28.5941	30.6635	29.2363	26.1051	21.8529	17.5348	15.18943333	18.16216667	28.05333333	25.73143333	21.78409167	30.6635	13.7106	14.4402	13.1695	14.4679	17.3783	21.7798	24.2404	28.4201	30.2484	28.6609	25.508	21.1504	17.4663	15.02533333	17.87533333	27.6363	25.10643333	21.41085	30.2484	13.1695	38.4597	38.1402	37.9151	37.7619	37.8039	38.1074	38.4271	38.5848
187	Halophila stipulacea	10.83527778	35.77888889	14.7016	14.1986	14.1986	16.2677	20.3313	23.3697	27.6525	29.2874	27.3987	24.1861	20.6061	17.4134	15.43786667	16.93253333	26.76986667	24.06363333	20.800975	29.2874	14.1986	14.8019	13.6241	14.1279	16.048	19.8945	22.837	27.176	29.1262	27.4055	24.2198	20.7105	17.4641	15.2967	16.69013333	26.37973333	24.11193333	20.619625	29.1262	13.6241	37.4224	37.4142	37.2714	37.3173	37.436	37.5752	37.7203	37.8992
188	Halophila stipulacea	23.99222222	32.0625	17.1637	16.1653	16.1653	16.9798	19.9271	23.0493	25.2815	27.6907	26.683	23.9732	20.8518	18.4605	17.26316667	17.69073333	25.3405	23.836	21.0326	27.6907	16.1653	17.9078	16.6521	16.47	16.9296	18.6315	20.1124	20.5548	21.2932	22.3035	23.6747	22.7789	20.3463	18.30206667	17.3437	20.65346667	22.91903333	19.80456667	23.6747	16.47	39.3476	39.2564	39.1942	39.2099	39.2864	39.3966	39.5199	39.5833
189	Halophila stipulacea	23.11888889	32.30722222	17.1637	16.1653	16.1653	16.9798	19.9271	23.0493	25.2815	27.6907	26.683	23.9732	20.8518	18.4605	17.26316667	17.69073333	25.3405	23.836	21.0326	27.6907	16.1653	17.6381	16.2286	16.5532	17.2845	20.3589	23.1398	25.8161	28.3545	27.3908	25.3173	22.5255	19.8358	17.90083333	18.06553333	25.77013333	25.07786667	21.70359167	28.3545	16.2286	39.3476	39.2564	39.1942	39.2099	39.2864	39.3966	39.5199	39.5833
190	Halophila stipulacea	13.93114648	38.03513349	15.6282	14.1073	14.1073	15.8227	19.7015	23.1395	27.7479	28.6145	26.6407	23.2478	19.4933	17.4648	15.73343333	16.54383333	26.50063333	23.12726667	20.47629167	28.6145	14.1073	14.6321	14.5241	14.6181	14.4628	14.4958	14.5909	14.4901	14.5027	14.5181	14.4894	14.5687	14.6299	14.59536667	14.52556667	14.5279	14.5254	14.54355833	14.6321	14.4628	37.8776	37.8863	37.9178	37.8945	37.9285	38.0939	38.436	38.565
191	Halophila stipulacea	15.30757978	37.06265344	15.6152	14.7868	14.7868	15.7793	19.2462	23.0649	27.2402	28.2067	27.0192	23.6552	20.9947	18.1159	16.17263333	16.6041	26.1706	23.8897	20.70925833	28.2067	14.7868	15.6854	14.9609	14.6887	14.709	14.7661	14.8945	14.7943	14.8288	15.1861	15.049	15.2636	15.2865	15.31093333	14.72126667	14.8392	15.16623333	15.00940833	15.6854	14.6887	38.6234	38.6973	38.7247	38.7398	38.8415	38.8505	38.9333	39.0027
192	Halophila stipulacea	15.27930141	40.03475963	15.2333	14.1031	14.1031	15.3576	18.4798	22.1941	25.5657	26.8405	25.0659	22.1366	19.2731	17.148	15.4948	15.98016667	24.86676667	22.15853333	19.62506667	26.8405	14.1031	15.2309	14.3389	14.0355	14.3612	15.0422	15.997	17.0746	18.1287	18.7831	21.2802	18.2787	17.1447	15.5715	14.47963333	17.06676667	19.44733333	16.64130833	21.2802	14.0355	37.9804	37.9473	37.8932	37.9252	37.9478	37.9877	37.9945	37.988
193	Halophila stipulacea	14.9765121	38.41770181	15.6746	14.2359	14.2359	15.7122	19.2421	23.1369	27.7446	28.2324	26.262	22.9527	19.8495	17.6823	15.86426667	16.39673333	26.3713	23.0214	20.413425	28.2324	14.2359	13.1633	13.2468	13.1923	13.1748	13.1685	13.1517	13.1478	13.1755	13.1841	13.1996	13.2194	13.2607	13.2236	13.17853333	13.15833333	13.20103333	13.190375	13.2607	13.1478	37.8993	37.9149	37.9187	37.9553	38.0152	38.1536	38.3722	38.35
194	Halophila stipulacea	14.40104562	35.98900434	14.992	14.8059	14.8059	16.1087	18.1482	22.2874	26.8056	28.0053	26.5197	22.8327	20.0925	16.068	15.28863333	16.35426667	25.69943333	23.1483	20.12265833	28.0053	14.8059	15.8553	14.8978	14.7994	15.1379	15.387	15.7114	16.1329	16.7234	16.6864	18.0081	19.7411	17.7409	16.16466667	15.1081	16.18923333	18.1452	16.4018	19.7411	14.7994	38.2236	38.4834	38.467	38.5412	38.3358	38.546	38.9682	38.9976
195	Halophila stipulacea	21.28124041	37.73679576	16.5997	15.7083	15.7083	16.2932	19.4157	21.2357	25.3777	27.1403	26.145	24.0679	21.6383	18.9366	17.08153333	17.13906667	24.58456667	23.9504	20.68889167	27.1403	15.7083	16.5947	15.9367	15.6563	15.7158	16.1888	16.2754	17.9999	19.0578	19.9123	20.4488	21.6126	18.7681	17.09983333	15.85363333	17.7777	20.6579	17.84726667	21.6126	15.6563	38.9353	38.975	39.0201	39.0152	39.0683	39.0256	39.1078	39.2605
196	Halophila stipulacea	20.76337629	38.72628614	14.6434	13.9462	13.9462	15.7505	19.5311	22.2604	25.5412	27.3367	25.8126	23.4879	20.4094	17.6373	15.40896667	16.40926667	25.0461	23.23663333	20.02524167	27.3367	13.9462	15.9224	15.9363	15.5387	15.3933	15.4037	15.4229	15.4532	15.5366	15.5669	15.5081	15.436	15.3714	15.74336667	15.44523333	15.4709	15.50366667	15.54079167	15.9363	15.3714	39.0112	38.883	38.7811	38.8454	38.9381	38.9583	39.0264	39.1452
197	Halophila stipulacea	20.62466268	38.42111621	16.43	15.4418	15.4418	16.3292	19.7992	23.0849	26.3772	28.0946	26.2928	23.7036	21.0572	18.7525	16.87476667	17.19006667	25.85223333	23.68453333	20.9004	28.0946	15.4418	15.8177	15.7108	15.1178	15.0065	15.0644	15.33	15.2933	15.4443	15.4799	15.5072	15.4734	15.3917	15.64006667	15.0629	15.35586667	15.48683333	15.38641667	15.8177	15.0065	38.9396	38.9115	38.9467	39.0104	39.0508	39.161	39.1582	39.3491
198	Halophila stipulacea	20.74488114	37.90325209	16.43	15.4418	15.4418	16.3292	19.7992	23.0849	26.3772	28.0946	26.2928	23.7036	21.0572	18.7525	16.87476667	17.19006667	25.85223333	23.68453333	20.9004	28.0946	15.4418	16.4274	15.5624	15.397	16.0586	17.6859	18.0725	19.4822	23.2352	24.3691	23.6512	21.0373	18.7509	16.91356667	16.3805	20.2633	23.0192	19.14414167	24.3691	15.397	38.9396	38.9115	38.9467	39.0104	39.0508	39.161	39.1582	39.3491
199	Halophila stipulacea	25.78480878	35.29543632	17.1637	16.1653	16.1653	16.9798	19.9271	23.0493	25.2815	27.6907	26.683	23.9732	20.8518	18.4605	17.26316667	17.69073333	25.3405	23.836	21.0326	27.6907	16.1653	17.1599	16.2072	16.0677	16.3757	16.7608	17.0475	16.8623	17.0173	17.0507	17.2313	17.2163	18.3574	17.2415	16.4014	16.9757	17.1661	16.946175	18.3574	16.0677	39.3476	39.2564	39.1942	39.2099	39.2864	39.3966	39.5199	39.5833
200	Halophila stipulacea	26.37665349	36.54385876	17.421	16.7016	16.7016	16.952	19.8561	22.3857	23.5221	25.9155	24.994	22.5208	20.0564	18.1457	17.42276667	17.83656667	23.9411	22.52373333	20.43104167	25.9155	16.7016	17.0269	17.0553	16.8288	16.7308	16.8217	16.7575	16.6099	16.5355	16.6047	16.5629	16.4178	16.5414	16.87453333	16.79376667	16.6343	16.52846667	16.70776667	17.0553	16.4178	39.2677	39.2327	39.2151	39.2196	39.3139	39.4066	39.412	39.318
201	Halophila stipulacea	24.43466302	37.9679851	14.9426	14.6278	14.6278	15.3375	18.9725	21.5508	24.0441	26.3927	25.5324	22.8113	19.1274	16.8073	15.45923333	16.3126	23.99586667	22.49036667	19.56451667	26.3927	14.6278	14.9301	14.3638	14.5544	14.9917	16.7303	17.8148	18.1957	18.4008	18.4317	19.1416	19.1184	16.805	15.3663	15.42546667	18.1371	18.89723333	16.956525	19.1416	14.3638	38.5296	38.752	38.9045	39.0583	38.969	38.0471	38.1388	38.4547
202	Halophila stipulacea	24.17573096	38.61531526	14.9587	14.0259	14.0259	14.5592	19.0574	22.2262	24.8375	26.8373	25.3298	22.0521	18.0883	16.2516	15.07873333	15.88083333	24.63366667	21.8234	19.35415833	26.8373	14.0259	15.286	14.46	13.9693	13.8434	14.3311	14.9407	14.9291	15.044	15.2042	14.9301	14.5906	15.6105	15.11883333	14.04793333	14.97126667	14.9083	14.76158333	15.6105	13.8434	38.5292	38.7165	38.6834	38.6833	38.3956	37.0233	37.1744	36.9598
203	Halophila stipulacea	26.69446366	39.15717534	13.8073	13.9579	13.9579	15.1993	19.1564	21.6335	23.0036	24.8698	23.2174	20.5279	17.4798	15.4243	14.3965	16.10453333	23.16896667	20.40836667	18.51959167	24.8698	13.8073	13.7264	13.5833	13.6672	14.6765	16.5831	17.4937	17.9345	18.3626	18.4823	19.7124	17.4431	15.414	14.24123333	14.9756	17.93026667	18.54593333	16.42325833	19.7124	13.5833	38.9413	39.0168	39.0085	39.0935	39.1768	39.203	39.2881	39.2857
204	Halophila stipulacea	26.71285495	38.14565423	17.1154	15.8933	15.8933	16.2519	19.5079	21.413	21.4211	24.5159	23.4811	21.6958	18.9432	17.6991	16.9026	17.2177	22.45	21.37336667	19.48591667	24.5159	15.8933	17.1118	16.3408	15.8727	15.6962	15.98	16.3585	16.4779	16.7184	16.7113	16.6853	16.7064	16.6457	16.69943333	15.84963333	16.51826667	16.701	16.44208333	17.1118	15.6962	39.2597	39.2946	39.2454	39.229	39.3022	39.3422	39.2541	39.2923
205	Halophila stipulacea	27.24620245	37.80541531	18.223	17.1845	17.1845	17.3423	20.1705	21.0874	22.2572	24.7776	25.0901	23.278	22.1352	19.6558	18.35443333	18.23243333	22.7074	23.5011	20.69884167	25.0901	17.1845	16.7463	15.7082	15.3888	15.6789	16.2736	16.9291	17.1419	17.5157	17.7468	17.9705	18.1327	17.8566	16.77036667	15.78043333	17.19556667	17.95	16.92409167	18.1327	15.3888	39.3168	39.302	39.2585	39.2742	39.304	39.2453	39.2043	39.1464
206	Halophila stipulacea	30.57502647	36.63756821	18.4866	17.4503	17.4503	17.6269	21.0679	22.3811	25.5987	26.8122	26.8664	24.6846	22.9291	19.8783	18.60506667	18.71503333	24.93066667	24.8267	21.76936667	26.8664	17.4503	17.6451	16.9059	16.6463	16.6299	16.3483	15.5432	15.6398	15.5135	15.6123	15.6724	15.5749	15.5923	16.71443333	16.5415	15.5655	15.61986667	16.110325	17.6451	15.5135	39.2928	39.2816	39.2497	39.2428	39.3184	39.2708	39.1785	39.2095
207	Halophila stipulacea	28.98417963	36.6559595	18.4866	17.4503	17.4503	17.6269	21.0679	22.3811	25.5987	26.8122	26.8664	24.6846	22.9291	19.8783	18.60506667	18.71503333	24.93066667	24.8267	21.76936667	26.8664	17.4503	17.5614	17.8959	16.8561	16.7036	16.8194	15.9342	16.1117	15.9218	15.81	15.832	15.8829	15.9251	17.12746667	16.79303333	15.98923333	15.84163333	16.43784167	17.8959	15.81	39.2928	39.2816	39.2497	39.2428	39.3184	39.2708	39.1785	39.2095
208	Halophila stipulacea	27.36574585	36.99619842	18.223	17.1845	17.1845	17.3423	20.1705	21.0874	22.2572	24.7776	25.0901	23.278	22.1352	19.6558	18.35443333	18.23243333	22.7074	23.5011	20.69884167	25.0901	17.1845	15.728	14.7146	15.1985	16.109	19.8473	23.2161	24.6638	27.0689	25.8397	23.2155	20.6224	17.9511	16.13123333	17.0516	24.98293333	23.22586667	20.34790833	27.0689	14.7146	39.3168	39.302	39.2585	39.2742	39.304	39.2453	39.2043	39.1464
209	Halophila stipulacea	19.445388	40.44187682	14.1454	13.9215	13.9215	14.8815	18.644	23.0922	26.8958	28.6277	26.3803	21.5067	17.9768	15.8485	14.63846667	15.81566667	26.20523333	21.9546	19.65349167	28.6277	13.9215	15.6642	15.8477	15.718	14.9883	14.7991	14.9962	15.0698	15.5521	15.6934	15.8658	16.027	15.6415	15.7178	15.16846667	15.20603333	15.86206667	15.48859167	16.027	14.7991	38.3642	38.4433	38.6022	38.7559	38.8982	38.4212	38.4422	38.3561
210	Halophila stipulacea	19.78181519	40.04264989	16.196	15.312	15.312	16.0117	19.6741	22.0809	25.6298	27.5895	25.7377	23.1315	20.679	18.3944	16.63413333	16.99926667	25.10006667	23.18273333	20.47905	27.5895	15.312	15.9399	14.9219	14.8132	15.0573	15.594	15.6144	15.6414	17.1057	17.5641	18.6102	20.0638	18.2536	16.3718	15.15483333	16.1205	18.74603333	16.59829167	20.0638	14.8132	38.86	38.8739	38.9243	38.9227	38.9993	38.9383	38.9231	39.1451
211	Halophila stipulacea	20.00011905	39.8602316	16.196	15.312	15.312	16.0117	19.6741	22.0809	25.6298	27.5895	25.7377	23.1315	20.679	18.3944	16.63413333	16.99926667	25.10006667	23.18273333	20.47905	27.5895	15.312	15.1202	14.4664	14.5475	15.5695	18.1411	19.8784	19.4498	23.3094	24.0653	22.602	20.1055	17.6563	15.74763333	16.08603333	20.8792	22.2576	18.74261667	24.0653	14.4664	38.86	38.8739	38.9243	38.9227	38.9993	38.9383	38.9231	39.1451
212	Halophila stipulacea	19.99563336	39.8183651	16.196	15.312	15.312	16.0117	19.6741	22.0809	25.6298	27.5895	25.7377	23.1315	20.679	18.3944	16.63413333	16.99926667	25.10006667	23.18273333	20.47905	27.5895	15.312	15.1202	14.4664	14.5475	15.5695	18.1411	19.8784	19.4498	23.3094	24.0653	22.602	20.1055	17.6563	15.74763333	16.08603333	20.8792	22.2576	18.74261667	24.0653	14.4664	38.86	38.8739	38.9243	38.9227	38.9993	38.9383	38.9231	39.1451
213	Halophila stipulacea	20.03301415	39.67631807	16.196	15.312	15.312	16.0117	19.6741	22.0809	25.6298	27.5895	25.7377	23.1315	20.679	18.3944	16.63413333	16.99926667	25.10006667	23.18273333	20.47905	27.5895	15.312	16.2161	15.606	15.4787	15.3185	15.3797	15.4919	15.4198	15.8669	15.9449	16.116	16.6915	16.1403	15.98746667	15.3923	15.59286667	16.2508	15.80585833	16.6915	15.3185	38.86	38.8739	38.9243	38.9227	38.9993	38.9383	38.9231	39.1451
214	Halophila stipulacea	22.92384774	39.12270318	14.2065	14.2472	14.2472	14.8738	19.7516	23.0014	26.0135	27.885	26.0493	22.0103	18.3232	16.3615	14.9384	16.29086667	25.6333	22.1276	19.74754167	27.885	14.2065	15.4764	14.9082	14.394	14.3597	14.5271	14.8886	15.0126	14.9359	15.0486	15.2062	15.0476	14.9817	15.1221	14.42693333	14.9457	15.1008	14.89888333	15.4764	14.3597	37.997	38.519	38.6361	38.4611	37.6977	37.1106	36.1867	36.8159
215	Halophila stipulacea	24.04855294	38.34426993	14.6151	14.1033	14.1033	15.3255	19.0025	22.0994	25.2429	26.9758	26.0587	23.5308	19.9945	17.2247	15.31436667	16.14376667	24.7727	23.19466667	19.856375	26.9758	14.1033	14.8683	14.6689	14.4353	14.2568	14.2178	14.2616	14.2714	14.2389	14.1625	14.3471	14.5684	14.6086	14.71526667	14.3033	14.2573	14.35933333	14.4088	14.8683	14.1625	38.7576	38.85	38.8772	38.9388	39.0296	39.0353	38.9938	39.0957
216	Halophila stipulacea	23.91666667	37.70008367	15.2341	15.0202	15.0202	15.7045	19.0685	21.757	24.3968	26.7022	25.916	23.4054	20.0227	17.3086	15.8543	16.59773333	24.28533333	23.1147	19.96301667	26.7022	15.0202	15.6122	14.8102	14.8114	15.1197	16.0115	16.5647	16.8557	17.0319	17.0761	16.9738	17.5925	17.1174	15.8466	15.3142	16.81743333	17.21413333	16.29809167	17.5925	14.8102	38.593	38.8305	38.9837	39.0727	39.1826	38.5196	38.6408	38.9799
217	Halophila stipulacea	22.61666667	38.35008367	14.6434	13.9462	13.9462	15.7505	19.5311	22.2604	25.5412	27.3367	25.8126	23.4879	20.4094	17.6373	15.40896667	16.40926667	25.0461	23.23663333	20.02524167	27.3367	13.9462	14.5524	13.6301	13.461	14.2952	15.6785	16.9471	17.945	19.4872	20.4427	21.5184	20.4318	17.8087	15.3304	14.47823333	18.12643333	20.79763333	17.183175	21.5184	13.461	39.0112	38.883	38.7811	38.8454	38.9381	38.9583	39.0264	39.1452
218	Halophila stipulacea	23.08385498	39.52045079	14.2065	14.2472	14.2472	14.8738	19.7516	23.0014	26.0135	27.885	26.0493	22.0103	18.3232	16.3615	14.9384	16.29086667	25.6333	22.1276	19.74754167	27.885	14.2065	15.8011	14.7832	14.241	14.664	14.8501	14.973	15.0355	14.9654	15.0384	15.1391	14.8322	15.0453	15.20986667	14.58503333	14.9913	15.00323333	14.94735833	15.8011	14.241	37.997	38.519	38.6361	38.4611	37.6977	37.1106	36.1867	36.8159
219	Halophila stipulacea	23.31280829	37.62768908	14.6151	14.1033	14.1033	15.3255	19.0025	22.0994	25.2429	26.9758	26.0587	23.5308	19.9945	17.2247	15.31436667	16.14376667	24.7727	23.19466667	19.856375	26.9758	14.1033	16.1849	14.9585	14.3239	14.4173	14.8435	15.3525	15.6492	15.9134	16.0754	16.1808	16.3145	16.3652	15.8362	14.52823333	15.63836667	16.19023333	15.54825833	16.3652	14.3239	38.7576	38.85	38.8772	38.9388	39.0296	39.0353	38.9938	39.0957
220	Halophila stipulacea	21.7191179	36.80070403	16.9218	15.8291	15.8291	16.5384	19.3294	22.049	26.3376	27.4735	26.6749	24.3543	21.9159	19.1399	17.29693333	17.2323	25.2867	24.31503333	21.03274167	27.4735	15.8291	13.844	13.9287	13.9779	14.019	13.8731	13.9106	13.8785	13.8885	13.9906	13.9312	13.9508	13.8825	13.88506667	13.95666667	13.89253333	13.95753333	13.92295	14.019	13.844	39.1073	39.0857	39.0635	39.0866	39.1395	39.0805	39.1866	39.2265
221	Halophila stipulacea	21.72948455	36.79422267	16.9218	15.8291	15.8291	16.5384	19.3294	22.049	26.3376	27.4735	26.6749	24.3543	21.9159	19.1399	17.29693333	17.2323	25.2867	24.31503333	21.03274167	27.4735	15.8291	13.844	13.9287	13.9779	14.019	13.8731	13.9106	13.8785	13.8885	13.9906	13.9312	13.9508	13.8825	13.88506667	13.95666667	13.89253333	13.95753333	13.92295	14.019	13.844	39.1073	39.0857	39.0635	39.0866	39.1395	39.0805	39.1866	39.2265
222	Halophila stipulacea	26.29747181	35.28385096	18.2654	17.4815	17.4815	17.528	20.1102	22.1986	24.5571	27.2885	26.6457	24.6867	22.424	19.8587	18.5352	18.37323333	24.6814	24.58546667	21.543825	27.2885	17.4815	16.2234	15.8166	15.5113	15.9694	16.0907	16.0069	15.9152	16.0058	16.1957	16.1267	16.2908	16.4479	16.16263333	15.85713333	15.97596667	16.2044	16.05003333	16.4479	15.5113	39.274	39.2223	39.2157	39.1971	39.2427	39.2396	39.232	39.4476
223	Halophila stipulacea	26.28967786	35.27253918	18.2654	17.4815	17.4815	17.528	20.1102	22.1986	24.5571	27.2885	26.6457	24.6867	22.424	19.8587	18.5352	18.37323333	24.6814	24.58546667	21.543825	27.2885	17.4815	14.7322	15.0328	14.9526	15.2251	15.1096	15.1636	15.0328	15.0676	15.036	15.0934	15.2542	15.2189	14.99463333	15.09576667	15.088	15.12786667	15.07656667	15.2542	14.7322	39.274	39.2223	39.2157	39.1971	39.2427	39.2396	39.232	39.4476
224	Halophila stipulacea	26.27642971	35.26072999	18.2654	17.4815	17.4815	17.528	20.1102	22.1986	24.5571	27.2885	26.6457	24.6867	22.424	19.8587	18.5352	18.37323333	24.6814	24.58546667	21.543825	27.2885	17.4815	14.7322	15.0328	14.9526	15.2251	15.1096	15.1636	15.0328	15.0676	15.036	15.0934	15.2542	15.2189	14.99463333	15.09576667	15.088	15.12786667	15.07656667	15.2542	14.7322	39.274	39.2223	39.2157	39.1971	39.2427	39.2396	39.232	39.4476
225	Halophila stipulacea	26.27689419	35.23958742	18.2654	17.4815	17.4815	17.528	20.1102	22.1986	24.5571	27.2885	26.6457	24.6867	22.424	19.8587	18.5352	18.37323333	24.6814	24.58546667	21.543825	27.2885	17.4815	14.7322	15.0328	14.9526	15.2251	15.1096	15.1636	15.0328	15.0676	15.036	15.0934	15.2542	15.2189	14.99463333	15.09576667	15.088	15.12786667	15.07656667	15.2542	14.7322	39.274	39.2223	39.2157	39.1971	39.2427	39.2396	39.232	39.4476
226	Halophila stipulacea	26.27976908	35.22334307	18.2654	17.4815	17.4815	17.528	20.1102	22.1986	24.5571	27.2885	26.6457	24.6867	22.424	19.8587	18.5352	18.37323333	24.6814	24.58546667	21.543825	27.2885	17.4815	14.7322	15.0328	14.9526	15.2251	15.1096	15.1636	15.0328	15.0676	15.036	15.0934	15.2542	15.2189	14.99463333	15.09576667	15.088	15.12786667	15.07656667	15.2542	14.7322	39.274	39.2223	39.2157	39.1971	39.2427	39.2396	39.232	39.4476
227	Halophila stipulacea	26.2792856	35.20896086	18.2654	17.4815	17.4815	17.528	20.1102	22.1986	24.5571	27.2885	26.6457	24.6867	22.424	19.8587	18.5352	18.37323333	24.6814	24.58546667	21.543825	27.2885	17.4815	14.3245	14.6605	14.6571	14.8956	14.8257	14.748	14.5483	14.5559	14.492	14.5698	14.74	14.6301	14.53836667	14.7928	14.6174	14.6006	14.63729167	14.8956	14.3245	39.274	39.2223	39.2157	39.1971	39.2427	39.2396	39.232	39.4476
228	Halophila stipulacea	26.30591576	35.20333947	18.2654	17.4815	17.4815	17.528	20.1102	22.1986	24.5571	27.2885	26.6457	24.6867	22.424	19.8587	18.5352	18.37323333	24.6814	24.58546667	21.543825	27.2885	17.4815	14.3245	14.6605	14.6571	14.8956	14.8257	14.748	14.5483	14.5559	14.492	14.5698	14.74	14.6301	14.53836667	14.7928	14.6174	14.6006	14.63729167	14.8956	14.3245	39.274	39.2223	39.2157	39.1971	39.2427	39.2396	39.232	39.4476
229	Halophila stipulacea	26.29423097	35.19483348	18.2654	17.4815	17.4815	17.528	20.1102	22.1986	24.5571	27.2885	26.6457	24.6867	22.424	19.8587	18.5352	18.37323333	24.6814	24.58546667	21.543825	27.2885	17.4815	14.3245	14.6605	14.6571	14.8956	14.8257	14.748	14.5483	14.5559	14.492	14.5698	14.74	14.6301	14.53836667	14.7928	14.6174	14.6006	14.63729167	14.8956	14.3245	39.274	39.2223	39.2157	39.1971	39.2427	39.2396	39.232	39.4476
230	Halophila stipulacea	24.39073054	37.40946734	15.2341	15.0202	15.0202	15.7045	19.0685	21.757	24.3968	26.7022	25.916	23.4054	20.0227	17.3086	15.8543	16.59773333	24.28533333	23.1147	19.96301667	26.7022	15.0202	15.1618	15.204	15.2314	15.4446	15.5689	15.597	15.4329	15.2861	15.2293	15.1755	15.1003	15.1349	15.1669	15.41496667	15.43866667	15.16836667	15.297225	15.597	15.1003	38.593	38.8305	38.9837	39.0727	39.1826	38.5196	38.6408	38.9799
231	Halophila stipulacea	21.09282349	38.48644592	14.6434	13.9462	13.9462	15.7505	19.5311	22.2604	25.5412	27.3367	25.8126	23.4879	20.4094	17.6373	15.40896667	16.40926667	25.0461	23.23663333	20.02524167	27.3367	13.9462	16.2927	15.4546	14.9102	15.0794	15.3308	15.4322	15.6467	15.8036	15.9259	15.8895	16.1877	15.9632	15.9035	15.1068	15.6275	16.00103333	15.65970833	16.2927	14.9102	39.0112	38.883	38.7811	38.8454	38.9381	38.9583	39.0264	39.1452
232	Halophila stipulacea	23.11471349	37.42261887	14.6151	14.1033	14.1033	15.3255	19.0025	22.0994	25.2429	26.9758	26.0587	23.5308	19.9945	17.2247	15.31436667	16.14376667	24.7727	23.19466667	19.856375	26.9758	14.1033	17.0302	16.1185	15.6298	15.6399	16.139	17.0276	17.6401	17.7665	17.8205	18.1694	20.0001	18.0821	17.07693333	15.8029	17.47806667	18.66333333	17.25530833	20.0001	15.6298	38.7576	38.85	38.8772	38.9388	39.0296	39.0353	38.9938	39.0957
233	Halophila stipulacea	23.2815422	37.39984446	14.6151	14.1033	14.1033	15.3255	19.0025	22.0994	25.2429	26.9758	26.0587	23.5308	19.9945	17.2247	15.31436667	16.14376667	24.7727	23.19466667	19.856375	26.9758	14.1033	16.1644	15.4394	15.3129	15.5669	15.4227	15.5876	15.5648	15.6704	15.7993	15.7548	15.8274	15.9947	15.86616667	15.43416667	15.6076	15.79383333	15.67544167	16.1644	15.3129	38.7576	38.85	38.8772	38.9388	39.0296	39.0353	38.9938	39.0957
234	Halophila stipulacea	22.6804762	38.36895139	14.6434	13.9462	13.9462	15.7505	19.5311	22.2604	25.5412	27.3367	25.8126	23.4879	20.4094	17.6373	15.40896667	16.40926667	25.0461	23.23663333	20.02524167	27.3367	13.9462	13.8031	13.2442	13.4571	14.5659	18.216	21.9856	24.9429	27.6169	25.9761	22.2571	18.2723	15.8289	14.29206667	15.413	24.84846667	22.1685	19.18050833	27.6169	13.2442	39.0112	38.883	38.7811	38.8454	38.9381	38.9583	39.0264	39.1452
235	Halophila stipulacea	23.45791402	37.87504914	14.6151	14.1033	14.1033	15.3255	19.0025	22.0994	25.2429	26.9758	26.0587	23.5308	19.9945	17.2247	15.31436667	16.14376667	24.7727	23.19466667	19.856375	26.9758	14.1033	13.9812	13.2058	13.4805	14.5592	16.5828	19.0655	22.2513	23.885	25.7244	23.6076	19.845	16.9453	14.71076667	14.87416667	21.73393333	23.059	18.59446667	25.7244	13.2058	38.7576	38.85	38.8772	38.9388	39.0296	39.0353	38.9938	39.0957
236	Halophila stipulacea	25.42117143	36.37172336	17.421	16.7016	16.7016	16.952	19.8561	22.3857	23.5221	25.9155	24.994	22.5208	20.0564	18.1457	17.42276667	17.83656667	23.9411	22.52373333	20.43104167	25.9155	16.7016	16.8001	16.5163	16.3644	16.4423	16.8155	16.8199	16.6017	16.6115	16.5858	16.2683	16.2875	16.5464	16.62093333	16.54073333	16.6777	16.38053333	16.554975	16.8199	16.2683	39.2677	39.2327	39.2151	39.2196	39.3139	39.4066	39.412	39.318
237	Halophila stipulacea	24.39315942	36.71981162	16.4893	16.1052	16.1052	16.6206	19.6033	22.5028	24.1647	26.0288	25.3016	23.1232	19.5355	17.4638	16.6861	17.44303333	24.2321	22.65343333	20.25366667	26.0288	16.1052	16.2893	15.9609	16.0075	16.102	16.4593	16.9974	17.2691	17.3993	17.6271	17.7426	18.0058	17.3105	16.52023333	16.1896	17.22193333	17.79183333	16.9309	18.0058	15.9609	39.1283	39.1689	39.181	39.2033	39.2759	39.313	39.2569	39.1146
238	Halophila stipulacea	24.59635579	36.82126995	16.4893	16.1052	16.1052	16.6206	19.6033	22.5028	24.1647	26.0288	25.3016	23.1232	19.5355	17.4638	16.6861	17.44303333	24.2321	22.65343333	20.25366667	26.0288	16.1052	16.4952	16.0873	16.0381	16.1317	16.2971	16.5893	16.8481	16.8617	16.806	16.6248	16.7661	16.6545	16.41233333	16.15563333	16.76636667	16.7323	16.51665833	16.8617	16.0381	39.1283	39.1689	39.181	39.2033	39.2759	39.313	39.2569	39.1146
239	Halophila stipulacea	23.44014708	37.95353723	14.6151	14.1033	14.1033	15.3255	19.0025	22.0994	25.2429	26.9758	26.0587	23.5308	19.9945	17.2247	15.31436667	16.14376667	24.7727	23.19466667	19.856375	26.9758	14.1033	13.9812	13.2058	13.4805	14.5592	16.5828	19.0655	22.2513	23.885	25.7244	23.6076	19.845	16.9453	14.71076667	14.87416667	21.73393333	23.059	18.59446667	25.7244	13.2058	38.7576	38.85	38.8772	38.9388	39.0296	39.0353	38.9938	39.0957
240	Halophila stipulacea	23.03916474	37.84404025	14.6151	14.1033	14.1033	15.3255	19.0025	22.0994	25.2429	26.9758	26.0587	23.5308	19.9945	17.2247	15.31436667	16.14376667	24.7727	23.19466667	19.856375	26.9758	14.1033	16.08	15.4116	15.3399	15.9944	18.6555	21.8159	25.5334	27.4524	26.6238	23.8084	20.6495	17.742	16.4112	16.66326667	24.9339	23.6939	20.42556667	27.4524	15.3399	38.7576	38.85	38.8772	38.9388	39.0296	39.0353	38.9938	39.0957
241	Halophila stipulacea	23.2389	37.974701	14.6151	14.1033	14.1033	15.3255	19.0025	22.0994	25.2429	26.9758	26.0587	23.5308	19.9945	17.2247	15.31436667	16.14376667	24.7727	23.19466667	19.856375	26.9758	14.1033	13.9812	13.2058	13.4805	14.5592	16.5828	19.0655	22.2513	23.885	25.7244	23.6076	19.845	16.9453	14.71076667	14.87416667	21.73393333	23.059	18.59446667	25.7244	13.2058	38.7576	38.85	38.8772	38.9388	39.0296	39.0353	38.9938	39.0957
242	Halophila stipulacea	23.034337	37.918118	14.6151	14.1033	14.1033	15.3255	19.0025	22.0994	25.2429	26.9758	26.0587	23.5308	19.9945	17.2247	15.31436667	16.14376667	24.7727	23.19466667	19.856375	26.9758	14.1033	13.9812	13.2058	13.4805	14.5592	16.5828	19.0655	22.2513	23.885	25.7244	23.6076	19.845	16.9453	14.71076667	14.87416667	21.73393333	23.059	18.59446667	25.7244	13.2058	38.7576	38.85	38.8772	38.9388	39.0296	39.0353	38.9938	39.0957
243	Halophila stipulacea	23.1558	37.6229	14.6151	14.1033	14.1033	15.3255	19.0025	22.0994	25.2429	26.9758	26.0587	23.5308	19.9945	17.2247	15.31436667	16.14376667	24.7727	23.19466667	19.856375	26.9758	14.1033	16.08	15.4116	15.3399	15.9944	18.6555	21.8159	25.5334	27.4524	26.6238	23.8084	20.6495	17.742	16.4112	16.66326667	24.9339	23.6939	20.42556667	27.4524	15.3399	38.7576	38.85	38.8772	38.9388	39.0296	39.0353	38.9938	39.0957
244	Halophila stipulacea	23.45534708	37.87523723	14.6151	14.1033	14.1033	15.3255	19.0025	22.0994	25.2429	26.9758	26.0587	23.5308	19.9945	17.2247	15.31436667	16.14376667	24.7727	23.19466667	19.856375	26.9758	14.1033	13.9812	13.2058	13.4805	14.5592	16.5828	19.0655	22.2513	23.885	25.7244	23.6076	19.845	16.9453	14.71076667	14.87416667	21.73393333	23.059	18.59446667	25.7244	13.2058	38.7576	38.85	38.8772	38.9388	39.0296	39.0353	38.9938	39.0957
245	Halophila stipulacea	23.37912688	37.64036194	14.6151	14.1033	14.1033	15.3255	19.0025	22.0994	25.2429	26.9758	26.0587	23.5308	19.9945	17.2247	15.31436667	16.14376667	24.7727	23.19466667	19.856375	26.9758	14.1033	16.1849	14.9585	14.3239	14.4173	14.8435	15.3525	15.6492	15.9134	16.0754	16.1808	16.3145	16.3652	15.8362	14.52823333	15.63836667	16.19023333	15.54825833	16.3652	14.3239	38.7576	38.85	38.8772	38.9388	39.0296	39.0353	38.9938	39.0957
246	Halophila stipulacea	23.448555	37.68763215	14.6151	14.1033	14.1033	15.3255	19.0025	22.0994	25.2429	26.9758	26.0587	23.5308	19.9945	17.2247	15.31436667	16.14376667	24.7727	23.19466667	19.856375	26.9758	14.1033	16.1849	14.9585	14.3239	14.4173	14.8435	15.3525	15.6492	15.9134	16.0754	16.1808	16.3145	16.3652	15.8362	14.52823333	15.63836667	16.19023333	15.54825833	16.3652	14.3239	38.7576	38.85	38.8772	38.9388	39.0296	39.0353	38.9938	39.0957
247	Halophila stipulacea	24.00958775	37.65349313	15.2341	15.0202	15.0202	15.7045	19.0685	21.757	24.3968	26.7022	25.916	23.4054	20.0227	17.3086	15.8543	16.59773333	24.28533333	23.1147	19.96301667	26.7022	15.0202	15.2306	14.7298	14.9294	15.2415	15.9462	16.5031	16.747	16.9063	16.9309	16.8221	17.7931	16.7313	15.5639	15.37236667	16.7188	17.18203333	16.209275	17.7931	14.7298	38.593	38.8305	38.9837	39.0727	39.1826	38.5196	38.6408	38.9799
248	Halophila stipulacea	20.86958518	37.68263214	16.6378	15.7797	15.7797	16.3117	19.4174	20.9969	25.5597	27.1116	26.2025	24.106	21.6657	18.938	17.1185	17.1696	24.55606667	23.9914	20.70889167	27.1116	15.7797	15.7114	15.8656	15.7644	15.528	15.3158	15.3855	15.2573	15.3861	15.4059	15.4139	15.421	15.3638	15.64693333	15.53606667	15.34296667	15.4136	15.48489167	15.8656	15.2573	38.9472	39.0279	39.0384	39.021	39.0788	39.0232	39.1363	39.2822
249	Halophila stipulacea	20.13383114	39.25143	16.196	15.312	15.312	16.0117	19.6741	22.0809	25.6298	27.5895	25.7377	23.1315	20.679	18.3944	16.63413333	16.99926667	25.10006667	23.18273333	20.47905	27.5895	15.312	15.6492	15.4349	15.1844	15.0411	15.1284	15.1736	15.2084	15.3	15.4114	15.3963	15.3077	15.2053	15.4298	15.11796667	15.22733333	15.3718	15.286725	15.6492	15.0411	38.86	38.8739	38.9243	38.9227	38.9993	38.9383	38.9231	39.1451
250	Halophila stipulacea	22.20427948	36.88911229	16.9218	15.8291	15.8291	16.5384	19.3294	22.049	26.3376	27.4735	26.6749	24.3543	21.9159	19.1399	17.29693333	17.2323	25.2867	24.31503333	21.03274167	27.4735	15.8291	16.9141	16.0861	15.7529	15.8689	16.0458	16.185	17.2079	17.3601	17.6718	17.7049	19.1118	17.9621	16.98743333	15.8892	16.91766667	18.16283333	16.98928333	19.1118	15.7529	39.1073	39.0857	39.0635	39.0866	39.1395	39.0805	39.1866	39.2265
251	Halophila stipulacea	25.49997111	35.32335474	17.421	16.7016	16.7016	16.952	19.8561	22.3857	23.5221	25.9155	24.994	22.5208	20.0564	18.1457	17.42276667	17.83656667	23.9411	22.52373333	20.43104167	25.9155	16.7016	14.7357	14.9592	14.8966	15.2547	15.2554	15.3072	15.0678	15.0809	15.1097	15.0331	14.9654	14.9268	14.8739	15.13556667	15.15196667	15.03606667	15.049375	15.3072	14.7357	39.2677	39.2327	39.2151	39.2196	39.3139	39.4066	39.412	39.318
252	Halophila stipulacea	24.88080065	37.45474551	16.4893	16.1052	16.1052	16.6206	19.6033	22.5028	24.1647	26.0288	25.3016	23.1232	19.5355	17.4638	16.6861	17.44303333	24.2321	22.65343333	20.25366667	26.0288	16.1052	16.285	15.5632	15.4272	15.6218	15.7269	15.9751	16.2731	16.3613	16.4044	16.4114	16.4693	16.4926	16.1136	15.59196667	16.20316667	16.42836667	16.084275	16.4926	15.4272	39.1283	39.1689	39.181	39.2033	39.2759	39.313	39.2569	39.1146
253	Halophila stipulacea	25.0971356	37.56291298	16.4893	16.1052	16.1052	16.6206	19.6033	22.5028	24.1647	26.0288	25.3016	23.1232	19.5355	17.4638	16.6861	17.44303333	24.2321	22.65343333	20.25366667	26.0288	16.1052	16.1835	15.6527	15.8712	15.9444	16.935	19.4063	21.1332	22.2825	22.5093	21.9288	19.0411	17.1476	16.32793333	16.2502	20.94066667	21.15973333	18.66963333	22.5093	15.6527	39.1283	39.1689	39.181	39.2033	39.2759	39.313	39.2569	39.1146
254	Halophila stipulacea	28.09760736	36.13792405	18.4259	17.4239	17.4239	17.5862	20.6458	22.7957	25.6737	27.9861	26.9956	24.7621	22.5461	19.8829	18.57756667	18.55196667	25.48516667	24.76793333	21.84565833	27.9861	17.4239	14.9144	14.8933	14.659	14.5417	14.5477	14.4966	14.3885	14.2148	14.1601	14.1653	14.3427	14.3124	14.7067	14.5828	14.36663333	14.2227	14.46970833	14.9144	14.1601	39.2809	39.2259	39.2078	39.201	39.2641	39.2804	39.3146	39.5118
255	Halophila stipulacea	28.17755724	36.43891181	18.5086	17.3553	17.3553	17.5882	20.8309	22.8132	25.7102	28.131	27.0801	24.9226	22.7003	19.9071	18.59033333	18.59146667	25.55146667	24.901	21.90856667	28.131	17.3553	13.7876	13.7889	13.7906	13.7924	13.7937	13.7955	13.7969	13.7978	13.799	13.8003	13.8017	13.8031	13.7932	13.79223333	13.79673333	13.80033333	13.795625	13.8031	13.7876	39.2941	39.2211	39.2263	39.2026	39.2707	39.2954	39.2848	39.4623
256	Halophila stipulacea	26.90306218	37.66167459	17.9003	16.7227	16.7227	16.9727	19.9476	22.1378	23.0687	25.1788	24.6671	23.0321	21.4276	19.1373	17.9201	17.881	23.46176667	23.04226667	20.57628333	25.1788	16.7227	15.7804	14.9519	14.8126	15.6024	17.385	19.4086	19.8835	21.9279	22.2785	22.2971	19.956	17.551	16.09443333	15.93333333	20.40666667	21.51053333	18.48624167	22.2971	14.8126	39.281	39.2679	39.2321	39.2509	39.3111	39.3489	39.3449	39.3494
257	Halophila stipulacea	25.96717836	38.35300586	16.2799	15.0461	15.0461	15.6802	19.2089	21.6471	22.9577	24.7129	23.4505	20.9702	18.1991	16.9558	16.09393333	16.64506667	23.1059	20.87326667	19.17954167	24.7129	15.0461	15.4355	15.5116	15.1044	15.1563	15.1919	15.3181	15.4225	15.5129	15.4571	15.447	15.5092	15.4846	15.47723333	15.15086667	15.41783333	15.4711	15.37925833	15.5129	15.1044	39.0799	39.0853	39.1121	39.1237	39.1737	39.2455	39.3144	39.2707
258	Halophila stipulacea	23.61542644	39.15146195	14.2065	14.2472	14.2472	14.8738	19.7516	23.0014	26.0135	27.885	26.0493	22.0103	18.3232	16.3615	14.9384	16.29086667	25.6333	22.1276	19.74754167	27.885	14.2065	14.9229	14.2499	13.9781	13.8336	14.5192	14.8382	14.7353	14.6364	14.5178	14.5475	14.6656	14.9689	14.7139	14.1103	14.73663333	14.57696667	14.53445	14.9689	13.8336	37.997	38.519	38.6361	38.4611	37.6977	37.1106	36.1867	36.8159
259	Halophila stipulacea	33.87219389	36.29793725	18.1758	17.26	17.26	18.2016	22.0244	24.7978	27.9825	29.8706	29.2277	26.7526	22.6151	19.7542	18.39666667	19.162	27.5503	26.19846667	22.82685833	29.8706	17.26	19.0745	18.1047	17.5782	17.756	18.2913	19.0869	21.6241	20.666	20.9106	20.8125	22.2487	19.8638	19.01433333	17.87516667	20.459	21.32393333	19.66810833	22.2487	17.5782	39.2331	39.1725	39.1349	39.1584	39.2517	39.3681	39.5514	39.6428
260	Halophila stipulacea	34.00352996	36.28918151	18.1758	17.26	17.26	18.2016	22.0244	24.7978	27.9825	29.8706	29.2277	26.7526	22.6151	19.7542	18.39666667	19.162	27.5503	26.19846667	22.82685833	29.8706	17.26	18.9409	18.0247	17.5929	17.9875	19.9836	22.8569	26.9485	28.8571	29.2941	26.9604	22.9271	19.6864	18.884	18.52133333	26.22083333	26.39386667	22.50500833	29.2941	17.5929	39.2331	39.1725	39.1349	39.1584	39.2517	39.3681	39.5514	39.6428
261	Halophila stipulacea	35.60582999	34.0914913	19.8183	18.2394	18.2394	18.5674	22.2891	24.8583	27.669	30.0206	29.8172	27.5133	23.519	20.6759	19.57786667	19.69863333	27.51596667	26.94983333	23.435575	30.0206	18.2394	13.9412	13.8857	13.76	13.7515	13.7856	13.7673	13.5621	13.6682	13.6808	13.7479	13.7335	13.754	13.8603	13.7657	13.66586667	13.72073333	13.75315	13.9412	13.5621	39.2721	39.2312	39.1682	39.1564	39.2444	39.3489	39.455	39.5382
262	Halophila stipulacea	33.80687865	35.42286058	18.1758	17.26	17.26	18.2016	22.0244	24.7978	27.9825	29.8706	29.2277	26.7526	22.6151	19.7542	18.39666667	19.162	27.5503	26.19846667	22.82685833	29.8706	17.26	15.4628	15.5608	15.4612	15.581	15.673	15.6848	15.5584	15.5232	15.5539	15.678	15.8534	15.8981	15.64056667	15.57173333	15.5888	15.6951	15.62405	15.8981	15.4612	39.2331	39.1725	39.1349	39.1584	39.2517	39.3681	39.5514	39.6428
263	Halophila stipulacea	33.17240838	35.35711237	18.2761	17.3191	17.3191	18.1602	21.8627	24.742	27.9684	29.7819	29.1675	26.5991	22.8373	20.0451	18.54676667	19.114	27.49743333	26.2013	22.839875	29.7819	17.3191	15.2653	15.3909	15.3131	15.5038	15.5576	15.5056	15.3328	15.317	15.3077	15.4748	15.6322	15.6836	15.4466	15.45816667	15.38513333	15.47156667	15.44036667	15.6836	15.2653	39.2639	39.176	39.1402	39.157	39.2302	39.3694	39.5363	39.6882
264	Halophila stipulacea	32.61444048	31.07761176	18.854	17.4914	17.4914	18.4382	21.8416	24.4796	26.8634	29.4197	28.9684	26.9336	23.9355	21.1414	19.16226667	19.25706667	26.9209	26.6125	22.98818333	29.4197	17.4914	16.0204	15.5647	17.5339	19.4093	23.4304	26.416	28.6469	31.1638	30.0012	27.3072	22.9823	19.0613	16.88213333	20.12453333	28.74223333	26.76356667	23.12811667	31.1638	15.5647	39.1549	39.0218	38.9195	38.9412	39.0638	38.9283	39.0357	39.2564
265	Halophila stipulacea	34.0868688	34.95526734	18.0762	17.3632	17.3632	18.1099	21.0443	22.9704	26.0071	28.2887	28.8067	26.6289	22.8524	20.1937	18.54436667	18.83913333	25.7554	26.096	22.308725	28.8067	17.3632	17.9426	17.3071	17.1132	17.3739	17.4814	17.6323	17.7074	17.7163	17.6508	17.9154	18.0816	18.586	17.94523333	17.32283333	17.68533333	17.8826	17.709	18.586	17.1132	39.2143	39.1646	39.1527	39.1863	39.2296	39.2157	39.1897	39.2554
266	Halophila stipulacea	35.35937312	33.56089554	18.0762	17.3632	17.3632	18.1099	21.0443	22.9704	26.0071	28.2887	28.8067	26.6289	22.8524	20.1937	18.54436667	18.83913333	25.7554	26.096	22.308725	28.8067	17.3632	17.7347	17.3401	16.618	16.5718	16.1012	15.4246	15.5152	15.7548	15.6227	15.7356	15.8095	15.9969	17.0239	16.43033333	15.56486667	15.7226	16.185425	17.7347	15.4246	39.2143	39.1646	39.1527	39.1863	39.2296	39.2157	39.1897	39.2554
267	Halophila stipulacea	35.8056324	35.84817389	19.8183	18.2394	18.2394	18.5674	22.2891	24.8583	27.669	30.0206	29.8172	27.5133	23.519	20.6759	19.57786667	19.69863333	27.51596667	26.94983333	23.435575	30.0206	18.2394	13.8648	13.7977	13.7256	13.6919	13.6559	13.6204	13.5934	13.6332	13.5678	13.5772	13.5959	13.5892	13.75056667	13.69113333	13.61566667	13.5803	13.65941667	13.8648	13.5678	39.2721	39.2312	39.1682	39.1564	39.2444	39.3489	39.455	39.5382
268	Halophila stipulacea	27.21666667	31.43333333	18.854	17.4914	17.4914	18.4382	21.8416	24.4796	26.8634	29.4197	28.9684	26.9336	23.9355	21.1414	19.16226667	19.25706667	26.9209	26.6125	22.98818333	29.4197	17.4914	13.7733	13.6898	13.6497	13.6216	13.6449	13.5991	13.5751	13.5777	13.6522	13.6924	13.6564	13.6212	13.69476667	13.63873333	13.58396667	13.667	13.64611667	13.7733	13.5751	39.1549	39.0218	38.9195	38.9412	39.0638	38.9283	39.0357	39.2564
269	Cymodocea nodosa	3.209945431	42.0378649	14.2836	13.086	13.086	14.5232	16.9646	20.9108	24.4658	24.4958	21.2183	18.3688	16.9507	15.3682	14.24593333	14.85793333	23.2908	18.84593333	17.81015	24.4958	13.086	14.21	12.8043	12.7743	13.2309	13.5896	13.9266	13.9553	14.0304	14.081	15.3569	16.1137	15.0129	14.00906667	13.19826667	13.97076667	15.18386667	14.09049167	16.1137	12.7743	38.1531	38.2145	38.16	38.1555	38.1117	38.0268	38.034	38.092
270	Cymodocea nodosa	3.211778473	42.04653522	14.2836	13.086	13.086	14.5232	16.9646	20.9108	24.4658	24.4958	21.2183	18.3688	16.9507	15.3682	14.24593333	14.85793333	23.2908	18.84593333	17.81015	24.4958	13.086	14.21	12.8043	12.7743	13.2309	13.5896	13.9266	13.9553	14.0304	14.081	15.3569	16.1137	15.0129	14.00906667	13.19826667	13.97076667	15.18386667	14.09049167	16.1137	12.7743	38.1531	38.2145	38.16	38.1555	38.1117	38.0268	38.034	38.092
271	Cymodocea nodosa	0.511995035	40.50793794	13.3629	12.849	12.849	15.5432	18.6011	23.0744	26.4125	26.7088	24.5498	21.2642	18.6125	16.2357	14.1492	15.66443333	25.39856667	21.4755	19.171925	26.7088	12.849	13.2373	11.9212	12.791	14.9345	17.0108	19.9899	21.6481	25.9063	24.3847	21.1398	18.4445	15.9711	13.70986667	14.9121	22.51476667	21.323	18.11493333	25.9063	11.9212	37.9899	38.0126	37.8573	37.8239	37.969	38.0081	38.1002	37.9808
272	Cymodocea nodosa	0.522184705	40.52021553	13.3629	12.849	12.849	15.5432	18.6011	23.0744	26.4125	26.7088	24.5498	21.2642	18.6125	16.2357	14.1492	15.66443333	25.39856667	21.4755	19.171925	26.7088	12.849	13.2373	11.9212	12.791	14.9345	17.0108	19.9899	21.6481	25.9063	24.3847	21.1398	18.4445	15.9711	13.70986667	14.9121	22.51476667	21.323	18.11493333	25.9063	11.9212	37.9899	38.0126	37.8573	37.8239	37.969	38.0081	38.1002	37.9808
273	Cymodocea nodosa	0.503069004	40.49444839	13.3629	12.849	12.849	15.5432	18.6011	23.0744	26.4125	26.7088	24.5498	21.2642	18.6125	16.2357	14.1492	15.66443333	25.39856667	21.4755	19.171925	26.7088	12.849	13.2373	11.9212	12.791	14.9345	17.0108	19.9899	21.6481	25.9063	24.3847	21.1398	18.4445	15.9711	13.70986667	14.9121	22.51476667	21.323	18.11493333	25.9063	11.9212	37.9899	38.0126	37.8573	37.8239	37.969	38.0081	38.1002	37.9808
274	Cymodocea nodosa	0.502417857	40.47930914	13.3629	12.849	12.849	15.5432	18.6011	23.0744	26.4125	26.7088	24.5498	21.2642	18.6125	16.2357	14.1492	15.66443333	25.39856667	21.4755	19.171925	26.7088	12.849	13.2967	11.9267	12.7526	14.9404	17.0103	20.0612	21.6271	25.7803	24.2966	21.1948	18.5619	16.1421	13.7885	14.9011	22.48953333	21.3511	18.13255833	25.7803	11.9267	37.9899	38.0126	37.8573	37.8239	37.969	38.0081	38.1002	37.9808
275	Cymodocea nodosa	0.463433241	40.45048248	13.3629	12.849	12.849	15.5432	18.6011	23.0744	26.4125	26.7088	24.5498	21.2642	18.6125	16.2357	14.1492	15.66443333	25.39856667	21.4755	19.171925	26.7088	12.849	13.2967	11.9267	12.7526	14.9404	17.0103	20.0612	21.6271	25.7803	24.2966	21.1948	18.5619	16.1421	13.7885	14.9011	22.48953333	21.3511	18.13255833	25.7803	11.9267	37.9899	38.0126	37.8573	37.8239	37.969	38.0081	38.1002	37.9808
276	Cymodocea nodosa	0.449706263	40.43236287	13.3629	12.849	12.849	15.5432	18.6011	23.0744	26.4125	26.7088	24.5498	21.2642	18.6125	16.2357	14.1492	15.66443333	25.39856667	21.4755	19.171925	26.7088	12.849	13.2967	11.9267	12.7526	14.9404	17.0103	20.0612	21.6271	25.7803	24.2966	21.1948	18.5619	16.1421	13.7885	14.9011	22.48953333	21.3511	18.13255833	25.7803	11.9267	37.9899	38.0126	37.8573	37.8239	37.969	38.0081	38.1002	37.9808
277	Cymodocea nodosa	0.445039091	40.4158905	13.3629	12.849	12.849	15.5432	18.6011	23.0744	26.4125	26.7088	24.5498	21.2642	18.6125	16.2357	14.1492	15.66443333	25.39856667	21.4755	19.171925	26.7088	12.849	13.3521	11.8694	12.7187	14.9386	17.0004	20.0375	21.4054	25.5219	24.2001	21.2388	18.5972	16.2264	13.81596667	14.8859	22.3216	21.34536667	18.09220833	25.5219	11.8694	37.9899	38.0126	37.8573	37.8239	37.969	38.0081	38.1002	37.9808
278	Cymodocea nodosa	0.425821322	40.39749635	13.3629	12.849	12.849	15.5432	18.6011	23.0744	26.4125	26.7088	24.5498	21.2642	18.6125	16.2357	14.1492	15.66443333	25.39856667	21.4755	19.171925	26.7088	12.849	13.3521	11.8694	12.7187	14.9386	17.0004	20.0375	21.4054	25.5219	24.2001	21.2388	18.5972	16.2264	13.81596667	14.8859	22.3216	21.34536667	18.09220833	25.5219	11.8694	37.9899	38.0126	37.8573	37.8239	37.969	38.0081	38.1002	37.9808
279	Cymodocea nodosa	0.429115797	40.37800404	13.3629	12.849	12.849	15.5432	18.6011	23.0744	26.4125	26.7088	24.5498	21.2642	18.6125	16.2357	14.1492	15.66443333	25.39856667	21.4755	19.171925	26.7088	12.849	13.3521	11.8694	12.7187	14.9386	17.0004	20.0375	21.4054	25.5219	24.2001	21.2388	18.5972	16.2264	13.81596667	14.8859	22.3216	21.34536667	18.09220833	25.5219	11.8694	37.9899	38.0126	37.8573	37.8239	37.969	38.0081	38.1002	37.9808
280	Cymodocea nodosa	0.380247757	40.31513448	13.5612	12.8142	12.8142	15.4371	18.7632	23.281	26.6996	26.7489	24.5633	21.4163	18.7162	16.2601	14.21183333	15.6715	25.5765	21.56526667	19.256275	26.7489	12.8142	13.5826	12.0362	12.6843	14.5168	16.1453	18.0772	19.7511	22.0887	22.5648	21.2845	18.7271	16.3644	13.9944	14.4488	19.97233333	20.8588	17.31858333	22.5648	12.0362	38.0628	38.0894	37.9236	37.9222	38.0362	38.194	38.1268	37.9322
281	Cymodocea nodosa	0.365148081	40.30580014	13.5612	12.8142	12.8142	15.4371	18.7632	23.281	26.6996	26.7489	24.5633	21.4163	18.7162	16.2601	14.21183333	15.6715	25.5765	21.56526667	19.256275	26.7489	12.8142	13.5826	12.0362	12.6843	14.5168	16.1453	18.0772	19.7511	22.0887	22.5648	21.2845	18.7271	16.3644	13.9944	14.4488	19.97233333	20.8588	17.31858333	22.5648	12.0362	38.0628	38.0894	37.9236	37.9222	38.0362	38.194	38.1268	37.9322
282	Cymodocea nodosa	0.339890442	40.28960231	13.5612	12.8142	12.8142	15.4371	18.7632	23.281	26.6996	26.7489	24.5633	21.4163	18.7162	16.2601	14.21183333	15.6715	25.5765	21.56526667	19.256275	26.7489	12.8142	13.7535	12.1151	12.6478	14.4824	16.0918	17.9527	19.643	21.8636	22.4161	21.316	18.806	16.4113	14.0933	14.40733333	19.81976667	20.84603333	17.29160833	22.4161	12.1151	38.0628	38.0894	37.9236	37.9222	38.0362	38.194	38.1268	37.9322
283	Cymodocea nodosa	0.326163465	40.25857934	13.5612	12.8142	12.8142	15.4371	18.7632	23.281	26.6996	26.7489	24.5633	21.4163	18.7162	16.2601	14.21183333	15.6715	25.5765	21.56526667	19.256275	26.7489	12.8142	13.7535	12.1151	12.6478	14.4824	16.0918	17.9527	19.643	21.8636	22.4161	21.316	18.806	16.4113	14.0933	14.40733333	19.81976667	20.84603333	17.29160833	22.4161	12.1151	38.0628	38.0894	37.9236	37.9222	38.0362	38.194	38.1268	37.9322
284	Cymodocea nodosa	0.309416552	40.24155788	13.5612	12.8142	12.8142	15.4371	18.7632	23.281	26.6996	26.7489	24.5633	21.4163	18.7162	16.2601	14.21183333	15.6715	25.5765	21.56526667	19.256275	26.7489	12.8142	13.7535	12.1151	12.6478	14.4824	16.0918	17.9527	19.643	21.8636	22.4161	21.316	18.806	16.4113	14.0933	14.40733333	19.81976667	20.84603333	17.29160833	22.4161	12.1151	38.0628	38.0894	37.9236	37.9222	38.0362	38.194	38.1268	37.9322
285	Cymodocea nodosa	0.235290873	40.17621747	13.5612	12.8142	12.8142	15.4371	18.7632	23.281	26.6996	26.7489	24.5633	21.4163	18.7162	16.2601	14.21183333	15.6715	25.5765	21.56526667	19.256275	26.7489	12.8142	13.7164	12.0673	12.6211	14.5332	16.3374	18.1607	19.7208	22.0018	22.6715	21.3138	18.8019	16.3448	14.04283333	14.49723333	19.9611	20.92906667	17.35755833	22.6715	12.0673	38.0628	38.0894	37.9236	37.9222	38.0362	38.194	38.1268	37.9322
286	Cymodocea nodosa	0.257254037	40.19351346	13.5612	12.8142	12.8142	15.4371	18.7632	23.281	26.6996	26.7489	24.5633	21.4163	18.7162	16.2601	14.21183333	15.6715	25.5765	21.56526667	19.256275	26.7489	12.8142	13.7909	12.1185	12.6371	14.5764	16.528	18.5625	20.0732	22.8892	23.2138	21.3872	18.8237	16.4051	14.10483333	14.5805	20.5083	21.14156667	17.5838	23.2138	12.1185	38.0628	38.0894	37.9236	37.9222	38.0362	38.194	38.1268	37.9322
287	Cymodocea nodosa	0.214974946	40.16660859	13.5612	12.8142	12.8142	15.4371	18.7632	23.281	26.6996	26.7489	24.5633	21.4163	18.7162	16.2601	14.21183333	15.6715	25.5765	21.56526667	19.256275	26.7489	12.8142	13.5515	11.9101	12.6534	14.864	17.1776	20.1084	21.5082	25.1378	24.1976	21.3905	18.6977	16.2485	13.90336667	14.89833333	22.25146667	21.4286	18.12044167	25.1378	11.9101	38.0628	38.0894	37.9236	37.9222	38.0362	38.194	38.1268	37.9322
288	Cymodocea nodosa	0.202895206	40.15205799	13.5612	12.8142	12.8142	15.4371	18.7632	23.281	26.6996	26.7489	24.5633	21.4163	18.7162	16.2601	14.21183333	15.6715	25.5765	21.56526667	19.256275	26.7489	12.8142	13.5515	11.9101	12.6534	14.864	17.1776	20.1084	21.5082	25.1378	24.1976	21.3905	18.6977	16.2485	13.90336667	14.89833333	22.25146667	21.4286	18.12044167	25.1378	11.9101	38.0628	38.0894	37.9236	37.9222	38.0362	38.194	38.1268	37.9322
289	Cymodocea nodosa	0.191364545	40.13558562	13.5612	12.8142	12.8142	15.4371	18.7632	23.281	26.6996	26.7489	24.5633	21.4163	18.7162	16.2601	14.21183333	15.6715	25.5765	21.56526667	19.256275	26.7489	12.8142	13.5515	11.9101	12.6534	14.864	17.1776	20.1084	21.5082	25.1378	24.1976	21.3905	18.6977	16.2485	13.90336667	14.89833333	22.25146667	21.4286	18.12044167	25.1378	11.9101	38.0628	38.0894	37.9236	37.9222	38.0362	38.194	38.1268	37.9322
290	Cymodocea nodosa	0.173794013	40.1084062	13.5612	12.8142	12.8142	15.4371	18.7632	23.281	26.6996	26.7489	24.5633	21.4163	18.7162	16.2601	14.21183333	15.6715	25.5765	21.56526667	19.256275	26.7489	12.8142	13.5515	11.9101	12.6534	14.864	17.1776	20.1084	21.5082	25.1378	24.1976	21.3905	18.6977	16.2485	13.90336667	14.89833333	22.25146667	21.4286	18.12044167	25.1378	11.9101	38.0628	38.0894	37.9236	37.9222	38.0362	38.194	38.1268	37.9322
291	Cymodocea nodosa	0.163910589	40.09330653	13.7057	12.8085	12.8085	15.3685	18.7195	23.188	26.5178	26.7032	24.5346	21.4599	18.8273	16.3727	14.29563333	15.63216667	25.46966667	21.60726667	19.25118333	26.7032	12.8085	13.6952	12.0145	12.6201	14.6106	16.5603	18.5869	19.9802	22.6377	23.0104	21.3587	18.8054	16.3618	14.02383333	14.597	20.4016	21.05816667	17.52015	23.0104	12.0145	38.0646	38.0883	37.9402	37.939	38.0413	38.2042	38.0545	37.8962
292	Cymodocea nodosa	0.116689786	40.03290782	13.3949	12.8011	12.8011	15.3973	19.0107	23.2428	26.6446	26.7126	24.6314	21.4929	18.7515	16.1454	14.1138	15.73636667	25.53333333	21.62526667	19.25219167	26.7126	12.8011	13.5919	11.9529	12.5934	14.496	16.3139	18.0154	19.1422	21.6061	22.3485	21.3144	18.8124	16.2713	13.9387	14.46776667	19.5879	20.8251	17.20486667	22.3485	11.9529	38.1023	38.14	37.9988	37.9616	38.0721	38.271	37.9484	37.8633
293	Cymodocea nodosa	0.138378411	40.06365625	13.3949	12.8011	12.8011	15.3973	19.0107	23.2428	26.6446	26.7126	24.6314	21.4929	18.7515	16.1454	14.1138	15.73636667	25.53333333	21.62526667	19.25219167	26.7126	12.8011	13.6952	12.0145	12.6201	14.6106	16.5603	18.5869	19.9802	22.6377	23.0104	21.3587	18.8054	16.3618	14.02383333	14.597	20.4016	21.05816667	17.52015	23.0104	12.0145	38.1023	38.14	37.9988	37.9616	38.0721	38.271	37.9484	37.8633
294	Cymodocea nodosa	0.112022614	40.04745842	13.3949	12.8011	12.8011	15.3973	19.0107	23.2428	26.6446	26.7126	24.6314	21.4929	18.7515	16.1454	14.1138	15.73636667	25.53333333	21.62526667	19.25219167	26.7126	12.8011	13.5919	11.9529	12.5934	14.496	16.3139	18.0154	19.1422	21.6061	22.3485	21.3144	18.8124	16.2713	13.9387	14.46776667	19.5879	20.8251	17.20486667	22.3485	11.9529	38.1023	38.14	37.9988	37.9616	38.0721	38.271	37.9484	37.8633
295	Cymodocea nodosa	0.085666817	40.03235875	13.3949	12.8011	12.8011	15.3973	19.0107	23.2428	26.6446	26.7126	24.6314	21.4929	18.7515	16.1454	14.1138	15.73636667	25.53333333	21.62526667	19.25219167	26.7126	12.8011	13.3959	11.793	12.6473	14.9598	17.5961	20.9263	22.0829	25.5567	24.3931	21.4343	18.6878	16.137	13.7753	15.06773333	22.8553	21.50506667	18.30085	25.5567	11.793	38.1023	38.14	37.9988	37.9616	38.0721	38.271	37.9484	37.8633
296	Cymodocea nodosa	0.061507336	40.03510414	13.3949	12.8011	12.8011	15.3973	19.0107	23.2428	26.6446	26.7126	24.6314	21.4929	18.7515	16.1454	14.1138	15.73636667	25.53333333	21.62526667	19.25219167	26.7126	12.8011	13.3959	11.793	12.6473	14.9598	17.5961	20.9263	22.0829	25.5567	24.3931	21.4343	18.6878	16.137	13.7753	15.06773333	22.8553	21.50506667	18.30085	25.5567	11.793	38.1023	38.14	37.9988	37.9616	38.0721	38.271	37.9484	37.8633
297	Cymodocea nodosa	-0.002460379	39.8994816	13.3949	12.8011	12.8011	15.3973	19.0107	23.2428	26.6446	26.7126	24.6314	21.4929	18.7515	16.1454	14.1138	15.73636667	25.53333333	21.62526667	19.25219167	26.7126	12.8011	13.3773	11.8069	12.6524	15.0204	18.0377	21.439	22.0881	25.5611	24.4914	21.4673	18.7326	16.1312	13.7718	15.23683333	23.0294	21.56376667	18.40045	25.5611	11.8069	38.1023	38.14	37.9988	37.9616	38.0721	38.271	37.9484	37.8633
298	Cymodocea nodosa	-0.017285515	39.89151996	13.3949	12.8011	12.8011	15.3973	19.0107	23.2428	26.6446	26.7126	24.6314	21.4929	18.7515	16.1454	14.1138	15.73636667	25.53333333	21.62526667	19.25219167	26.7126	12.8011	13.3773	11.8069	12.6524	15.0204	18.0377	21.439	22.0881	25.5611	24.4914	21.4673	18.7326	16.1312	13.7718	15.23683333	23.0294	21.56376667	18.40045	25.5611	11.8069	38.1023	38.14	37.9988	37.9616	38.0721	38.271	37.9484	37.8633
299	Cymodocea nodosa	-0.048583024	39.87175311	13.2987	12.8206	12.8206	15.431	19.1279	23.2813	26.6862	26.758	24.7013	21.5024	18.6861	16.0299	14.04973333	15.79316667	25.57516667	21.62993333	19.262	26.758	12.8206	13.3773	11.8069	12.6524	15.0204	18.0377	21.439	22.0881	25.5611	24.4914	21.4673	18.7326	16.1312	13.7718	15.23683333	23.0294	21.56376667	18.40045	25.5611	11.8069	38.1188	38.1556	38.0159	37.9616	38.0852	38.2698	37.9391	37.8552
300	Cymodocea nodosa	-0.082076849	39.82617954	13.2987	12.8206	12.8206	15.431	19.1279	23.2813	26.6862	26.758	24.7013	21.5024	18.6861	16.0299	14.04973333	15.79316667	25.57516667	21.62993333	19.262	26.758	12.8206	13.2782	11.7888	12.6853	15.1521	18.3906	22.1654	22.9347	26.0099	24.6288	21.4767	18.6661	16.0117	13.6929	15.40933333	23.70333333	21.59053333	18.599025	26.0099	11.7888	38.1188	38.1556	38.0159	37.9616	38.0852	38.2698	37.9391	37.8552
301	Cymodocea nodosa	-0.152084435	39.74848485	13.2441	12.8472	12.8472	15.4607	19.1772	23.3167	26.672	26.7791	24.7122	21.5125	18.6297	15.9483	14.0132	15.82836667	25.58926667	21.61813333	19.26224167	26.7791	12.8472	13.2222	11.7838	12.713	15.2084	18.4725	22.328	23.2617	26.1682	24.6444	21.4867	18.6096	15.9276	13.64453333	15.46463333	23.9193	21.58023333	18.652175	26.1682	11.7838	38.13	38.1689	38.0302	37.9604	38.0972	38.268	37.9222	37.8481
302	Cymodocea nodosa	-0.166085952	39.73091432	14.3997	13.899	13.899	15.7541	19.8643	23.6326	27.4591	28.2773	25.6254	22.2667	19.6646	16.8912	15.0633	16.5058	26.45633333	22.5189	20.13608333	28.2773	13.899	13.2222	11.7838	12.713	15.2084	18.4725	22.328	23.2617	26.1682	24.6444	21.4867	18.6096	15.9276	13.64453333	15.46463333	23.9193	21.58023333	18.652175	26.1682	11.7838	37.8028	38.0852	37.9757	37.582	37.3262	37.3786	37.5039	37.5398
303	Cymodocea nodosa	-0.164164176	39.71197109	14.3997	13.899	13.899	15.7541	19.8643	23.6326	27.4591	28.2773	25.6254	22.2667	19.6646	16.8912	15.0633	16.5058	26.45633333	22.5189	20.13608333	28.2773	13.899	13.4095	11.9348	12.7464	15.1221	18.259	21.7983	22.5367	25.6918	24.5146	21.5016	18.6916	16.0266	13.7903	15.37583333	23.34226667	21.56926667	18.51941667	25.6918	11.9348	37.8028	38.0852	37.9757	37.582	37.3262	37.3786	37.5039	37.5398
304	Cymodocea nodosa	-0.179263851	39.69440056	14.3997	13.899	13.899	15.7541	19.8643	23.6326	27.4591	28.2773	25.6254	22.2667	19.6646	16.8912	15.0633	16.5058	26.45633333	22.5189	20.13608333	28.2773	13.899	13.4095	11.9348	12.7464	15.1221	18.259	21.7983	22.5367	25.6918	24.5146	21.5016	18.6916	16.0266	13.7903	15.37583333	23.34226667	21.56926667	18.51941667	25.6918	11.9348	37.8028	38.0852	37.9757	37.582	37.3262	37.3786	37.5039	37.5398
305	Cymodocea nodosa	-0.195461684	39.66749568	14.3997	13.899	13.899	15.7541	19.8643	23.6326	27.4591	28.2773	25.6254	22.2667	19.6646	16.8912	15.0633	16.5058	26.45633333	22.5189	20.13608333	28.2773	13.899	13.3906	11.953	12.7912	15.1911	18.3936	22.065	22.8153	25.8589	24.5696	21.5291	18.6509	15.985	13.7762	15.45863333	23.57973333	21.5832	18.59944167	25.8589	11.953	37.8028	38.0852	37.9757	37.582	37.3262	37.3786	37.5039	37.5398
306	Cymodocea nodosa	-0.027168939	38.90976652	14.3997	13.899	13.899	15.7541	19.8643	23.6326	27.4591	28.2773	25.6254	22.2667	19.6646	16.8912	15.0633	16.5058	26.45633333	22.5189	20.13608333	28.2773	13.899	14.7239	12.8872	13.3713	13.974	14.8147	14.9171	15.396	16.9053	17.1617	19.2478	18.6659	17.0183	14.87646667	14.05333333	15.73946667	18.35846667	15.75693333	19.2478	12.8872	37.8028	38.0852	37.9757	37.582	37.3262	37.3786	37.5039	37.5398
307	Cymodocea nodosa	0.020875483	38.88039078	14.3997	13.899	13.899	15.7541	19.8643	23.6326	27.4591	28.2773	25.6254	22.2667	19.6646	16.8912	15.0633	16.5058	26.45633333	22.5189	20.13608333	28.2773	13.899	14.7239	12.8872	13.3713	13.974	14.8147	14.9171	15.396	16.9053	17.1617	19.2478	18.6659	17.0183	14.87646667	14.05333333	15.73946667	18.35846667	15.75693333	19.2478	12.8872	37.8028	38.0852	37.9757	37.582	37.3262	37.3786	37.5039	37.5398
308	Cymodocea nodosa	0.101315572	38.87188006	14.3997	13.899	13.899	15.7541	19.8643	23.6326	27.4591	28.2773	25.6254	22.2667	19.6646	16.8912	15.0633	16.5058	26.45633333	22.5189	20.13608333	28.2773	13.899	14.7988	12.9707	13.3428	13.6431	13.7638	14.0377	14.2418	14.7569	15.0173	15.7998	16.6371	16.4296	14.73303333	13.58323333	14.34546667	15.81806667	14.61995	16.6371	12.9707	37.8028	38.0852	37.9757	37.582	37.3262	37.3786	37.5039	37.5398
309	Cymodocea nodosa	0.10817906	38.85074051	14.3997	13.899	13.899	15.7541	19.8643	23.6326	27.4591	28.2773	25.6254	22.2667	19.6646	16.8912	15.0633	16.5058	26.45633333	22.5189	20.13608333	28.2773	13.899	14.7988	12.9707	13.3428	13.6431	13.7638	14.0377	14.2418	14.7569	15.0173	15.7998	16.6371	16.4296	14.73303333	13.58323333	14.34546667	15.81806667	14.61995	16.6371	12.9707	37.8028	38.0852	37.9757	37.582	37.3262	37.3786	37.5039	37.5398
310	Cymodocea nodosa	0.124925973	38.84003347	14.3997	13.899	13.899	15.7541	19.8643	23.6326	27.4591	28.2773	25.6254	22.2667	19.6646	16.8912	15.0633	16.5058	26.45633333	22.5189	20.13608333	28.2773	13.899	14.7988	12.9707	13.3428	13.6431	13.7638	14.0377	14.2418	14.7569	15.0173	15.7998	16.6371	16.4296	14.73303333	13.58323333	14.34546667	15.81806667	14.61995	16.6371	12.9707	37.8028	38.0852	37.9757	37.582	37.3262	37.3786	37.5039	37.5398
311	Cymodocea nodosa	0.061434044	38.63969931	14.3997	13.899	13.899	15.7541	19.8643	23.6326	27.4591	28.2773	25.6254	22.2667	19.6646	16.8912	15.0633	16.5058	26.45633333	22.5189	20.13608333	28.2773	13.899	14.4501	13.2054	13.6415	15.404	18.1775	21.5786	25.8423	27.9552	25.2964	22.1627	19.6992	16.9571	14.87086667	15.741	25.12536667	22.3861	19.53083333	27.9552	13.2054	37.8028	38.0852	37.9757	37.582	37.3262	37.3786	37.5039	37.5398
312	Cymodocea nodosa	0.045528399	38.63916912	14.3997	13.899	13.899	15.7541	19.8643	23.6326	27.4591	28.2773	25.6254	22.2667	19.6646	16.8912	15.0633	16.5058	26.45633333	22.5189	20.13608333	28.2773	13.899	14.4501	13.2054	13.6415	15.404	18.1775	21.5786	25.8423	27.9552	25.2964	22.1627	19.6992	16.9571	14.87086667	15.741	25.12536667	22.3861	19.53083333	27.9552	13.2054	37.8028	38.0852	37.9757	37.582	37.3262	37.3786	37.5039	37.5398
313	Cymodocea nodosa	0.085557606	38.64102478	14.3997	13.899	13.899	15.7541	19.8643	23.6326	27.4591	28.2773	25.6254	22.2667	19.6646	16.8912	15.0633	16.5058	26.45633333	22.5189	20.13608333	28.2773	13.899	14.4501	13.2054	13.6415	15.404	18.1775	21.5786	25.8423	27.9552	25.2964	22.1627	19.6992	16.9571	14.87086667	15.741	25.12536667	22.3861	19.53083333	27.9552	13.2054	37.8028	38.0852	37.9757	37.582	37.3262	37.3786	37.5039	37.5398
314	Cymodocea nodosa	-0.099345519	38.52027442	14.5413	13.9936	13.9936	15.7391	19.8585	23.6347	27.423	28.2338	25.577	22.3171	19.7357	16.9468	15.16056667	16.5304	26.4305	22.54326667	20.16618333	28.2338	13.9936	14.5289	13.1503	13.859	15.5093	18.4596	21.7405	26.2095	28.141	25.5197	22.2902	19.7222	16.9351	14.87143333	15.94263333	25.36366667	22.5107	19.67210833	28.141	13.1503	37.8486	38.0349	37.907	37.4878	37.2727	37.2865	37.4827	37.5303
315	Cymodocea nodosa	-0.109203705	38.53230307	14.601	13.9436	13.9436	15.7123	19.8201	23.5555	27.3558	28.1834	25.4983	22.2999	19.7674	16.9974	15.18066667	16.492	26.3649	22.52186667	20.13985833	28.1834	13.9436	14.5289	13.1503	13.859	15.5093	18.4596	21.7405	26.2095	28.141	25.5197	22.2902	19.7222	16.9351	14.87143333	15.94263333	25.36366667	22.5107	19.67210833	28.141	13.1503	37.8462	38.0472	37.9243	37.4771	37.2621	37.3122	37.4486	37.4806
316	Cymodocea nodosa	-0.130527211	38.53334687	14.5413	13.9936	13.9936	15.7391	19.8585	23.6347	27.423	28.2338	25.577	22.3171	19.7357	16.9468	15.16056667	16.5304	26.4305	22.54326667	20.16618333	28.2338	13.9936	14.5289	13.1503	13.859	15.5093	18.4596	21.7405	26.2095	28.141	25.5197	22.2902	19.7222	16.9351	14.87143333	15.94263333	25.36366667	22.5107	19.67210833	28.141	13.1503	37.8486	38.0349	37.907	37.4878	37.2727	37.2865	37.4827	37.5303
317	Cymodocea nodosa	-0.156078336	38.53032709	14.5413	13.9936	13.9936	15.7391	19.8585	23.6347	27.423	28.2338	25.577	22.3171	19.7357	16.9468	15.16056667	16.5304	26.4305	22.54326667	20.16618333	28.2338	13.9936	14.5289	13.1503	13.859	15.5093	18.4596	21.7405	26.2095	28.141	25.5197	22.2902	19.7222	16.9351	14.87143333	15.94263333	25.36366667	22.5107	19.67210833	28.141	13.1503	37.8486	38.0349	37.907	37.4878	37.2727	37.2865	37.4827	37.5303
318	Cymodocea nodosa	-0.188865435	38.51427736	14.4973	14.03	14.03	15.7778	19.9002	23.7088	27.4972	28.2753	25.6327	22.3334	19.7098	16.9111	15.14613333	16.56933333	26.49376667	22.55863333	20.19196667	28.2753	14.03	14.4819	13.145	13.8914	15.5292	18.5028	21.9437	26.3458	28.1818	25.5693	22.305	19.6955	16.8979	14.8416	15.97446667	25.49043333	22.52326667	19.70744167	28.1818	13.145	37.8473	38.0245	37.8965	37.5029	37.2831	37.2806	37.5077	37.5617
319	Cymodocea nodosa	-0.210797163	38.50908301	14.4973	14.03	14.03	15.7778	19.9002	23.7088	27.4972	28.2753	25.6327	22.3334	19.7098	16.9111	15.14613333	16.56933333	26.49376667	22.55863333	20.19196667	28.2753	14.03	14.4819	13.145	13.8914	15.5292	18.5028	21.9437	26.3458	28.1818	25.5693	22.305	19.6955	16.8979	14.8416	15.97446667	25.49043333	22.52326667	19.70744167	28.1818	13.145	37.8473	38.0245	37.8965	37.5029	37.2831	37.2806	37.5077	37.5617
320	Cymodocea nodosa	-0.228977412	38.49753999	14.5994	14.1222	14.1222	15.8455	19.9081	23.7599	27.5193	28.3097	25.637	22.4264	19.7673	16.94	15.22053333	16.62526667	26.52963333	22.61023333	20.24641667	28.3097	14.1222	14.4819	13.145	13.8914	15.5292	18.5028	21.9437	26.3458	28.1818	25.5693	22.305	19.6955	16.8979	14.8416	15.97446667	25.49043333	22.52326667	19.70744167	28.1818	13.145	37.8694	37.941	37.7967	37.4611	37.2613	37.2355	37.5113	37.5896
321	Cymodocea nodosa	-0.256392072	38.49494281	14.5994	14.1222	14.1222	15.8455	19.9081	23.7599	27.5193	28.3097	25.637	22.4264	19.7673	16.94	15.22053333	16.62526667	26.52963333	22.61023333	20.24641667	28.3097	14.1222	14.4819	13.145	13.8914	15.5292	18.5028	21.9437	26.3458	28.1818	25.5693	22.305	19.6955	16.8979	14.8416	15.97446667	25.49043333	22.52326667	19.70744167	28.1818	13.145	37.8694	37.941	37.7967	37.4611	37.2613	37.2355	37.5113	37.5896
322	Cymodocea nodosa	-0.281786705	38.48772843	14.5994	14.1222	14.1222	15.8455	19.9081	23.7599	27.5193	28.3097	25.637	22.4264	19.7673	16.94	15.22053333	16.62526667	26.52963333	22.61023333	20.24641667	28.3097	14.1222	14.5831	13.3164	13.9765	15.5368	18.4343	21.7636	26.3408	28.2146	25.5429	22.3968	19.7521	16.9275	14.94233333	15.98253333	25.43966667	22.56393333	19.73211667	28.2146	13.3164	37.8694	37.941	37.7967	37.4611	37.2613	37.2355	37.5113	37.5896
323	Cymodocea nodosa	-0.306604187	38.47676256	14.5994	14.1222	14.1222	15.8455	19.9081	23.7599	27.5193	28.3097	25.637	22.4264	19.7673	16.94	15.22053333	16.62526667	26.52963333	22.61023333	20.24641667	28.3097	14.1222	14.5831	13.3164	13.9765	15.5368	18.4343	21.7636	26.3408	28.2146	25.5429	22.3968	19.7521	16.9275	14.94233333	15.98253333	25.43966667	22.56393333	19.73211667	28.2146	13.3164	37.8694	37.941	37.7967	37.4611	37.2613	37.2355	37.5113	37.5896
324	Cymodocea nodosa	-0.32882449	38.4634881	14.5994	14.1222	14.1222	15.8455	19.9081	23.7599	27.5193	28.3097	25.637	22.4264	19.7673	16.94	15.22053333	16.62526667	26.52963333	22.61023333	20.24641667	28.3097	14.1222	14.5831	13.3164	13.9765	15.5368	18.4343	21.7636	26.3408	28.2146	25.5429	22.3968	19.7521	16.9275	14.94233333	15.98253333	25.43966667	22.56393333	19.73211667	28.2146	13.3164	37.8694	37.941	37.7967	37.4611	37.2613	37.2355	37.5113	37.5896
325	Cymodocea nodosa	-0.383076661	38.41529601	14.7188	14.1489	14.1489	15.8612	19.8456	23.7303	27.4831	28.3268	25.6215	22.4719	19.8126	16.9881	15.28526667	16.61856667	26.5134	22.63533333	20.26314167	28.3268	14.1489	14.7043	13.4795	14.0028	15.5384	18.2807	21.8029	26.3444	28.2282	25.5046	22.4416	19.7976	16.9774	15.05373333	15.94063333	25.4585	22.58126667	19.75853333	28.2282	13.4795	37.8869	37.8813	37.7343	37.411	37.24	37.2008	37.499	37.5928
326	Cymodocea nodosa	-0.390868196	38.39827006	14.7188	14.1489	14.1489	15.8612	19.8456	23.7303	27.4831	28.3268	25.6215	22.4719	19.8126	16.9881	15.28526667	16.61856667	26.5134	22.63533333	20.26314167	28.3268	14.1489	14.7043	13.4795	14.0028	15.5384	18.2807	21.8029	26.3444	28.2282	25.5046	22.4416	19.7976	16.9774	15.05373333	15.94063333	25.4585	22.58126667	19.75853333	28.2282	13.4795	37.8869	37.8813	37.7343	37.411	37.24	37.2008	37.499	37.5928
327	Cymodocea nodosa	-0.397216854	38.38239842	14.7188	14.1489	14.1489	15.8612	19.8456	23.7303	27.4831	28.3268	25.6215	22.4719	19.8126	16.9881	15.28526667	16.61856667	26.5134	22.63533333	20.26314167	28.3268	14.1489	14.7043	13.4795	14.0028	15.5384	18.2807	21.8029	26.3444	28.2282	25.5046	22.4416	19.7976	16.9774	15.05373333	15.94063333	25.4585	22.58126667	19.75853333	28.2282	13.4795	37.8869	37.8813	37.7343	37.411	37.24	37.2008	37.499	37.5928
328	Cymodocea nodosa	-0.399525457	38.36392959	14.7188	14.1489	14.1489	15.8612	19.8456	23.7303	27.4831	28.3268	25.6215	22.4719	19.8126	16.9881	15.28526667	16.61856667	26.5134	22.63533333	20.26314167	28.3268	14.1489	14.7043	13.4795	14.0028	15.5384	18.2807	21.8029	26.3444	28.2282	25.5046	22.4416	19.7976	16.9774	15.05373333	15.94063333	25.4585	22.58126667	19.75853333	28.2282	13.4795	37.8869	37.8813	37.7343	37.411	37.24	37.2008	37.499	37.5928
329	Cymodocea nodosa	-0.400102607	38.34921225	14.7188	14.1489	14.1489	15.8612	19.8456	23.7303	27.4831	28.3268	25.6215	22.4719	19.8126	16.9881	15.28526667	16.61856667	26.5134	22.63533333	20.26314167	28.3268	14.1489	14.7043	13.4795	14.0028	15.5384	18.2807	21.8029	26.3444	28.2282	25.5046	22.4416	19.7976	16.9774	15.05373333	15.94063333	25.4585	22.58126667	19.75853333	28.2282	13.4795	37.8869	37.8813	37.7343	37.411	37.24	37.2008	37.499	37.5928
330	Cymodocea nodosa	-0.427517268	38.3474808	14.8169	14.179	14.179	15.8712	19.7135	23.6059	27.3612	28.3229	25.585	22.5307	19.8672	17.0385	15.3448	16.5879	26.43	22.66096667	20.25591667	28.3229	14.179	14.7266	13.5151	14.0261	15.5714	18.1808	21.8147	26.4135	28.259	25.497	22.4835	19.8075	16.9774	15.07303333	15.9261	25.49573333	22.596	19.77271667	28.259	13.5151	37.8739	37.7974	37.6517	37.3366	37.2146	37.1488	37.4788	37.5979
331	Cymodocea nodosa	-0.447428969	38.35267515	14.8169	14.179	14.179	15.8712	19.7135	23.6059	27.3612	28.3229	25.585	22.5307	19.8672	17.0385	15.3448	16.5879	26.43	22.66096667	20.25591667	28.3229	14.179	14.7266	13.5151	14.0261	15.5714	18.1808	21.8147	26.4135	28.259	25.497	22.4835	19.8075	16.9774	15.07303333	15.9261	25.49573333	22.596	19.77271667	28.259	13.5151	37.8739	37.7974	37.6517	37.3366	37.2146	37.1488	37.4788	37.5979
332	Cymodocea nodosa	-0.43675168	38.35960096	14.8169	14.179	14.179	15.8712	19.7135	23.6059	27.3612	28.3229	25.585	22.5307	19.8672	17.0385	15.3448	16.5879	26.43	22.66096667	20.25591667	28.3229	14.179	14.7266	13.5151	14.0261	15.5714	18.1808	21.8147	26.4135	28.259	25.497	22.4835	19.8075	16.9774	15.07303333	15.9261	25.49573333	22.596	19.77271667	28.259	13.5151	37.8739	37.7974	37.6517	37.3366	37.2146	37.1488	37.4788	37.5979
333	Cymodocea nodosa	-0.469649272	38.34372932	14.7027	14.2041	14.2041	15.9277	19.7614	23.707	27.4782	28.3918	25.6444	22.5474	19.7963	16.9543	15.28703333	16.63106667	26.52566667	22.6627	20.27661667	28.3918	14.2041	14.7266	13.5151	14.0261	15.5714	18.1808	21.8147	26.4135	28.259	25.497	22.4835	19.8075	16.9774	15.07303333	15.9261	25.49573333	22.596	19.77271667	28.259	13.5151	37.864	37.7987	37.6581	37.3747	37.2362	37.1699	37.5005	37.6501
334	Cymodocea nodosa	-0.482635164	38.3287234	14.7027	14.2041	14.2041	15.9277	19.7614	23.707	27.4782	28.3918	25.6444	22.5474	19.7963	16.9543	15.28703333	16.63106667	26.52566667	22.6627	20.27661667	28.3918	14.2041	14.7266	13.5151	14.0261	15.5714	18.1808	21.8147	26.4135	28.259	25.497	22.4835	19.8075	16.9774	15.07303333	15.9261	25.49573333	22.596	19.77271667	28.259	13.5151	37.864	37.7987	37.6581	37.3747	37.2362	37.1699	37.5005	37.6501
335	Cymodocea nodosa	-0.464359116	38.27180578	14.8169	14.179	14.179	15.8712	19.7135	23.6059	27.3612	28.3229	25.585	22.5307	19.8672	17.0385	15.3448	16.5879	26.43	22.66096667	20.25591667	28.3229	14.179	14.8131	13.6072	14.1074	15.1339	15.4814	16.8088	19.6384	23.2457	22.974	21.9522	19.8559	17.0308	15.15036667	14.90756667	19.89763333	21.59403333	17.8874	23.2457	13.6072	37.8739	37.7974	37.6517	37.3366	37.2146	37.1488	37.4788	37.5979
336	Cymodocea nodosa	-0.486411272	38.2732285	14.7027	14.2041	14.2041	15.9277	19.7614	23.707	27.4782	28.3918	25.6444	22.5474	19.7963	16.9543	15.28703333	16.63106667	26.52566667	22.6627	20.27661667	28.3918	14.2041	14.6868	13.4722	14.0667	15.6715	18.2967	22.0588	26.6743	28.3085	25.5443	22.5179	19.7829	16.9431	15.03403333	16.01163333	25.68053333	22.61503333	19.83530833	28.3085	13.4722	37.864	37.7987	37.6581	37.3747	37.2362	37.1699	37.5005	37.6501
337	Cymodocea nodosa	-0.486411272	38.24833091	14.7027	14.2041	14.2041	15.9277	19.7614	23.707	27.4782	28.3918	25.6444	22.5474	19.7963	16.9543	15.28703333	16.63106667	26.52566667	22.6627	20.27661667	28.3918	14.2041	14.6868	13.4722	14.0667	15.6715	18.2967	22.0588	26.6743	28.3085	25.5443	22.5179	19.7829	16.9431	15.03403333	16.01163333	25.68053333	22.61503333	19.83530833	28.3085	13.4722	37.864	37.7987	37.6581	37.3747	37.2362	37.1699	37.5005	37.6501
338	Cymodocea nodosa	-0.500875588	38.23362947	14.7027	14.2041	14.2041	15.9277	19.7614	23.707	27.4782	28.3918	25.6444	22.5474	19.7963	16.9543	15.28703333	16.63106667	26.52566667	22.6627	20.27661667	28.3918	14.2041	14.6868	13.4722	14.0667	15.6715	18.2967	22.0588	26.6743	28.3085	25.5443	22.5179	19.7829	16.9431	15.03403333	16.01163333	25.68053333	22.61503333	19.83530833	28.3085	13.4722	37.864	37.7987	37.6581	37.3747	37.2362	37.1699	37.5005	37.6501
339	Cymodocea nodosa	-0.452740239	38.22627875	14.8169	14.179	14.179	15.8712	19.7135	23.6059	27.3612	28.3229	25.585	22.5307	19.8672	17.0385	15.3448	16.5879	26.43	22.66096667	20.25591667	28.3229	14.179	14.8131	13.6072	14.1074	15.1339	15.4814	16.8088	19.6384	23.2457	22.974	21.9522	19.8559	17.0308	15.15036667	14.90756667	19.89763333	21.59403333	17.8874	23.2457	13.6072	37.8739	37.7974	37.6517	37.3366	37.2146	37.1488	37.4788	37.5979
340	Cymodocea nodosa	-0.452265999	38.20873187	14.9177	14.1768	14.1768	15.8594	19.6622	23.4598	27.2531	28.2795	25.5009	22.529	19.9116	17.1185	15.40433333	16.56613333	26.3308	22.64716667	20.23710833	28.2795	14.1768	14.9414	13.7903	14.1664	14.7796	14.5193	14.9821	16.3808	18.202	18.0432	19.6042	19.1408	17.0973	15.27633333	14.48843333	16.52163333	18.9294	16.30395	19.6042	13.7903	37.8531	37.7459	37.6017	37.265	37.1839	37.1087	37.4515	37.556
341	Cymodocea nodosa	-0.505855107	38.20470083	14.8087	14.2015	14.2015	15.9035	19.6888	23.5694	27.368	28.3389	25.574	22.5493	19.8531	17.0338	15.348	16.59793333	26.42543333	22.6588	20.25754167	28.3389	14.2015	14.795	13.5896	14.0542	15.611	18.1104	21.7584	26.2774	28.2368	25.4606	22.5186	19.8398	17.0237	15.1361	15.9252	25.4242	22.60633333	19.77295833	28.2368	13.5896	37.8493	37.7565	37.6212	37.3226	37.2134	37.1346	37.4804	37.6278
342	Cymodocea nodosa	-0.522927744	38.19142212	14.8087	14.2015	14.2015	15.9035	19.6888	23.5694	27.368	28.3389	25.574	22.5493	19.8531	17.0338	15.348	16.59793333	26.42543333	22.6588	20.25754167	28.3389	14.2015	14.795	13.5896	14.0542	15.611	18.1104	21.7584	26.2774	28.2368	25.4606	22.5186	19.8398	17.0237	15.1361	15.9252	25.4242	22.60633333	19.77295833	28.2368	13.5896	37.8493	37.7565	37.6212	37.3226	37.2134	37.1346	37.4804	37.6278
343	Cymodocea nodosa	-0.53952614	38.18715396	14.8087	14.2015	14.2015	15.9035	19.6888	23.5694	27.368	28.3389	25.574	22.5493	19.8531	17.0338	15.348	16.59793333	26.42543333	22.6588	20.25754167	28.3389	14.2015	14.795	13.5896	14.0542	15.611	18.1104	21.7584	26.2774	28.2368	25.4606	22.5186	19.8398	17.0237	15.1361	15.9252	25.4242	22.60633333	19.77295833	28.2368	13.5896	37.8493	37.7565	37.6212	37.3226	37.2134	37.1346	37.4804	37.6278
344	Cymodocea nodosa	-0.509174787	38.1686586	14.8087	14.2015	14.2015	15.9035	19.6888	23.5694	27.368	28.3389	25.574	22.5493	19.8531	17.0338	15.348	16.59793333	26.42543333	22.6588	20.25754167	28.3389	14.2015	14.795	13.5896	14.0542	15.611	18.1104	21.7584	26.2774	28.2368	25.4606	22.5186	19.8398	17.0237	15.1361	15.9252	25.4242	22.60633333	19.77295833	28.2368	13.5896	37.8493	37.7565	37.6212	37.3226	37.2134	37.1346	37.4804	37.6278
345	Cymodocea nodosa	-0.553753337	38.18841366	14.9177	14.1768	14.1768	15.8594	19.6622	23.4598	27.2531	28.2795	25.5009	22.529	19.9116	17.1185	15.40433333	16.56613333	26.3308	22.64716667	20.23710833	28.2795	14.1768	14.795	13.5896	14.0542	15.611	18.1104	21.7584	26.2774	28.2368	25.4606	22.5186	19.8398	17.0237	15.1361	15.9252	25.4242	22.60633333	19.77295833	28.2368	13.5896	37.8531	37.7459	37.6017	37.265	37.1839	37.1087	37.4515	37.556
346	Cymodocea nodosa	-0.578206332	38.18804316	14.9177	14.1768	14.1768	15.8594	19.6622	23.4598	27.2531	28.2795	25.5009	22.529	19.9116	17.1185	15.40433333	16.56613333	26.3308	22.64716667	20.23710833	28.2795	14.1768	14.795	13.5896	14.0542	15.611	18.1104	21.7584	26.2774	28.2368	25.4606	22.5186	19.8398	17.0237	15.1361	15.9252	25.4242	22.60633333	19.77295833	28.2368	13.5896	37.8531	37.7459	37.6017	37.265	37.1839	37.1087	37.4515	37.556
347	Cymodocea nodosa	-0.597101828	38.18359716	14.9177	14.1768	14.1768	15.8594	19.6622	23.4598	27.2531	28.2795	25.5009	22.529	19.9116	17.1185	15.40433333	16.56613333	26.3308	22.64716667	20.23710833	28.2795	14.1768	14.6655	13.4993	14.1184	15.7354	18.3819	22.2269	26.8685	28.335	25.5442	22.5634	19.801	16.9288	15.0312	16.07856667	25.81013333	22.6362	19.889025	28.335	13.4993	37.8531	37.7459	37.6017	37.265	37.1839	37.1087	37.4515	37.556
348	Cymodocea nodosa	-0.708992803	37.92535871	14.818	14.2384	14.2384	15.962	19.5529	23.3238	27.3749	28.3994	25.5951	22.6721	19.9641	17.0854	15.3806	16.58443333	26.36603333	22.74376667	20.26870833	28.3994	14.2384	14.7989	13.6828	14.0899	15.6193	18.0805	21.6777	26.5249	28.2813	25.4137	22.6389	19.9525	17.0751	15.1856	15.9299	25.49463333	22.66836667	19.819625	28.2813	13.6828	37.8384	37.5599	37.5433	37.2056	37.2232	37.1151	37.4989	37.7188
349	Cymodocea nodosa	-0.645266817	37.9909372	14.8756	14.2162	14.2162	15.9219	19.546	23.3132	27.302	28.3663	25.5432	22.6179	19.9627	17.119	15.4036	16.56136667	26.32716667	22.70793333	20.25001667	28.3663	14.2162	14.8578	13.7285	14.0686	15.4082	17.2243	20.3749	24.7213	27.8618	25.1801	22.5653	19.9483	17.1075	15.23126667	15.56703333	24.31933333	22.56456667	19.42055	27.8618	13.7285	37.8252	37.5862	37.5535	37.221	37.2103	37.0999	37.4853	37.6808
350	Cymodocea nodosa	-0.713809302	37.91906022	14.818	14.2384	14.2384	15.962	19.5529	23.3238	27.3749	28.3994	25.5951	22.6721	19.9641	17.0854	15.3806	16.58443333	26.36603333	22.74376667	20.26870833	28.3994	14.2384	14.7989	13.6828	14.0899	15.6193	18.0805	21.6777	26.5249	28.2813	25.4137	22.6389	19.9525	17.0751	15.1856	15.9299	25.49463333	22.66836667	19.819625	28.2813	13.6828	37.8384	37.5599	37.5433	37.2056	37.2232	37.1151	37.4989	37.7188
351	Cymodocea nodosa	-0.716160838	37.60456426	15.0753	14.2783	14.2783	15.9842	19.5984	22.8213	27.1627	28.4905	25.3805	22.5153	19.9808	17.3142	15.55593333	16.6203	26.15816667	22.62553333	20.23998333	28.4905	14.2783	15.2516	14.3871	14.056	14.2145	14.1627	14.3864	14.9313	16.335	15.862	15.1541	15.7288	15.0012	14.87996667	14.1444	15.21756667	15.58163333	14.95589167	16.335	14.056	37.8037	37.4322	37.4133	37.0178	37.1031	37.0253	37.4616	37.6869
352	Cymodocea nodosa	-0.705094249	37.61652814	15.0753	14.2783	14.2783	15.9842	19.5984	22.8213	27.1627	28.4905	25.3805	22.5153	19.9808	17.3142	15.55593333	16.6203	26.15816667	22.62553333	20.23998333	28.4905	14.2783	15.2516	14.3871	14.056	14.2145	14.1627	14.3864	14.9313	16.335	15.862	15.1541	15.7288	15.0012	14.87996667	14.1444	15.21756667	15.58163333	14.95589167	16.335	14.056	37.8037	37.4322	37.4133	37.0178	37.1031	37.0253	37.4616	37.6869
353	Cymodocea nodosa	-0.734704851	37.59648864	15.0492	14.3498	14.3498	16.003	19.7339	22.821	27.1616	28.5239	25.3315	22.5144	20.0035	17.3588	15.58593333	16.69556667	26.16883333	22.61646667	20.2667	28.5239	14.3498	15.0473	13.9958	14.2155	15.2441	16.3549	17.54	20.5088	24.6752	23.1144	21.5498	19.9668	17.3693	15.4708	15.2715	20.908	21.54366667	18.29849167	24.6752	13.9958	37.7713	37.4412	37.3958	37.0307	37.1052	37.0477	37.4582	37.6773
354	Cymodocea nodosa	-0.759828999	37.59349767	15.0492	14.3498	14.3498	16.003	19.7339	22.821	27.1616	28.5239	25.3315	22.5144	20.0035	17.3588	15.58593333	16.69556667	26.16883333	22.61646667	20.2667	28.5239	14.3498	15.0473	13.9958	14.2155	15.2441	16.3549	17.54	20.5088	24.6752	23.1144	21.5498	19.9668	17.3693	15.4708	15.2715	20.908	21.54366667	18.29849167	24.6752	13.9958	37.7713	37.4412	37.3958	37.0307	37.1052	37.0477	37.4582	37.6773
355	Cymodocea nodosa	-0.781663079	37.58871212	15.0188	14.3668	14.3668	16.0096	19.7831	22.9334	27.2563	28.5388	25.3887	22.5203	19.9979	17.3321	15.57256667	16.71983333	26.24283333	22.63563333	20.29271667	28.5388	14.3668	15.0022	13.9442	14.2174	15.6774	18.4333	21.3085	26.4038	28.4198	25.1925	22.4116	19.9851	17.3263	15.42423333	16.10936667	25.37736667	22.52973333	19.860175	28.4198	13.9442	37.7881	37.4653	37.4042	37.0587	37.1198	37.0743	37.4632	37.6856
356	Cymodocea nodosa	-0.695523146	37.63596944	15.0753	14.2783	14.2783	15.9842	19.5984	22.8213	27.1627	28.4905	25.3805	22.5153	19.9808	17.3142	15.55593333	16.6203	26.15816667	22.62553333	20.23998333	28.4905	14.2783	15.2516	14.3871	14.056	14.2145	14.1627	14.3864	14.9313	16.335	15.862	15.1541	15.7288	15.0012	14.87996667	14.1444	15.21756667	15.58163333	14.95589167	16.335	14.056	37.8037	37.4322	37.4133	37.0178	37.1031	37.0253	37.4616	37.6869
357	Cymodocea nodosa	-0.806189032	37.5803374	15.0188	14.3668	14.3668	16.0096	19.7831	22.9334	27.2563	28.5388	25.3887	22.5203	19.9979	17.3321	15.57256667	16.71983333	26.24283333	22.63563333	20.29271667	28.5388	14.3668	15.0022	13.9442	14.2174	15.6774	18.4333	21.3085	26.4038	28.4198	25.1925	22.4116	19.9851	17.3263	15.42423333	16.10936667	25.37736667	22.52973333	19.860175	28.4198	13.9442	37.7881	37.4653	37.4042	37.0587	37.1198	37.0743	37.4632	37.6856
358	Cymodocea nodosa	-1.175207657	37.55747623	15.2557	14.5119	14.5119	16.0714	19.9944	22.7956	27.4189	28.3587	25.3318	22.7362	20.3644	17.6423	15.8033	16.85923333	26.19106667	22.8108	20.4161	28.3587	14.5119	13.1498	13.1776	13.2078	13.2543	13.2739	13.2755	13.3012	13.2937	13.2964	13.2805	13.272	13.2705	13.1993	13.24533333	13.29013333	13.28296667	13.25443333	13.3012	13.1498	37.7366	37.5814	37.2918	37.0876	37.1064	37.1125	37.2489	37.4559
359	Cymodocea nodosa	-1.190651355	37.56566139	15.2557	14.5119	14.5119	16.0714	19.9944	22.7956	27.4189	28.3587	25.3318	22.7362	20.3644	17.6423	15.8033	16.85923333	26.19106667	22.8108	20.4161	28.3587	14.5119	13.1498	13.1776	13.2078	13.2543	13.2739	13.2755	13.3012	13.2937	13.2964	13.2805	13.272	13.2705	13.1993	13.24533333	13.29013333	13.28296667	13.25443333	13.3012	13.1498	37.7366	37.5814	37.2918	37.0876	37.1064	37.1125	37.2489	37.4559
360	Cymodocea nodosa	-1.200998633	37.57168443	15.2557	14.5119	14.5119	16.0714	19.9944	22.7956	27.4189	28.3587	25.3318	22.7362	20.3644	17.6423	15.8033	16.85923333	26.19106667	22.8108	20.4161	28.3587	14.5119	13.1498	13.1776	13.2078	13.2543	13.2739	13.2755	13.3012	13.2937	13.2964	13.2805	13.272	13.2705	13.1993	13.24533333	13.29013333	13.28296667	13.25443333	13.3012	13.1498	37.7366	37.5814	37.2918	37.0876	37.1064	37.1125	37.2489	37.4559
361	Cymodocea nodosa	-1.21443465	37.57384655	15.2557	14.5119	14.5119	16.0714	19.9944	22.7956	27.4189	28.3587	25.3318	22.7362	20.3644	17.6423	15.8033	16.85923333	26.19106667	22.8108	20.4161	28.3587	14.5119	13.1498	13.1776	13.2078	13.2543	13.2739	13.2755	13.3012	13.2937	13.2964	13.2805	13.272	13.2705	13.1993	13.24533333	13.29013333	13.28296667	13.25443333	13.3012	13.1498	37.7366	37.5814	37.2918	37.0876	37.1064	37.1125	37.2489	37.4559
362	Cymodocea nodosa	-1.227870668	37.57430986	15.2557	14.5119	14.5119	16.0714	19.9944	22.7956	27.4189	28.3587	25.3318	22.7362	20.3644	17.6423	15.8033	16.85923333	26.19106667	22.8108	20.4161	28.3587	14.5119	13.1728	13.2	13.2274	13.2685	13.2812	13.2971	13.3195	13.3145	13.311	13.3	13.2769	13.2762	13.21633333	13.25903333	13.31036667	13.29596667	13.270425	13.3195	13.1728	37.7366	37.5814	37.2918	37.0876	37.1064	37.1125	37.2489	37.4559
363	Cymodocea nodosa	-1.255206013	37.56535252	15.2557	14.5119	14.5119	16.0714	19.9944	22.7956	27.4189	28.3587	25.3318	22.7362	20.3644	17.6423	15.8033	16.85923333	26.19106667	22.8108	20.4161	28.3587	14.5119	13.1728	13.2	13.2274	13.2685	13.2812	13.2971	13.3195	13.3145	13.311	13.3	13.2769	13.2762	13.21633333	13.25903333	13.31036667	13.29596667	13.270425	13.3195	13.1728	37.7366	37.5814	37.2918	37.0876	37.1064	37.1125	37.2489	37.4559
364	Cymodocea nodosa	-1.264008921	37.55809398	15.2557	14.5119	14.5119	16.0714	19.9944	22.7956	27.4189	28.3587	25.3318	22.7362	20.3644	17.6423	15.8033	16.85923333	26.19106667	22.8108	20.4161	28.3587	14.5119	13.1728	13.2	13.2274	13.2685	13.2812	13.2971	13.3195	13.3145	13.311	13.3	13.2769	13.2762	13.21633333	13.25903333	13.31036667	13.29596667	13.270425	13.3195	13.1728	37.7366	37.5814	37.2918	37.0876	37.1064	37.1125	37.2489	37.4559
365	Cymodocea nodosa	-1.274665073	37.55639517	15.2557	14.5119	14.5119	16.0714	19.9944	22.7956	27.4189	28.3587	25.3318	22.7362	20.3644	17.6423	15.8033	16.85923333	26.19106667	22.8108	20.4161	28.3587	14.5119	13.1728	13.2	13.2274	13.2685	13.2812	13.2971	13.3195	13.3145	13.311	13.3	13.2769	13.2762	13.21633333	13.25903333	13.31036667	13.29596667	13.270425	13.3195	13.1728	37.7366	37.5814	37.2918	37.0876	37.1064	37.1125	37.2489	37.4559
366	Cymodocea nodosa	-1.291807577	37.55793954	15.2557	14.5119	14.5119	16.0714	19.9944	22.7956	27.4189	28.3587	25.3318	22.7362	20.3644	17.6423	15.8033	16.85923333	26.19106667	22.8108	20.4161	28.3587	14.5119	14.015	14.1188	13.9231	13.6419	13.68	13.8257	13.7059	13.708	13.7161	13.8402	13.9102	13.7773	13.97036667	13.74833333	13.74653333	13.82216667	13.82185	14.1188	13.6419	37.7366	37.5814	37.2918	37.0876	37.1064	37.1125	37.2489	37.4559
367	Cymodocea nodosa	-1.306633528	37.56041053	15.2557	14.5119	14.5119	16.0714	19.9944	22.7956	27.4189	28.3587	25.3318	22.7362	20.3644	17.6423	15.8033	16.85923333	26.19106667	22.8108	20.4161	28.3587	14.5119	14.015	14.1188	13.9231	13.6419	13.68	13.8257	13.7059	13.708	13.7161	13.8402	13.9102	13.7773	13.97036667	13.74833333	13.74653333	13.82216667	13.82185	14.1188	13.6419	37.7366	37.5814	37.2918	37.0876	37.1064	37.1125	37.2489	37.4559
368	Cymodocea nodosa	-1.329644638	37.56010166	15.2557	14.5119	14.5119	16.0714	19.9944	22.7956	27.4189	28.3587	25.3318	22.7362	20.3644	17.6423	15.8033	16.85923333	26.19106667	22.8108	20.4161	28.3587	14.5119	14.015	14.1188	13.9231	13.6419	13.68	13.8257	13.7059	13.708	13.7161	13.8402	13.9102	13.7773	13.97036667	13.74833333	13.74653333	13.82216667	13.82185	14.1188	13.6419	37.7366	37.5814	37.2918	37.0876	37.1064	37.1125	37.2489	37.4559
369	Cymodocea nodosa	-1.369180504	37.53199413	15.2557	14.5119	14.5119	16.0714	19.9944	22.7956	27.4189	28.3587	25.3318	22.7362	20.3644	17.6423	15.8033	16.85923333	26.19106667	22.8108	20.4161	28.3587	14.5119	15.3242	14.22	14.4498	15.0445	15.1375	15.2163	15.0518	16.5247	17.0175	17.7846	18.4688	17.6839	15.7427	14.87726667	15.5976	17.75696667	15.99363333	18.4688	14.22	37.7366	37.5814	37.2918	37.0876	37.1064	37.1125	37.2489	37.4559
370	Cymodocea nodosa	-1.378755597	37.52797877	15.2557	14.5119	14.5119	16.0714	19.9944	22.7956	27.4189	28.3587	25.3318	22.7362	20.3644	17.6423	15.8033	16.85923333	26.19106667	22.8108	20.4161	28.3587	14.5119	15.3242	14.22	14.4498	15.0445	15.1375	15.2163	15.0518	16.5247	17.0175	17.7846	18.4688	17.6839	15.7427	14.87726667	15.5976	17.75696667	15.99363333	18.4688	14.22	37.7366	37.5814	37.2918	37.0876	37.1064	37.1125	37.2489	37.4559
371	Cymodocea nodosa	-1.39497148	37.51238063	15.2557	14.5119	14.5119	16.0714	19.9944	22.7956	27.4189	28.3587	25.3318	22.7362	20.3644	17.6423	15.8033	16.85923333	26.19106667	22.8108	20.4161	28.3587	14.5119	15.3242	14.22	14.4498	15.0445	15.1375	15.2163	15.0518	16.5247	17.0175	17.7846	18.4688	17.6839	15.7427	14.87726667	15.5976	17.75696667	15.99363333	18.4688	14.22	37.7366	37.5814	37.2918	37.0876	37.1064	37.1125	37.2489	37.4559
372	Cymodocea nodosa	-1.405009884	37.50635759	15.2557	14.5119	14.5119	16.0714	19.9944	22.7956	27.4189	28.3587	25.3318	22.7362	20.3644	17.6423	15.8033	16.85923333	26.19106667	22.8108	20.4161	28.3587	14.5119	15.3242	14.22	14.4498	15.0445	15.1375	15.2163	15.0518	16.5247	17.0175	17.7846	18.4688	17.6839	15.7427	14.87726667	15.5976	17.75696667	15.99363333	18.4688	14.22	37.7366	37.5814	37.2918	37.0876	37.1064	37.1125	37.2489	37.4559
373	Cymodocea nodosa	-1.480220693	37.43716982	15.2612	14.5371	14.5371	16.0413	19.8707	22.6052	27.2673	28.1944	25.2466	22.7415	20.429	17.6482	15.8155	16.81636667	26.0223	22.8057	20.36496667	28.1944	14.5371	13.9597	14.1201	13.9257	13.6478	13.6674	13.7798	13.6837	13.7027	13.7139	13.8092	13.8537	13.7667	13.94883333	13.74696667	13.72206667	13.79226667	13.80253333	14.1201	13.6478	37.6408	37.6143	37.3144	37.0831	37.1279	37.0842	37.2381	37.3719
374	Cymodocea nodosa	-1.479757382	37.44489167	15.2612	14.5371	14.5371	16.0413	19.8707	22.6052	27.2673	28.1944	25.2466	22.7415	20.429	17.6482	15.8155	16.81636667	26.0223	22.8057	20.36496667	28.1944	14.5371	13.9597	14.1201	13.9257	13.6478	13.6674	13.7798	13.6837	13.7027	13.7139	13.8092	13.8537	13.7667	13.94883333	13.74696667	13.72206667	13.79226667	13.80253333	14.1201	13.6478	37.6408	37.6143	37.3144	37.0831	37.1279	37.0842	37.2381	37.3719
375	Cymodocea nodosa	-1.504158425	37.43114678	15.2612	14.5371	14.5371	16.0413	19.8707	22.6052	27.2673	28.1944	25.2466	22.7415	20.429	17.6482	15.8155	16.81636667	26.0223	22.8057	20.36496667	28.1944	14.5371	13.9597	14.1201	13.9257	13.6478	13.6674	13.7798	13.6837	13.7027	13.7139	13.8092	13.8537	13.7667	13.94883333	13.74696667	13.72206667	13.79226667	13.80253333	14.1201	13.6478	37.6408	37.6143	37.3144	37.0831	37.1279	37.0842	37.2381	37.3719
376	Cymodocea nodosa	-1.523771922	37.42759473	15.2612	14.5371	14.5371	16.0413	19.8707	22.6052	27.2673	28.1944	25.2466	22.7415	20.429	17.6482	15.8155	16.81636667	26.0223	22.8057	20.36496667	28.1944	14.5371	13.486	13.605	13.632	13.4636	13.4523	13.498	13.4774	13.5028	13.5124	13.5282	13.5007	13.4555	13.5155	13.51596667	13.49273333	13.51376667	13.50949167	13.632	13.4523	37.6408	37.6143	37.3144	37.0831	37.1279	37.0842	37.2381	37.3719
377	Cymodocea nodosa	-1.542149922	37.41168772	15.2612	14.5371	14.5371	16.0413	19.8707	22.6052	27.2673	28.1944	25.2466	22.7415	20.429	17.6482	15.8155	16.81636667	26.0223	22.8057	20.36496667	28.1944	14.5371	15.2668	14.2805	14.3309	14.6489	14.3383	14.3881	14.3982	14.6703	15.0569	15.6329	16.4258	15.9275	15.15826667	14.43936667	14.48553333	15.7052	14.94709167	16.4258	14.2805	37.6408	37.6143	37.3144	37.0831	37.1279	37.0842	37.2381	37.3719
378	Cymodocea nodosa	-1.549099586	37.41137885	15.2612	14.5371	14.5371	16.0413	19.8707	22.6052	27.2673	28.1944	25.2466	22.7415	20.429	17.6482	15.8155	16.81636667	26.0223	22.8057	20.36496667	28.1944	14.5371	15.2668	14.2805	14.3309	14.6489	14.3383	14.3881	14.3982	14.6703	15.0569	15.6329	16.4258	15.9275	15.15826667	14.43936667	14.48553333	15.7052	14.94709167	16.4258	14.2805	37.6408	37.6143	37.3144	37.0831	37.1279	37.0842	37.2381	37.3719
379	Cymodocea nodosa	-1.568442818	37.40579016	15.2612	14.5371	14.5371	16.0413	19.8707	22.6052	27.2673	28.1944	25.2466	22.7415	20.429	17.6482	15.8155	16.81636667	26.0223	22.8057	20.36496667	28.1944	14.5371	15.2668	14.2805	14.3309	14.6489	14.3383	14.3881	14.3982	14.6703	15.0569	15.6329	16.4258	15.9275	15.15826667	14.43936667	14.48553333	15.7052	14.94709167	16.4258	14.2805	37.6408	37.6143	37.3144	37.0831	37.1279	37.0842	37.2381	37.3719
380	Cymodocea nodosa	-1.645178693	37.35994168	15.2557	14.5119	14.5119	16.0714	19.9944	22.7956	27.4189	28.3587	25.3318	22.7362	20.3644	17.6423	15.8033	16.85923333	26.19106667	22.8108	20.4161	28.3587	14.5119	13.574	13.7674	13.7028	13.5187	13.5047	13.5413	13.5253	13.5777	13.5611	13.5969	13.5654	13.5272	13.62286667	13.5754	13.5481	13.57446667	13.58020833	13.7674	13.5047	37.7366	37.5814	37.2918	37.0876	37.1064	37.1125	37.2489	37.4559
381	Cymodocea nodosa	-1.664965931	37.34691106	15.2557	14.5119	14.5119	16.0714	19.9944	22.7956	27.4189	28.3587	25.3318	22.7362	20.3644	17.6423	15.8033	16.85923333	26.19106667	22.8108	20.4161	28.3587	14.5119	13.574	13.7674	13.7028	13.5187	13.5047	13.5413	13.5253	13.5777	13.5611	13.5969	13.5654	13.5272	13.62286667	13.5754	13.5481	13.57446667	13.58020833	13.7674	13.5047	37.7366	37.5814	37.2918	37.0876	37.1064	37.1125	37.2489	37.4559
382	Cymodocea nodosa	-1.677755243	37.34956545	15.2557	14.5119	14.5119	16.0714	19.9944	22.7956	27.4189	28.3587	25.3318	22.7362	20.3644	17.6423	15.8033	16.85923333	26.19106667	22.8108	20.4161	28.3587	14.5119	13.574	13.7674	13.7028	13.5187	13.5047	13.5413	13.5253	13.5777	13.5611	13.5969	13.5654	13.5272	13.62286667	13.5754	13.5481	13.57446667	13.58020833	13.7674	13.5047	37.7366	37.5814	37.2918	37.0876	37.1064	37.1125	37.2489	37.4559
383	Cymodocea nodosa	-1.686683631	37.33798267	15.2557	14.5119	14.5119	16.0714	19.9944	22.7956	27.4189	28.3587	25.3318	22.7362	20.3644	17.6423	15.8033	16.85923333	26.19106667	22.8108	20.4161	28.3587	14.5119	13.574	13.7674	13.7028	13.5187	13.5047	13.5413	13.5253	13.5777	13.5611	13.5969	13.5654	13.5272	13.62286667	13.5754	13.5481	13.57446667	13.58020833	13.7674	13.5047	37.7366	37.5814	37.2918	37.0876	37.1064	37.1125	37.2489	37.4559
384	Cymodocea nodosa	-1.694888096	37.31578236	15.2557	14.5119	14.5119	16.0714	19.9944	22.7956	27.4189	28.3587	25.3318	22.7362	20.3644	17.6423	15.8033	16.85923333	26.19106667	22.8108	20.4161	28.3587	14.5119	13.574	13.7674	13.7028	13.5187	13.5047	13.5413	13.5253	13.5777	13.5611	13.5969	13.5654	13.5272	13.62286667	13.5754	13.5481	13.57446667	13.58020833	13.7674	13.5047	37.7366	37.5814	37.2918	37.0876	37.1064	37.1125	37.2489	37.4559
385	Cymodocea nodosa	-1.714675334	37.29165158	15.2557	14.5119	14.5119	16.0714	19.9944	22.7956	27.4189	28.3587	25.3318	22.7362	20.3644	17.6423	15.8033	16.85923333	26.19106667	22.8108	20.4161	28.3587	14.5119	13.2594	13.3423	13.3676	13.3688	13.3613	13.3606	13.3757	13.3765	13.4067	13.4168	13.3277	13.3043	13.302	13.3659	13.37093333	13.38373333	13.35564167	13.4168	13.2594	37.7366	37.5814	37.2918	37.0876	37.1064	37.1125	37.2489	37.4559
386	Cymodocea nodosa	-1.742184421	37.2706578	15.2557	14.5119	14.5119	16.0714	19.9944	22.7956	27.4189	28.3587	25.3318	22.7362	20.3644	17.6423	15.8033	16.85923333	26.19106667	22.8108	20.4161	28.3587	14.5119	13.2594	13.3423	13.3676	13.3688	13.3613	13.3606	13.3757	13.3765	13.4067	13.4168	13.3277	13.3043	13.302	13.3659	13.37093333	13.38373333	13.35564167	13.4168	13.2594	37.7366	37.5814	37.2918	37.0876	37.1064	37.1125	37.2489	37.4559
387	Cymodocea nodosa	-1.759799889	37.25087057	15.2557	14.5119	14.5119	16.0714	19.9944	22.7956	27.4189	28.3587	25.3318	22.7362	20.3644	17.6423	15.8033	16.85923333	26.19106667	22.8108	20.4161	28.3587	14.5119	13.2594	13.3423	13.3676	13.3688	13.3613	13.3606	13.3757	13.3765	13.4067	13.4168	13.3277	13.3043	13.302	13.3659	13.37093333	13.38373333	13.35564167	13.4168	13.2594	37.7366	37.5814	37.2918	37.0876	37.1064	37.1125	37.2489	37.4559
388	Cymodocea nodosa	-1.765349968	37.23542687	15.2557	14.5119	14.5119	16.0714	19.9944	22.7956	27.4189	28.3587	25.3318	22.7362	20.3644	17.6423	15.8033	16.85923333	26.19106667	22.8108	20.4161	28.3587	14.5119	13.3751	13.5231	13.5161	13.4478	13.421	13.4262	13.4623	13.4974	13.4904	13.5068	13.4499	13.3859	13.42803333	13.46163333	13.46196667	13.48236667	13.4585	13.5231	13.3751	37.7366	37.5814	37.2918	37.0876	37.1064	37.1125	37.2489	37.4559
389	Cymodocea nodosa	-1.909643229	36.93442319	15.3224	14.5213	14.5213	15.9707	19.4217	22.1925	27.1275	27.917	24.9137	22.6431	20.3768	17.7769	15.87353333	16.6379	25.74566667	22.64453333	20.22540833	27.917	14.5213	14.2837	14.3027	14.1657	13.923	13.8629	13.8568	13.9262	13.8721	13.8628	14.1692	14.0621	14.0447	14.21036667	13.98386667	13.88503333	14.03136667	14.02765833	14.3027	13.8568	37.6085	37.5356	37.3971	37.1842	37.1462	37.019	37.0955	37.3796
390	Cymodocea nodosa	-1.930070258	36.93744284	15.3224	14.5213	14.5213	15.9707	19.4217	22.1925	27.1275	27.917	24.9137	22.6431	20.3768	17.7769	15.87353333	16.6379	25.74566667	22.64453333	20.22540833	27.917	14.5213	14.2837	14.3027	14.1657	13.923	13.8629	13.8568	13.9262	13.8721	13.8628	14.1692	14.0621	14.0447	14.21036667	13.98386667	13.88503333	14.03136667	14.02765833	14.3027	13.8568	37.6085	37.5356	37.3971	37.1842	37.1462	37.019	37.0955	37.3796
391	Cymodocea nodosa	-1.957247089	36.90902262	15.3224	14.5213	14.5213	15.9707	19.4217	22.1925	27.1275	27.917	24.9137	22.6431	20.3768	17.7769	15.87353333	16.6379	25.74566667	22.64453333	20.22540833	27.917	14.5213	15.292	14.3612	14.3871	14.9023	14.6311	14.8013	14.8722	14.9036	15.3313	15.9104	17.111	17.0531	15.56876667	14.64016667	14.85903333	16.11756667	15.29638333	17.111	14.3612	37.6085	37.5356	37.3971	37.1842	37.1462	37.019	37.0955	37.3796
392	Cymodocea nodosa	-1.975542602	36.89925317	15.3224	14.5213	14.5213	15.9707	19.4217	22.1925	27.1275	27.917	24.9137	22.6431	20.3768	17.7769	15.87353333	16.6379	25.74566667	22.64453333	20.22540833	27.917	14.5213	15.292	14.3612	14.3871	14.9023	14.6311	14.8013	14.8722	14.9036	15.3313	15.9104	17.111	17.0531	15.56876667	14.64016667	14.85903333	16.11756667	15.29638333	17.111	14.3612	37.6085	37.5356	37.3971	37.1842	37.1462	37.019	37.0955	37.3796
393	Cymodocea nodosa	-1.995792005	36.87669463	15.3224	14.5213	14.5213	15.9707	19.4217	22.1925	27.1275	27.917	24.9137	22.6431	20.3768	17.7769	15.87353333	16.6379	25.74566667	22.64453333	20.22540833	27.917	14.5213	15.292	14.3612	14.3871	14.9023	14.6311	14.8013	14.8722	14.9036	15.3313	15.9104	17.111	17.0531	15.56876667	14.64016667	14.85903333	16.11756667	15.29638333	17.111	14.3612	37.6085	37.5356	37.3971	37.1842	37.1462	37.019	37.0955	37.3796
394	Cymodocea nodosa	-1.993857543	36.85740829	15.3224	14.5213	14.5213	15.9707	19.4217	22.1925	27.1275	27.917	24.9137	22.6431	20.3768	17.7769	15.87353333	16.6379	25.74566667	22.64453333	20.22540833	27.917	14.5213	14.9634	14.3885	14.3687	14.4814	14.1655	14.2765	14.3905	14.315	14.4315	14.811	15.1537	15.2615	14.87113333	14.33853333	14.32733333	14.79873333	14.58393333	15.2615	14.1655	37.6085	37.5356	37.3971	37.1842	37.1462	37.019	37.0955	37.3796
395	Cymodocea nodosa	-2.008081527	36.83138881	15.3224	14.5213	14.5213	15.9707	19.4217	22.1925	27.1275	27.917	24.9137	22.6431	20.3768	17.7769	15.87353333	16.6379	25.74566667	22.64453333	20.22540833	27.917	14.5213	14.9634	14.3885	14.3687	14.4814	14.1655	14.2765	14.3905	14.315	14.4315	14.811	15.1537	15.2615	14.87113333	14.33853333	14.32733333	14.79873333	14.58393333	15.2615	14.1655	37.6085	37.5356	37.3971	37.1842	37.1462	37.019	37.0955	37.3796
396	Cymodocea nodosa	-2.026468629	36.83069495	15.3224	14.5213	14.5213	15.9707	19.4217	22.1925	27.1275	27.917	24.9137	22.6431	20.3768	17.7769	15.87353333	16.6379	25.74566667	22.64453333	20.22540833	27.917	14.5213	14.9634	14.3885	14.3687	14.4814	14.1655	14.2765	14.3905	14.315	14.4315	14.811	15.1537	15.2615	14.87113333	14.33853333	14.32733333	14.79873333	14.58393333	15.2615	14.1655	37.6085	37.5356	37.3971	37.1842	37.1462	37.019	37.0955	37.3796
397	Cymodocea nodosa	-2.046590363	36.81092015	15.3332	14.5436	14.5436	15.9876	19.3976	22.1677	27.1608	27.8469	24.753	22.4542	20.367	17.2452	15.70733333	16.64293333	25.72513333	22.52473333	20.15003333	27.8469	14.5436	14.9634	14.3885	14.3687	14.4814	14.1655	14.2765	14.3905	14.315	14.4315	14.811	15.1537	15.2615	14.87113333	14.33853333	14.32733333	14.79873333	14.58393333	15.2615	14.1655	37.6028	37.5362	37.4203	37.2201	37.1492	37.0087	37.0769	37.3745
398	Cymodocea nodosa	-2.054916598	36.80085928	15.3332	14.5436	14.5436	15.9876	19.3976	22.1677	27.1608	27.8469	24.753	22.4542	20.367	17.2452	15.70733333	16.64293333	25.72513333	22.52473333	20.15003333	27.8469	14.5436	14.9634	14.3885	14.3687	14.4814	14.1655	14.2765	14.3905	14.315	14.4315	14.811	15.1537	15.2615	14.87113333	14.33853333	14.32733333	14.79873333	14.58393333	15.2615	14.1655	37.6028	37.5362	37.4203	37.2201	37.1492	37.0087	37.0769	37.3745
399	Cymodocea nodosa	-2.073997553	36.76651356	15.3332	14.5436	14.5436	15.9876	19.3976	22.1677	27.1608	27.8469	24.753	22.4542	20.367	17.2452	15.70733333	16.64293333	25.72513333	22.52473333	20.15003333	27.8469	14.5436	13.9304	14.0846	14.0023	13.7759	13.68	13.7164	13.824	13.7491	13.5947	13.6907	13.6657	13.7635	13.92616667	13.8194	13.76316667	13.65036667	13.789775	14.0846	13.5947	37.6028	37.5362	37.4203	37.2201	37.1492	37.0087	37.0769	37.3745
400	Cymodocea nodosa	-2.097935478	36.75853425	15.3745	14.6507	14.6507	15.9759	19.421	22.2364	27.1915	27.6323	24.6417	22.0381	20.1608	16.8889	15.63803333	16.68253333	25.68673333	22.2802	20.071875	27.6323	14.6507	13.9304	14.0846	14.0023	13.7759	13.68	13.7164	13.824	13.7491	13.5947	13.6907	13.6657	13.7635	13.92616667	13.8194	13.76316667	13.65036667	13.789775	14.0846	13.5947	37.5272	37.5933	37.4868	37.2705	37.1693	37.0413	37.0606	37.291
401	Cymodocea nodosa	-2.109730977	36.74222871	15.3745	14.6507	14.6507	15.9759	19.421	22.2364	27.1915	27.6323	24.6417	22.0381	20.1608	16.8889	15.63803333	16.68253333	25.68673333	22.2802	20.071875	27.6323	14.6507	13.9304	14.0846	14.0023	13.7759	13.68	13.7164	13.824	13.7491	13.5947	13.6907	13.6657	13.7635	13.92616667	13.8194	13.76316667	13.65036667	13.789775	14.0846	13.5947	37.5272	37.5933	37.4868	37.2705	37.1693	37.0413	37.0606	37.291
402	Cymodocea nodosa	-2.1270773	36.72696395	15.3745	14.6507	14.6507	15.9759	19.421	22.2364	27.1915	27.6323	24.6417	22.0381	20.1608	16.8889	15.63803333	16.68253333	25.68673333	22.2802	20.071875	27.6323	14.6507	13.643	13.865	13.7748	13.6504	13.5609	13.5908	13.6547	13.6066	13.4263	13.4308	13.4248	13.4651	13.6577	13.66203333	13.61736667	13.4273	13.5911	13.865	13.4248	37.5272	37.5933	37.4868	37.2705	37.1693	37.0413	37.0606	37.291
403	Cymodocea nodosa	-2.244685366	36.77206438	15.3745	14.6507	14.6507	15.9759	19.421	22.2364	27.1915	27.6323	24.6417	22.0381	20.1608	16.8889	15.63803333	16.68253333	25.68673333	22.2802	20.071875	27.6323	14.6507	15.4754	14.2059	14.3589	15.1942	15.3023	15.9071	16.057	15.9678	15.5749	15.7849	17.5146	16.0879	15.2564	14.9518	15.9773	16.29146667	15.61924167	17.5146	14.2059	37.5272	37.5933	37.4868	37.2705	37.1693	37.0413	37.0606	37.291
404	Cymodocea nodosa	-2.267582512	36.79392075	15.358	14.6489	14.6489	15.9695	19.4161	22.247	27.238	27.6406	24.5982	21.9721	20.1396	16.9583	15.65506667	16.67816667	25.70853333	22.23663333	20.0696	27.6406	14.6489	15.3391	14.0899	14.3611	15.3568	16.8299	18.404	18.7291	20.0583	19.8527	18.9792	19.8997	17.1281	15.51903333	15.51593333	19.0638	19.5772	17.41899167	20.0583	14.0899	37.5194	37.6389	37.5075	37.2954	37.1938	37.0736	37.105	37.2558
405	Cymodocea nodosa	-2.218665882	36.74639183	15.358	14.6489	14.6489	15.9695	19.4161	22.247	27.238	27.6406	24.5982	21.9721	20.1396	16.9583	15.65506667	16.67816667	25.70853333	22.23663333	20.0696	27.6406	14.6489	15.4754	14.2059	14.3589	15.1942	15.3023	15.9071	16.057	15.9678	15.5749	15.7849	17.5146	16.0879	15.2564	14.9518	15.9773	16.29146667	15.61924167	17.5146	14.2059	37.5194	37.6389	37.5075	37.2954	37.1938	37.0736	37.105	37.2558
406	Cymodocea nodosa	-2.293601995	36.81438941	15.358	14.6489	14.6489	15.9695	19.4161	22.247	27.238	27.6406	24.5982	21.9721	20.1396	16.9583	15.65506667	16.67816667	25.70853333	22.23663333	20.0696	27.6406	14.6489	15.3391	14.0899	14.3611	15.3568	16.8299	18.404	18.7291	20.0583	19.8527	18.9792	19.8997	17.1281	15.51903333	15.51593333	19.0638	19.5772	17.41899167	20.0583	14.0899	37.5194	37.6389	37.5075	37.2954	37.1938	37.0736	37.105	37.2558
407	Cymodocea nodosa	-2.59936792	36.76452367	15.4763	14.6652	14.6652	15.9904	19.186	22.0636	27.0927	27.2193	24.2389	21.9334	19.645	16.7441	15.62853333	16.61386667	25.45853333	21.9391	19.91000833	27.2193	14.6652	15.1924	14.1678	14.4617	15.0168	14.708	14.9151	15.0688	14.8436	14.6329	14.8954	15.3977	15.1098	14.82333333	14.72883333	14.9425	14.97533333	14.8675	15.3977	14.1678	37.4791	37.6444	37.4238	37.2863	37.23	37.1875	37.0159	37.231
408	Cymodocea nodosa	-2.60145442	36.74509062	15.4763	14.6652	14.6652	15.9904	19.186	22.0636	27.0927	27.2193	24.2389	21.9334	19.645	16.7441	15.62853333	16.61386667	25.45853333	21.9391	19.91000833	27.2193	14.6652	15.1924	14.1678	14.4617	15.0168	14.708	14.9151	15.0688	14.8436	14.6329	14.8954	15.3977	15.1098	14.82333333	14.72883333	14.9425	14.97533333	14.8675	15.3977	14.1678	37.4791	37.6444	37.4238	37.2863	37.23	37.1875	37.0159	37.231
409	Cymodocea nodosa	-2.613162125	36.7214309	15.4763	14.6652	14.6652	15.9904	19.186	22.0636	27.0927	27.2193	24.2389	21.9334	19.645	16.7441	15.62853333	16.61386667	25.45853333	21.9391	19.91000833	27.2193	14.6652	15.5303	14.2158	14.4801	15.2211	15.4992	16.6296	16.0788	16.0124	16.0395	16.0553	17.0865	15.7482	15.16476667	15.0668	16.24026667	16.39376667	15.7164	17.0865	14.2158	37.4791	37.6444	37.4238	37.2863	37.23	37.1875	37.0159	37.231
410	Cymodocea nodosa	-2.628446653	36.70412342	15.4763	14.6652	14.6652	15.9904	19.186	22.0636	27.0927	27.2193	24.2389	21.9334	19.645	16.7441	15.62853333	16.61386667	25.45853333	21.9391	19.91000833	27.2193	14.6652	15.5303	14.2158	14.4801	15.2211	15.4992	16.6296	16.0788	16.0124	16.0395	16.0553	17.0865	15.7482	15.16476667	15.0668	16.24026667	16.39376667	15.7164	17.0865	14.2158	37.4791	37.6444	37.4238	37.2863	37.23	37.1875	37.0159	37.231
411	Cymodocea nodosa	-2.648891297	36.69359818	15.4763	14.6652	14.6652	15.9904	19.186	22.0636	27.0927	27.2193	24.2389	21.9334	19.645	16.7441	15.62853333	16.61386667	25.45853333	21.9391	19.91000833	27.2193	14.6652	15.5303	14.2158	14.4801	15.2211	15.4992	16.6296	16.0788	16.0124	16.0395	16.0553	17.0865	15.7482	15.16476667	15.0668	16.24026667	16.39376667	15.7164	17.0865	14.2158	37.4791	37.6444	37.4238	37.2863	37.23	37.1875	37.0159	37.231
412	Cymodocea nodosa	-2.665983658	36.6814214	15.3492	14.6356	14.6356	16.0086	19.3501	22.2635	27.2407	27.5897	24.5311	22.0155	20.0352	16.8377	15.6075	16.66476667	25.69796667	22.19393333	20.04104167	27.5897	14.6356	15.5303	14.2158	14.4801	15.2211	15.4992	16.6296	16.0788	16.0124	16.0395	16.0553	17.0865	15.7482	15.16476667	15.0668	16.24026667	16.39376667	15.7164	17.0865	14.2158	37.5126	37.6749	37.4896	37.309	37.2306	37.1227	37.0922	37.2351
413	Cymodocea nodosa	-2.690141874	36.67551377	15.3492	14.6356	14.6356	16.0086	19.3501	22.2635	27.2407	27.5897	24.5311	22.0155	20.0352	16.8377	15.6075	16.66476667	25.69796667	22.19393333	20.04104167	27.5897	14.6356	14.3123	14.1885	14.3342	14.4131	13.9695	14.0361	13.8019	13.7657	13.6315	13.808	13.8571	13.9335	14.14476667	14.23893333	13.8679	13.76553333	14.00428333	14.4131	13.6315	37.5126	37.6749	37.4896	37.309	37.2306	37.1227	37.0922	37.2351
414	Cymodocea nodosa	-2.716518396	36.67817691	15.3492	14.6356	14.6356	16.0086	19.3501	22.2635	27.2407	27.5897	24.5311	22.0155	20.0352	16.8377	15.6075	16.66476667	25.69796667	22.19393333	20.04104167	27.5897	14.6356	14.3123	14.1885	14.3342	14.4131	13.9695	14.0361	13.8019	13.7657	13.6315	13.808	13.8571	13.9335	14.14476667	14.23893333	13.8679	13.76553333	14.00428333	14.4131	13.6315	37.5126	37.6749	37.4896	37.309	37.2306	37.1227	37.0922	37.2351
415	Cymodocea nodosa	-2.741526748	36.6773609	15.3492	14.6356	14.6356	16.0086	19.3501	22.2635	27.2407	27.5897	24.5311	22.0155	20.0352	16.8377	15.6075	16.66476667	25.69796667	22.19393333	20.04104167	27.5897	14.6356	14.8366	14.2435	14.4502	14.7797	14.3338	14.5919	14.2164	14.2553	14.151	14.2766	14.2897	14.5289	14.53633333	14.52123333	14.35453333	14.2391	14.4128	14.8366	14.151	37.5126	37.6749	37.4896	37.309	37.2306	37.1227	37.0922	37.2351
416	Cymodocea nodosa	-3.286805258	36.73918793	15.2721	14.7044	14.7044	16.1084	18.7503	21.5635	26.3521	24.885	22.0181	21.0605	18.8703	16.7642	15.58023333	16.52103333	24.26686667	20.64963333	19.25444167	26.3521	14.7044	13.2368	13.2513	13.2529	13.268	13.2599	13.3019	13.3474	13.2969	13.2561	13.2623	13.2578	13.2658	13.2513	13.26026667	13.3154	13.25873333	13.271425	13.3474	13.2368	37.4699	37.7695	37.4859	36.9807	37.0464	37.2903	37.0115	37.0715
417	Cymodocea nodosa	-3.29512184	36.73828884	15.2721	14.7044	14.7044	16.1084	18.7503	21.5635	26.3521	24.885	22.0181	21.0605	18.8703	16.7642	15.58023333	16.52103333	24.26686667	20.64963333	19.25444167	26.3521	14.7044	13.2368	13.2513	13.2529	13.268	13.2599	13.3019	13.3474	13.2969	13.2561	13.2623	13.2578	13.2658	13.2513	13.26026667	13.3154	13.25873333	13.271425	13.3474	13.2368	37.4699	37.7695	37.4859	36.9807	37.0464	37.2903	37.0115	37.0715
418	Cymodocea nodosa	-3.551587243	36.71199046	15.2721	14.7044	14.7044	16.1084	18.7503	21.5635	26.3521	24.885	22.0181	21.0605	18.8703	16.7642	15.58023333	16.52103333	24.26686667	20.64963333	19.25444167	26.3521	14.7044	13.7201	13.6331	13.8373	13.9853	13.668	13.4828	13.4818	13.4652	13.4702	13.5394	13.6098	13.5564	13.63653333	13.8302	13.4766	13.5398	13.62078333	13.9853	13.4652	37.4699	37.7695	37.4859	36.9807	37.0464	37.2903	37.0115	37.0715
419	Cymodocea nodosa	-3.564174502	36.71266477	15.2721	14.7044	14.7044	16.1084	18.7503	21.5635	26.3521	24.885	22.0181	21.0605	18.8703	16.7642	15.58023333	16.52103333	24.26686667	20.64963333	19.25444167	26.3521	14.7044	13.7201	13.6331	13.8373	13.9853	13.668	13.4828	13.4818	13.4652	13.4702	13.5394	13.6098	13.5564	13.63653333	13.8302	13.4766	13.5398	13.62078333	13.9853	13.4652	37.4699	37.7695	37.4859	36.9807	37.0464	37.2903	37.0115	37.0715
420	Cymodocea nodosa	-3.576986534	36.71783454	15.2721	14.7044	14.7044	16.1084	18.7503	21.5635	26.3521	24.885	22.0181	21.0605	18.8703	16.7642	15.58023333	16.52103333	24.26686667	20.64963333	19.25444167	26.3521	14.7044	13.7201	13.6331	13.8373	13.9853	13.668	13.4828	13.4818	13.4652	13.4702	13.5394	13.6098	13.5564	13.63653333	13.8302	13.4766	13.5398	13.62078333	13.9853	13.4652	37.4699	37.7695	37.4859	36.9807	37.0464	37.2903	37.0115	37.0715
421	Cymodocea nodosa	-3.585752661	36.72255476	15.3492	14.6356	14.6356	16.0086	19.3501	22.2635	27.2407	27.5897	24.5311	22.0155	20.0352	16.8377	15.6075	16.66476667	25.69796667	22.19393333	20.04104167	27.5897	14.6356	13.7201	13.6331	13.8373	13.9853	13.668	13.4828	13.4818	13.4652	13.4702	13.5394	13.6098	13.5564	13.63653333	13.8302	13.4766	13.5398	13.62078333	13.9853	13.4652	37.5126	37.6749	37.4896	37.309	37.2306	37.1227	37.0922	37.2351
422	Cymodocea nodosa	-3.793335307	36.74385396	14.7649	14.8408	14.8408	16.2914	18.6683	20.8225	25.058	24.4304	21.0345	19.7409	18.4513	16.5024	15.36936667	16.60016667	23.43696667	19.74223333	18.78718333	25.058	14.7649	13.2563	13.289	13.2971	13.3273	13.3059	13.3256	13.3639	13.3527	13.3119	13.3306	13.3356	13.3435	13.29626667	13.3101	13.3474	13.32603333	13.31995	13.3639	13.2563	36.8093	36.9938	36.7958	36.8571	36.5525	36.4336	37.1242	37.0793
423	Cymodocea nodosa	-3.807100802	36.74665007	14.7649	14.8408	14.8408	16.2914	18.6683	20.8225	25.058	24.4304	21.0345	19.7409	18.4513	16.5024	15.36936667	16.60016667	23.43696667	19.74223333	18.78718333	25.058	14.7649	13.2563	13.289	13.2971	13.3273	13.3059	13.3256	13.3639	13.3527	13.3119	13.3306	13.3356	13.3435	13.29626667	13.3101	13.3474	13.32603333	13.31995	13.3639	13.2563	36.8093	36.9938	36.7958	36.8571	36.5525	36.4336	37.1242	37.0793
424	Cymodocea nodosa	-3.782365928	36.73783155	14.7649	14.8408	14.8408	16.2914	18.6683	20.8225	25.058	24.4304	21.0345	19.7409	18.4513	16.5024	15.36936667	16.60016667	23.43696667	19.74223333	18.78718333	25.058	14.7649	13.2563	13.289	13.2971	13.3273	13.3059	13.3256	13.3639	13.3527	13.3119	13.3306	13.3356	13.3435	13.29626667	13.3101	13.3474	13.32603333	13.31995	13.3639	13.2563	36.8093	36.9938	36.7958	36.8571	36.5525	36.4336	37.1242	37.0793
425	Cymodocea nodosa	-3.819145609	36.74987636	14.7649	14.8408	14.8408	16.2914	18.6683	20.8225	25.058	24.4304	21.0345	19.7409	18.4513	16.5024	15.36936667	16.60016667	23.43696667	19.74223333	18.78718333	25.058	14.7649	13.2563	13.289	13.2971	13.3273	13.3059	13.3256	13.3639	13.3527	13.3119	13.3306	13.3356	13.3435	13.29626667	13.3101	13.3474	13.32603333	13.31995	13.3639	13.2563	36.8093	36.9938	36.7958	36.8571	36.5525	36.4336	37.1242	37.0793
426	Cymodocea nodosa	-4.814452874	36.49407543	14.7649	14.8408	14.8408	16.2914	18.6683	20.8225	25.058	24.4304	21.0345	19.7409	18.4513	16.5024	15.36936667	16.60016667	23.43696667	19.74223333	18.78718333	25.058	14.7649	13.3567	13.2933	13.4028	13.4778	13.4674	13.46	13.4565	13.4595	13.4064	13.3911	13.4087	13.408	13.35266667	13.44933333	13.45866667	13.40206667	13.41568333	13.4778	13.2933	36.8093	36.9938	36.7958	36.8571	36.5525	36.4336	37.1242	37.0793
427	Cymodocea nodosa	-4.798373726	36.4910098	14.7649	14.8408	14.8408	16.2914	18.6683	20.8225	25.058	24.4304	21.0345	19.7409	18.4513	16.5024	15.36936667	16.60016667	23.43696667	19.74223333	18.78718333	25.058	14.7649	13.3567	13.2933	13.4028	13.4778	13.4674	13.46	13.4565	13.4595	13.4064	13.3911	13.4087	13.408	13.35266667	13.44933333	13.45866667	13.40206667	13.41568333	13.4778	13.2933	36.8093	36.9938	36.7958	36.8571	36.5525	36.4336	37.1242	37.0793
428	Cymodocea nodosa	-4.829076925	36.49639158	14.7649	14.8408	14.8408	16.2914	18.6683	20.8225	25.058	24.4304	21.0345	19.7409	18.4513	16.5024	15.36936667	16.60016667	23.43696667	19.74223333	18.78718333	25.058	14.7649	13.3567	13.2933	13.4028	13.4778	13.4674	13.46	13.4565	13.4595	13.4064	13.3911	13.4087	13.408	13.35266667	13.44933333	13.45866667	13.40206667	13.41568333	13.4778	13.2933	36.8093	36.9938	36.7958	36.8571	36.5525	36.4336	37.1242	37.0793
429	Cymodocea nodosa	-5.176777559	36.40098017	15.0405	14.7216	14.7216	16.0012	18.1737	20.378	24.6044	24.0111	20.5129	19.3926	18.3807	16.5281	15.43006667	16.29883333	22.99783333	19.42873333	18.53886667	24.6044	14.7216	14.9895	14.0958	14.3096	15.2471	15.088	15.0907	14.7536	15.2923	14.7408	14.9044	16.6084	16.1395	15.07493333	14.88156667	15.04553333	15.41786667	15.104975	16.6084	14.0958	36.6874	36.9025	36.6888	36.6623	36.3968	36.3568	36.8247	36.9809
430	Cymodocea nodosa	-5.224156552	36.3450258	15.3492	14.6356	14.6356	16.0086	19.3501	22.2635	27.2407	27.5897	24.5311	22.0155	20.0352	16.8377	15.6075	16.66476667	25.69796667	22.19393333	20.04104167	27.5897	14.6356	15.176	14.2809	14.5082	15.287	15.8218	16.1322	15.6277	15.7159	15.1058	15.4077	17.2878	16.303	15.2533	15.20566667	15.82526667	15.93376667	15.5545	17.2878	14.2809	37.5126	37.6749	37.4896	37.309	37.2306	37.1227	37.0922	37.2351
431	Cymodocea nodosa	7.50821031	43.77183396	15.0892	13.6436	13.6436	15.0328	17.3512	22.2859	24.8918	24.5927	22.5487	19.9332	17.6713	15.8268	14.8532	15.34253333	23.92346667	20.05106667	18.54256667	24.8918	13.6436	15.0911	13.8458	13.5979	14.2829	14.8254	15.851	16.281	16.5677	17.7628	19.6607	17.5818	15.8022	14.91303333	14.2354	16.23323333	18.3351	15.92919167	19.6607	13.5979	38.0428	38.0649	38.1846	38.0026	37.9684	38.1111	38.1078	38.0666
432	Cymodocea nodosa	7.501284808	43.76979763	15.0892	13.6436	13.6436	15.0328	17.3512	22.2859	24.8918	24.5927	22.5487	19.9332	17.6713	15.8268	14.8532	15.34253333	23.92346667	20.05106667	18.54256667	24.8918	13.6436	15.0911	13.8458	13.5979	14.2829	14.8254	15.851	16.281	16.5677	17.7628	19.6607	17.5818	15.8022	14.91303333	14.2354	16.23323333	18.3351	15.92919167	19.6607	13.5979	38.0428	38.0649	38.1846	38.0026	37.9684	38.1111	38.1078	38.0666
433	Cymodocea nodosa	7.492599879	43.76644629	15.0892	13.6436	13.6436	15.0328	17.3512	22.2859	24.8918	24.5927	22.5487	19.9332	17.6713	15.8268	14.8532	15.34253333	23.92346667	20.05106667	18.54256667	24.8918	13.6436	15.0911	13.8458	13.5979	14.2829	14.8254	15.851	16.281	16.5677	17.7628	19.6607	17.5818	15.8022	14.91303333	14.2354	16.23323333	18.3351	15.92919167	19.6607	13.5979	38.0428	38.0649	38.1846	38.0026	37.9684	38.1111	38.1078	38.0666
434	Cymodocea nodosa	7.510973219	43.77556389	15.0892	13.6436	13.6436	15.0328	17.3512	22.2859	24.8918	24.5927	22.5487	19.9332	17.6713	15.8268	14.8532	15.34253333	23.92346667	20.05106667	18.54256667	24.8918	13.6436	15.0911	13.8458	13.5979	14.2829	14.8254	15.851	16.281	16.5677	17.7628	19.6607	17.5818	15.8022	14.91303333	14.2354	16.23323333	18.3351	15.92919167	19.6607	13.5979	38.0428	38.0649	38.1846	38.0026	37.9684	38.1111	38.1078	38.0666
435	Cymodocea nodosa	7.516775326	43.77846494	15.0892	13.6436	13.6436	15.0328	17.3512	22.2859	24.8918	24.5927	22.5487	19.9332	17.6713	15.8268	14.8532	15.34253333	23.92346667	20.05106667	18.54256667	24.8918	13.6436	15.0911	13.8458	13.5979	14.2829	14.8254	15.851	16.281	16.5677	17.7628	19.6607	17.5818	15.8022	14.91303333	14.2354	16.23323333	18.3351	15.92919167	19.6607	13.5979	38.0428	38.0649	38.1846	38.0026	37.9684	38.1111	38.1078	38.0666
436	Cymodocea nodosa	7.485908943	43.75731695	15.0892	13.6436	13.6436	15.0328	17.3512	22.2859	24.8918	24.5927	22.5487	19.9332	17.6713	15.8268	14.8532	15.34253333	23.92346667	20.05106667	18.54256667	24.8918	13.6436	15.0911	13.8458	13.5979	14.2829	14.8254	15.851	16.281	16.5677	17.7628	19.6607	17.5818	15.8022	14.91303333	14.2354	16.23323333	18.3351	15.92919167	19.6607	13.5979	38.0428	38.0649	38.1846	38.0026	37.9684	38.1111	38.1078	38.0666
437	Cymodocea nodosa	7.462898616	43.75829571	14.9512	13.6105	13.6105	15.0553	17.3636	22.2905	24.8124	24.5815	22.5338	19.8584	17.5915	15.748	14.7699	15.34313333	23.8948	19.99456667	18.5006	24.8124	13.6105	14.9541	13.7073	13.5739	14.7252	16.3646	19.8678	21.0097	21.4758	22.0763	19.8474	17.5827	15.7452	14.8022	14.8879	20.78443333	19.83546667	17.5775	22.0763	13.5739	38.0484	38.0634	38.1841	38.0091	37.9601	38.1084	38.1046	38.0604
438	Cymodocea nodosa	7.251416223	43.69035228	15.0338	13.6843	13.6843	15.0325	17.2436	22.322	24.7002	24.5673	22.5115	19.869	17.7293	15.7964	14.83816667	15.32013333	23.86316667	20.0366	18.51451667	24.7002	13.6843	13.5272	13.5917	13.68	13.5517	13.5984	13.5589	13.5286	13.516	13.486	13.3741	13.3361	13.4776	13.53216667	13.61003333	13.5345	13.39873333	13.51885833	13.68	13.3361	38.0452	38.0673	38.1934	38.0346	37.938	38.1301	38.1154	38.1034
439	Cymodocea nodosa	6.659243231	43.19191375	14.9834	13.6566	13.6566	14.8457	17.1968	22.2647	24.4227	24.2359	22.4639	19.7705	17.6926	15.7487	14.79623333	15.23303333	23.6411	19.97566667	18.41150833	24.4227	13.6566	14.7011	13.8871	13.6302	13.6713	13.8129	13.9299	14.0026	14.0723	14.1154	14.3291	14.407	14.3441	14.31076667	13.7048	14.0016	14.28383333	14.07525	14.7011	13.6302	38.0504	38.064	38.129	38.1331	37.9384	38.1087	38.1483	38.148
440	Cymodocea nodosa	6.647082513	43.17061406	15.0242	13.6465	13.6465	14.7606	17.0744	22.2076	24.229	23.7633	22.2484	19.7222	17.6277	15.7413	14.804	15.1605	23.39996667	19.8661	18.30764167	24.229	13.6465	14.7011	13.8871	13.6302	13.6713	13.8129	13.9299	14.0026	14.0723	14.1154	14.3291	14.407	14.3441	14.31076667	13.7048	14.0016	14.28383333	14.07525	14.7011	13.6302	38.0569	38.0703	38.1217	38.1456	37.9841	38.11	38.1512	38.1266
441	Cymodocea nodosa	6.634921795	43.17002445	15.0242	13.6465	13.6465	14.7606	17.0744	22.2076	24.229	23.7633	22.2484	19.7222	17.6277	15.7413	14.804	15.1605	23.39996667	19.8661	18.30764167	24.229	13.6465	14.7011	13.8871	13.6302	13.6713	13.8129	13.9299	14.0026	14.0723	14.1154	14.3291	14.407	14.3441	14.31076667	13.7048	14.0016	14.28383333	14.07525	14.7011	13.6302	38.0569	38.0703	38.1217	38.1456	37.9841	38.11	38.1512	38.1266
442	Cymodocea nodosa	6.629983806	43.16648679	15.0242	13.6465	13.6465	14.7606	17.0744	22.2076	24.229	23.7633	22.2484	19.7222	17.6277	15.7413	14.804	15.1605	23.39996667	19.8661	18.30764167	24.229	13.6465	13.3	13.3302	13.3747	13.3925	13.467	13.4308	13.2876	13.2781	13.3097	13.3362	13.3645	13.3714	13.33386667	13.4114	13.33216667	13.3368	13.35355833	13.467	13.2781	38.0569	38.0703	38.1217	38.1456	37.9841	38.11	38.1512	38.1266
443	Cymodocea nodosa	6.604496968	43.17258615	15.0242	13.6465	13.6465	14.7606	17.0744	22.2076	24.229	23.7633	22.2484	19.7222	17.6277	15.7413	14.804	15.1605	23.39996667	19.8661	18.30764167	24.229	13.6465	13.3	13.3302	13.3747	13.3925	13.467	13.4308	13.2876	13.2781	13.3097	13.3362	13.3645	13.3714	13.33386667	13.4114	13.33216667	13.3368	13.35355833	13.467	13.2781	38.0569	38.0703	38.1217	38.1456	37.9841	38.11	38.1512	38.1266
444	Cymodocea nodosa	6.599098922	43.18057526	15.0242	13.6465	13.6465	14.7606	17.0744	22.2076	24.229	23.7633	22.2484	19.7222	17.6277	15.7413	14.804	15.1605	23.39996667	19.8661	18.30764167	24.229	13.6465	13.3	13.3302	13.3747	13.3925	13.467	13.4308	13.2876	13.2781	13.3097	13.3362	13.3645	13.3714	13.33386667	13.4114	13.33216667	13.3368	13.35355833	13.467	13.2781	38.0569	38.0703	38.1217	38.1456	37.9841	38.11	38.1512	38.1266
445	Cymodocea nodosa	6.382571462	43.00573685	15.0242	13.6465	13.6465	14.7606	17.0744	22.2076	24.229	23.7633	22.2484	19.7222	17.6277	15.7413	14.804	15.1605	23.39996667	19.8661	18.30764167	24.229	13.6465	12.8533	12.8574	12.8506	12.8548	12.8446	12.838	12.8357	12.837	12.8441	12.8527	12.8527	12.8535	12.85473333	12.85	12.8369	12.84983333	12.84786667	12.8574	12.8357	38.0569	38.0703	38.1217	38.1456	37.9841	38.11	38.1512	38.1266
446	Cymodocea nodosa	6.381570107	43.00827153	15.0242	13.6465	13.6465	14.7606	17.0744	22.2076	24.229	23.7633	22.2484	19.7222	17.6277	15.7413	14.804	15.1605	23.39996667	19.8661	18.30764167	24.229	13.6465	12.8533	12.8574	12.8506	12.8548	12.8446	12.838	12.8357	12.837	12.8441	12.8527	12.8527	12.8535	12.85473333	12.85	12.8369	12.84983333	12.84786667	12.8574	12.8357	38.0569	38.0703	38.1217	38.1456	37.9841	38.11	38.1512	38.1266
447	Cymodocea nodosa	6.110864892	43.03753749	14.4348	13.4691	13.4691	14.7246	16.1297	21.4713	23.3942	21.2931	20.5275	19.186	16.9627	15.1368	14.3469	14.77446667	22.05286667	18.89206667	17.516575	23.3942	13.4691	14.878	13.7975	13.5715	13.6414	13.9042	14.0933	14.2209	14.3008	14.5571	15.7661	15.6031	15.0954	14.5903	13.7057	14.205	15.30876667	14.45244167	15.7661	13.5715	38.1096	38.1436	38.1327	38.2259	38.0963	38.0594	37.9878	38.0175
448	Cymodocea nodosa	6.113616524	43.03745656	14.4348	13.4691	13.4691	14.7246	16.1297	21.4713	23.3942	21.2931	20.5275	19.186	16.9627	15.1368	14.3469	14.77446667	22.05286667	18.89206667	17.516575	23.3942	13.4691	14.878	13.7975	13.5715	13.6414	13.9042	14.0933	14.2209	14.3008	14.5571	15.7661	15.6031	15.0954	14.5903	13.7057	14.205	15.30876667	14.45244167	15.7661	13.5715	38.1096	38.1436	38.1327	38.2259	38.0963	38.0594	37.9878	38.0175
449	Cymodocea nodosa	6.116044435	43.03745656	14.4348	13.4691	13.4691	14.7246	16.1297	21.4713	23.3942	21.2931	20.5275	19.186	16.9627	15.1368	14.3469	14.77446667	22.05286667	18.89206667	17.516575	23.3942	13.4691	14.878	13.7975	13.5715	13.6414	13.9042	14.0933	14.2209	14.3008	14.5571	15.7661	15.6031	15.0954	14.5903	13.7057	14.205	15.30876667	14.45244167	15.7661	13.5715	38.1096	38.1436	38.1327	38.2259	38.0963	38.0594	37.9878	38.0175
450	Cymodocea nodosa	6.118472346	43.03684958	14.4348	13.4691	13.4691	14.7246	16.1297	21.4713	23.3942	21.2931	20.5275	19.186	16.9627	15.1368	14.3469	14.77446667	22.05286667	18.89206667	17.516575	23.3942	13.4691	14.878	13.7975	13.5715	13.6414	13.9042	14.0933	14.2209	14.3008	14.5571	15.7661	15.6031	15.0954	14.5903	13.7057	14.205	15.30876667	14.45244167	15.7661	13.5715	38.1096	38.1436	38.1327	38.2259	38.0963	38.0594	37.9878	38.0175
451	Cymodocea nodosa	6.120414674	43.0372947	14.4348	13.4691	13.4691	14.7246	16.1297	21.4713	23.3942	21.2931	20.5275	19.186	16.9627	15.1368	14.3469	14.77446667	22.05286667	18.89206667	17.516575	23.3942	13.4691	14.878	13.7975	13.5715	13.6414	13.9042	14.0933	14.2209	14.3008	14.5571	15.7661	15.6031	15.0954	14.5903	13.7057	14.205	15.30876667	14.45244167	15.7661	13.5715	38.1096	38.1436	38.1327	38.2259	38.0963	38.0594	37.9878	38.0175
452	Cymodocea nodosa	6.107789539	43.03846819	14.4348	13.4691	13.4691	14.7246	16.1297	21.4713	23.3942	21.2931	20.5275	19.186	16.9627	15.1368	14.3469	14.77446667	22.05286667	18.89206667	17.516575	23.3942	13.4691	14.878	13.7975	13.5715	13.6414	13.9042	14.0933	14.2209	14.3008	14.5571	15.7661	15.6031	15.0954	14.5903	13.7057	14.205	15.30876667	14.45244167	15.7661	13.5715	38.1096	38.1436	38.1327	38.2259	38.0963	38.0594	37.9878	38.0175
453	Cymodocea nodosa	6.125079521	43.07337539	14.4348	13.4691	13.4691	14.7246	16.1297	21.4713	23.3942	21.2931	20.5275	19.186	16.9627	15.1368	14.3469	14.77446667	22.05286667	18.89206667	17.516575	23.3942	13.4691	14.878	13.7975	13.5715	13.6414	13.9042	14.0933	14.2209	14.3008	14.5571	15.7661	15.6031	15.0954	14.5903	13.7057	14.205	15.30876667	14.45244167	15.7661	13.5715	38.1096	38.1436	38.1327	38.2259	38.0963	38.0594	37.9878	38.0175
454	Cymodocea nodosa	5.902366419	43.08371513	14.4348	13.4691	13.4691	14.7246	16.1297	21.4713	23.3942	21.2931	20.5275	19.186	16.9627	15.1368	14.3469	14.77446667	22.05286667	18.89206667	17.516575	23.3942	13.4691	12.8552	12.8623	12.8602	12.8612	12.863	12.8516	12.8422	12.8432	12.852	12.8677	12.8589	12.8628	12.8601	12.86146667	12.84566667	12.85953333	12.85669167	12.8677	12.8422	38.1096	38.1436	38.1327	38.2259	38.0963	38.0594	37.9878	38.0175
455	Cymodocea nodosa	5.902754096	43.08720107	14.4348	13.4691	13.4691	14.7246	16.1297	21.4713	23.3942	21.2931	20.5275	19.186	16.9627	15.1368	14.3469	14.77446667	22.05286667	18.89206667	17.516575	23.3942	13.4691	12.8552	12.8623	12.8602	12.8612	12.863	12.8516	12.8422	12.8432	12.852	12.8677	12.8589	12.8628	12.8601	12.86146667	12.84566667	12.85953333	12.85669167	12.8677	12.8422	38.1096	38.1436	38.1327	38.2259	38.0963	38.0594	37.9878	38.0175
456	Cymodocea nodosa	5.899118281	43.08137513	14.4348	13.4691	13.4691	14.7246	16.1297	21.4713	23.3942	21.2931	20.5275	19.186	16.9627	15.1368	14.3469	14.77446667	22.05286667	18.89206667	17.516575	23.3942	13.4691	12.8552	12.8623	12.8602	12.8612	12.863	12.8516	12.8422	12.8432	12.852	12.8677	12.8589	12.8628	12.8601	12.86146667	12.84566667	12.85953333	12.85669167	12.8677	12.8422	38.1096	38.1436	38.1327	38.2259	38.0963	38.0594	37.9878	38.0175
457	Cymodocea nodosa	5.795224072	43.07173709	14.4348	13.4691	13.4691	14.7246	16.1297	21.4713	23.3942	21.2931	20.5275	19.186	16.9627	15.1368	14.3469	14.77446667	22.05286667	18.89206667	17.516575	23.3942	13.4691	14.6967	13.5409	13.5241	13.7053	14.0071	14.3135	14.3948	14.5435	15.0691	17.6348	16.495	15.3155	14.5177	13.7455	14.41726667	16.39963333	14.770025	17.6348	13.5241	38.1096	38.1436	38.1327	38.2259	38.0963	38.0594	37.9878	38.0175
458	Cymodocea nodosa	5.790752496	43.07166528	14.4348	13.4691	13.4691	14.7246	16.1297	21.4713	23.3942	21.2931	20.5275	19.186	16.9627	15.1368	14.3469	14.77446667	22.05286667	18.89206667	17.516575	23.3942	13.4691	14.6967	13.5409	13.5241	13.7053	14.0071	14.3135	14.3948	14.5435	15.0691	17.6348	16.495	15.3155	14.5177	13.7455	14.41726667	16.39963333	14.770025	17.6348	13.5241	38.1096	38.1436	38.1327	38.2259	38.0963	38.0594	37.9878	38.0175
459	Cymodocea nodosa	5.798457076	43.07355449	14.4348	13.4691	13.4691	14.7246	16.1297	21.4713	23.3942	21.2931	20.5275	19.186	16.9627	15.1368	14.3469	14.77446667	22.05286667	18.89206667	17.516575	23.3942	13.4691	14.6967	13.5409	13.5241	13.7053	14.0071	14.3135	14.3948	14.5435	15.0691	17.6348	16.495	15.3155	14.5177	13.7455	14.41726667	16.39963333	14.770025	17.6348	13.5241	38.1096	38.1436	38.1327	38.2259	38.0963	38.0594	37.9878	38.0175
460	Cymodocea nodosa	5.803887279	43.0747751	14.4348	13.4691	13.4691	14.7246	16.1297	21.4713	23.3942	21.2931	20.5275	19.186	16.9627	15.1368	14.3469	14.77446667	22.05286667	18.89206667	17.516575	23.3942	13.4691	14.6967	13.5409	13.5241	13.7053	14.0071	14.3135	14.3948	14.5435	15.0691	17.6348	16.495	15.3155	14.5177	13.7455	14.41726667	16.39963333	14.770025	17.6348	13.5241	38.1096	38.1436	38.1327	38.2259	38.0963	38.0594	37.9878	38.0175
461	Cymodocea nodosa	5.814301948	43.10539423	14.4348	13.4691	13.4691	14.7246	16.1297	21.4713	23.3942	21.2931	20.5275	19.186	16.9627	15.1368	14.3469	14.77446667	22.05286667	18.89206667	17.516575	23.3942	13.4691	14.4373	13.2473	13.4474	14.4891	15.3527	19.0764	19.5374	18.2488	19.4591	19.1498	16.9553	15.1251	14.2699	14.42973333	18.9542	18.5214	16.54380833	19.5374	13.2473	38.1096	38.1436	38.1327	38.2259	38.0963	38.0594	37.9878	38.0175
462	Cymodocea nodosa	5.81319105	43.10886578	14.4348	13.4691	13.4691	14.7246	16.1297	21.4713	23.3942	21.2931	20.5275	19.186	16.9627	15.1368	14.3469	14.77446667	22.05286667	18.89206667	17.516575	23.3942	13.4691	14.4373	13.2473	13.4474	14.4891	15.3527	19.0764	19.5374	18.2488	19.4591	19.1498	16.9553	15.1251	14.2699	14.42973333	18.9542	18.5214	16.54380833	19.5374	13.2473	38.1096	38.1436	38.1327	38.2259	38.0963	38.0594	37.9878	38.0175
463	Cymodocea nodosa	5.809858356	43.11337881	14.4348	13.4691	13.4691	14.7246	16.1297	21.4713	23.3942	21.2931	20.5275	19.186	16.9627	15.1368	14.3469	14.77446667	22.05286667	18.89206667	17.516575	23.3942	13.4691	14.4373	13.2473	13.4474	14.4891	15.3527	19.0764	19.5374	18.2488	19.4591	19.1498	16.9553	15.1251	14.2699	14.42973333	18.9542	18.5214	16.54380833	19.5374	13.2473	38.1096	38.1436	38.1327	38.2259	38.0963	38.0594	37.9878	38.0175
464	Cymodocea nodosa	5.770907496	43.12455722	14.4348	13.4691	13.4691	14.7246	16.1297	21.4713	23.3942	21.2931	20.5275	19.186	16.9627	15.1368	14.3469	14.77446667	22.05286667	18.89206667	17.516575	23.3942	13.4691	14.4373	13.2473	13.4474	14.4891	15.3527	19.0764	19.5374	18.2488	19.4591	19.1498	16.9553	15.1251	14.2699	14.42973333	18.9542	18.5214	16.54380833	19.5374	13.2473	38.1096	38.1436	38.1327	38.2259	38.0963	38.0594	37.9878	38.0175
465	Cymodocea nodosa	5.766949922	43.12823707	14.4348	13.4691	13.4691	14.7246	16.1297	21.4713	23.3942	21.2931	20.5275	19.186	16.9627	15.1368	14.3469	14.77446667	22.05286667	18.89206667	17.516575	23.3942	13.4691	14.4373	13.2473	13.4474	14.4891	15.3527	19.0764	19.5374	18.2488	19.4591	19.1498	16.9553	15.1251	14.2699	14.42973333	18.9542	18.5214	16.54380833	19.5374	13.2473	38.1096	38.1436	38.1327	38.2259	38.0963	38.0594	37.9878	38.0175
466	Cymodocea nodosa	4.898853909	43.37122426	14.1962	13.3201	13.3201	14.4172	15.6042	20.7056	22.3728	20.5118	19.9111	19.0302	17.1154	14.7998	14.10536667	14.44716667	21.19673333	18.68556667	17.10870833	22.3728	13.3201	14.0914	12.4667	12.6828	13.143	14.0352	15.4578	15.8967	15.2269	16.0553	18.3617	17.5386	14.9125	13.82353333	13.287	15.52713333	17.31853333	14.98905	18.3617	12.4667	38.1123	38.1347	38.1319	37.9826	37.939	38.0919	38.0392	38.0371
467	Cymodocea nodosa	4.873752082	43.37384337	14.1962	13.3201	13.3201	14.4172	15.6042	20.7056	22.3728	20.5118	19.9111	19.0302	17.1154	14.7998	14.10536667	14.44716667	21.19673333	18.68556667	17.10870833	22.3728	13.3201	14.0914	12.4667	12.6828	13.143	14.0352	15.4578	15.8967	15.2269	16.0553	18.3617	17.5386	14.9125	13.82353333	13.287	15.52713333	17.31853333	14.98905	18.3617	12.4667	38.1123	38.1347	38.1319	37.9826	37.939	38.0919	38.0392	38.0371
468	Cymodocea nodosa	4.860198393	43.38529528	14.1962	13.3201	13.3201	14.4172	15.6042	20.7056	22.3728	20.5118	19.9111	19.0302	17.1154	14.7998	14.10536667	14.44716667	21.19673333	18.68556667	17.10870833	22.3728	13.3201	14.0914	12.4667	12.6828	13.143	14.0352	15.4578	15.8967	15.2269	16.0553	18.3617	17.5386	14.9125	13.82353333	13.287	15.52713333	17.31853333	14.98905	18.3617	12.4667	38.1123	38.1347	38.1319	37.9826	37.939	38.0919	38.0392	38.0371
469	Cymodocea nodosa	4.865277675	43.44064194	14.1962	13.3201	13.3201	14.4172	15.6042	20.7056	22.3728	20.5118	19.9111	19.0302	17.1154	14.7998	14.10536667	14.44716667	21.19673333	18.68556667	17.10870833	22.3728	13.3201	14.0914	12.4667	12.6828	13.143	14.0352	15.4578	15.8967	15.2269	16.0553	18.3617	17.5386	14.9125	13.82353333	13.287	15.52713333	17.31853333	14.98905	18.3617	12.4667	38.1123	38.1347	38.1319	37.9826	37.939	38.0919	38.0392	38.0371
470	Cymodocea nodosa	17.23796419	40.99385299	13.7891	13.0832	13.0832	14.2181	19.0265	23.2234	27.1349	28.2955	25.7449	21.2036	17.7754	15.6037	14.15866667	15.4426	26.21793333	21.57463333	19.34845833	28.2955	13.0832	13.7886	13.0696	12.9834	13.5907	15.4095	18.6872	19.2396	19.1477	19.2365	19.7022	17.8429	15.602	14.1534	13.99453333	19.02483333	18.9272	16.52499167	19.7022	12.9834	38.2777	38.376	38.3587	38.468	38.5341	38.4541	38.3059	37.6605
471	Cymodocea nodosa	17.26141797	40.98118255	13.7891	13.0832	13.0832	14.2181	19.0265	23.2234	27.1349	28.2955	25.7449	21.2036	17.7754	15.6037	14.15866667	15.4426	26.21793333	21.57463333	19.34845833	28.2955	13.0832	13.7886	13.0696	12.9834	13.5907	15.4095	18.6872	19.2396	19.1477	19.2365	19.7022	17.8429	15.602	14.1534	13.99453333	19.02483333	18.9272	16.52499167	19.7022	12.9834	38.2777	38.376	38.3587	38.468	38.5341	38.4541	38.3059	37.6605
472	Cymodocea nodosa	17.20853464	41.00273427	13.8835	13.1654	13.1654	14.2407	18.994	23.1667	27.0554	28.2335	25.7181	21.173	17.7538	15.6381	14.229	15.4667	26.15186667	21.5483	19.34896667	28.2335	13.1654	13.7886	13.0696	12.9834	13.5907	15.4095	18.6872	19.2396	19.1477	19.2365	19.7022	17.8429	15.602	14.1534	13.99453333	19.02483333	18.9272	16.52499167	19.7022	12.9834	38.2881	38.3966	38.3732	38.4816	38.5438	38.4613	38.3237	37.6725
473	Cymodocea nodosa	17.19264418	41.0179957	13.8835	13.1654	13.1654	14.2407	18.994	23.1667	27.0554	28.2335	25.7181	21.173	17.7538	15.6381	14.229	15.4667	26.15186667	21.5483	19.34896667	28.2335	13.1654	13.8429	13.0875	12.8785	13.3226	14.2835	14.4697	14.6597	14.8022	15.0379	15.6602	15.9753	15.6365	14.18896667	13.49486667	14.64386667	15.5578	14.471375	15.9753	12.8785	38.2881	38.3966	38.3732	38.4816	38.5438	38.4613	38.3237	37.6725
474	Cymodocea nodosa	17.2832243	40.97095335	13.8835	13.1654	13.1654	14.2407	18.994	23.1667	27.0554	28.2335	25.7181	21.173	17.7538	15.6381	14.229	15.4667	26.15186667	21.5483	19.34896667	28.2335	13.1654	13.8828	13.2007	13.0453	13.4029	14.3473	14.6764	14.7338	14.9041	15.1098	15.7182	16.0696	15.6724	14.25196667	13.5985	14.77143333	15.63253333	14.56360833	16.0696	13.0453	38.2881	38.3966	38.3732	38.4816	38.5438	38.4613	38.3237	37.6725
475	Cymodocea nodosa	12.77906388	43.96700584	11.6554	10.4694	10.4694	12.6809	17.59	22.6169	26.7881	26.5455	23.3135	19.3973	16.7737	13.9435	12.02276667	13.5801	25.31683333	19.82816667	17.68696667	26.7881	10.4694	10.2776	9.51486	10.3333	13.1149	17.5802	21.6636	24.5213	28.1202	24.865	19.2106	15.6093	13.9821	11.25818667	13.67613333	24.76836667	19.89496667	17.39941333	28.1202	9.51486	38.0894	38.3051	38.322	38.278	38.1892	38.5437	38.7966	38.7828
476	Cymodocea nodosa	12.76664327	43.96801292	11.6554	10.4694	10.4694	12.6809	17.59	22.6169	26.7881	26.5455	23.3135	19.3973	16.7737	13.9435	12.02276667	13.5801	25.31683333	19.82816667	17.68696667	26.7881	10.4694	10.2776	9.51486	10.3333	13.1149	17.5802	21.6636	24.5213	28.1202	24.865	19.2106	15.6093	13.9821	11.25818667	13.67613333	24.76836667	19.89496667	17.39941333	28.1202	9.51486	38.0894	38.3051	38.322	38.278	38.1892	38.5437	38.7966	38.7828
477	Cymodocea nodosa	12.53165985	45.52722058	10.2624	9.94409	9.94409	12.9686	18.0069	22.8048	27.1221	26.7604	24.1779	18.7326	15.4907	12.514	10.90683	13.63986333	25.56243333	19.46706667	17.39404833	27.1221	9.94409	10.4409	8.56032	9.63662	13.0909	16.9268	21.9717	26.3961	27.3184	24.1075	18.2846	15.8292	15.3265	11.44257333	13.21810667	25.22873333	19.4071	17.32412833	27.3184	8.56032	37.5371	37.3741	37.6838	37.8145	37.7434	37.6725	37.8023	37.9503
478	Cymodocea nodosa	12.43336123	45.48063877	10.2624	9.94409	9.94409	12.9686	18.0069	22.8048	27.1221	26.7604	24.1779	18.7326	15.4907	12.514	10.90683	13.63986333	25.56243333	19.46706667	17.39404833	27.1221	9.94409	10.4409	8.56032	9.63662	13.0909	16.9268	21.9717	26.3961	27.3184	24.1075	18.2846	15.8292	15.3265	11.44257333	13.21810667	25.22873333	19.4071	17.32412833	27.3184	8.56032	37.5371	37.3741	37.6838	37.8145	37.7434	37.6725	37.8023	37.9503
479	Cymodocea nodosa	12.43482837	45.52245236	10.2624	9.94409	9.94409	12.9686	18.0069	22.8048	27.1221	26.7604	24.1779	18.7326	15.4907	12.514	10.90683	13.63986333	25.56243333	19.46706667	17.39404833	27.1221	9.94409	10.4409	8.56032	9.63662	13.0909	16.9268	21.9717	26.3961	27.3184	24.1075	18.2846	15.8292	15.3265	11.44257333	13.21810667	25.22873333	19.4071	17.32412833	27.3184	8.56032	37.5371	37.3741	37.6838	37.8145	37.7434	37.6725	37.8023	37.9503
480	Cymodocea nodosa	12.40511871	45.53125522	10.2624	9.94409	9.94409	12.9686	18.0069	22.8048	27.1221	26.7604	24.1779	18.7326	15.4907	12.514	10.90683	13.63986333	25.56243333	19.46706667	17.39404833	27.1221	9.94409	10.4409	8.56032	9.63662	13.0909	16.9268	21.9717	26.3961	27.3184	24.1075	18.2846	15.8292	15.3265	11.44257333	13.21810667	25.22873333	19.4071	17.32412833	27.3184	8.56032	37.5371	37.3741	37.6838	37.8145	37.7434	37.6725	37.8023	37.9503
481	Cymodocea nodosa	12.37724298	45.51291593	10.2624	9.94409	9.94409	12.9686	18.0069	22.8048	27.1221	26.7604	24.1779	18.7326	15.4907	12.514	10.90683	13.63986333	25.56243333	19.46706667	17.39404833	27.1221	9.94409	9.83149	8.2153	9.70615	13.7561	17.6678	22.5672	27.1688	27.6402	24.0968	18.1437	16.0121	15.1338	11.06019667	13.71001667	25.79206667	19.41753333	17.49495333	27.6402	8.2153	37.5371	37.3741	37.6838	37.8145	37.7434	37.6725	37.8023	37.9503
482	Cymodocea nodosa	12.3922812	45.43955874	10.2624	9.94409	9.94409	12.9686	18.0069	22.8048	27.1221	26.7604	24.1779	18.7326	15.4907	12.514	10.90683	13.63986333	25.56243333	19.46706667	17.39404833	27.1221	9.94409	9.83149	8.2153	9.70615	13.7561	17.6678	22.5672	27.1688	27.6402	24.0968	18.1437	16.0121	15.1338	11.06019667	13.71001667	25.79206667	19.41753333	17.49495333	27.6402	8.2153	37.5371	37.3741	37.6838	37.8145	37.7434	37.6725	37.8023	37.9503
483	Cymodocea nodosa	12.36183797	45.4197523	10.4719	9.99813	9.99813	13.0022	17.9272	22.6368	27.0324	26.5791	24.142	18.8142	15.5571	12.7339	11.06797667	13.64251	25.4161	19.50443333	17.407755	27.0324	9.99813	9.83149	8.2153	9.70615	13.7561	17.6678	22.5672	27.1688	27.6402	24.0968	18.1437	16.0121	15.1338	11.06019667	13.71001667	25.79206667	19.41753333	17.49495333	27.6402	8.2153	37.5221	37.3365	37.6763	37.8403	37.7351	37.6655	37.7938	37.9655
484	Cymodocea nodosa	12.34276511	45.4901752	10.2624	9.94409	9.94409	12.9686	18.0069	22.8048	27.1221	26.7604	24.1779	18.7326	15.4907	12.514	10.90683	13.63986333	25.56243333	19.46706667	17.39404833	27.1221	9.94409	9.83149	8.2153	9.70615	13.7561	17.6678	22.5672	27.1688	27.6402	24.0968	18.1437	16.0121	15.1338	11.06019667	13.71001667	25.79206667	19.41753333	17.49495333	27.6402	8.2153	37.5371	37.3741	37.6838	37.8145	37.7434	37.6725	37.8023	37.9503
485	Cymodocea nodosa	12.29948437	45.47623733	10.2624	9.94409	9.94409	12.9686	18.0069	22.8048	27.1221	26.7604	24.1779	18.7326	15.4907	12.514	10.90683	13.63986333	25.56243333	19.46706667	17.39404833	27.1221	9.94409	9.83149	8.2153	9.70615	13.7561	17.6678	22.5672	27.1688	27.6402	24.0968	18.1437	16.0121	15.1338	11.06019667	13.71001667	25.79206667	19.41753333	17.49495333	27.6402	8.2153	37.5371	37.3741	37.6838	37.8145	37.7434	37.6725	37.8023	37.9503
486	Cymodocea nodosa	12.33176153	45.38564121	10.4719	9.99813	9.99813	13.0022	17.9272	22.6368	27.0324	26.5791	24.142	18.8142	15.5571	12.7339	11.06797667	13.64251	25.4161	19.50443333	17.407755	27.0324	9.99813	9.83149	8.2153	9.70615	13.7561	17.6678	22.5672	27.1688	27.6402	24.0968	18.1437	16.0121	15.1338	11.06019667	13.71001667	25.79206667	19.41753333	17.49495333	27.6402	8.2153	37.5221	37.3365	37.6763	37.8403	37.7351	37.6655	37.7938	37.9655
487	Cymodocea nodosa	12.30101038	45.32975844	10.4719	9.99813	9.99813	13.0022	17.9272	22.6368	27.0324	26.5791	24.142	18.8142	15.5571	12.7339	11.06797667	13.64251	25.4161	19.50443333	17.407755	27.0324	9.99813	10.6647	8.40185	9.63548	13.4365	17.3335	22.2757	26.863	27.5616	24.1667	18.4057	16.8621	15.5662	11.54425	13.46849333	25.56676667	19.8115	17.5977525	27.5616	8.40185	37.5221	37.3365	37.6763	37.8403	37.7351	37.6655	37.7938	37.9655
488	Cymodocea nodosa	12.2867646	45.29966841	10.4719	9.99813	9.99813	13.0022	17.9272	22.6368	27.0324	26.5791	24.142	18.8142	15.5571	12.7339	11.06797667	13.64251	25.4161	19.50443333	17.407755	27.0324	9.99813	10.6647	8.40185	9.63548	13.4365	17.3335	22.2757	26.863	27.5616	24.1667	18.4057	16.8621	15.5662	11.54425	13.46849333	25.56676667	19.8115	17.5977525	27.5616	8.40185	37.5221	37.3365	37.6763	37.8403	37.7351	37.6655	37.7938	37.9655
489	Cymodocea nodosa	12.26984716	45.22708555	10.4719	9.99813	9.99813	13.0022	17.9272	22.6368	27.0324	26.5791	24.142	18.8142	15.5571	12.7339	11.06797667	13.64251	25.4161	19.50443333	17.407755	27.0324	9.99813	11.6616	8.59298	9.60277	13.1397	16.9786	22.0375	26.5948	27.4688	24.2745	18.7259	17.4385	15.8967	12.05042667	13.24035667	25.36703333	20.1463	17.70102917	27.4688	8.59298	37.5221	37.3365	37.6763	37.8403	37.7351	37.6655	37.7938	37.9655
490	Cymodocea nodosa	12.22942826	45.39517765	10.4719	9.99813	9.99813	13.0022	17.9272	22.6368	27.0324	26.5791	24.142	18.8142	15.5571	12.7339	11.06797667	13.64251	25.4161	19.50443333	17.407755	27.0324	9.99813	9.83149	8.2153	9.70615	13.7561	17.6678	22.5672	27.1688	27.6402	24.0968	18.1437	16.0121	15.1338	11.06019667	13.71001667	25.79206667	19.41753333	17.49495333	27.6402	8.2153	37.5221	37.3365	37.6763	37.8403	37.7351	37.6655	37.7938	37.9655
491	Cymodocea nodosa	12.19091574	45.39957908	10.4719	9.99813	9.99813	13.0022	17.9272	22.6368	27.0324	26.5791	24.142	18.8142	15.5571	12.7339	11.06797667	13.64251	25.4161	19.50443333	17.407755	27.0324	9.99813	9.83149	8.2153	9.70615	13.7561	17.6678	22.5672	27.1688	27.6402	24.0968	18.1437	16.0121	15.1338	11.06019667	13.71001667	25.79206667	19.41753333	17.49495333	27.6402	8.2153	37.5221	37.3365	37.6763	37.8403	37.7351	37.6655	37.7938	37.9655
492	Cymodocea nodosa	12.21879147	45.3573987	10.4719	9.99813	9.99813	13.0022	17.9272	22.6368	27.0324	26.5791	24.142	18.8142	15.5571	12.7339	11.06797667	13.64251	25.4161	19.50443333	17.407755	27.0324	9.99813	9.83149	8.2153	9.70615	13.7561	17.6678	22.5672	27.1688	27.6402	24.0968	18.1437	16.0121	15.1338	11.06019667	13.71001667	25.79206667	19.41753333	17.49495333	27.6402	8.2153	37.5221	37.3365	37.6763	37.8403	37.7351	37.6655	37.7938	37.9655
493	Cymodocea nodosa	12.21475682	45.32292082	10.4719	9.99813	9.99813	13.0022	17.9272	22.6368	27.0324	26.5791	24.142	18.8142	15.5571	12.7339	11.06797667	13.64251	25.4161	19.50443333	17.407755	27.0324	9.99813	10.6647	8.40185	9.63548	13.4365	17.3335	22.2757	26.863	27.5616	24.1667	18.4057	16.8621	15.5662	11.54425	13.46849333	25.56676667	19.8115	17.5977525	27.5616	8.40185	37.5221	37.3365	37.6763	37.8403	37.7351	37.6655	37.7938	37.9655
494	Cymodocea nodosa	12.27886738	45.26855953	10.4719	9.99813	9.99813	13.0022	17.9272	22.6368	27.0324	26.5791	24.142	18.8142	15.5571	12.7339	11.06797667	13.64251	25.4161	19.50443333	17.407755	27.0324	9.99813	11.6616	8.59298	9.60277	13.1397	16.9786	22.0375	26.5948	27.4688	24.2745	18.7259	17.4385	15.8967	12.05042667	13.24035667	25.36703333	20.1463	17.70102917	27.4688	8.59298	37.5221	37.3365	37.6763	37.8403	37.7351	37.6655	37.7938	37.9655
495	Cymodocea nodosa	12.20655621	45.28357511	10.4719	9.99813	9.99813	13.0022	17.9272	22.6368	27.0324	26.5791	24.142	18.8142	15.5571	12.7339	11.06797667	13.64251	25.4161	19.50443333	17.407755	27.0324	9.99813	10.6647	8.40185	9.63548	13.4365	17.3335	22.2757	26.863	27.5616	24.1667	18.4057	16.8621	15.5662	11.54425	13.46849333	25.56676667	19.8115	17.5977525	27.5616	8.40185	37.5221	37.3365	37.6763	37.8403	37.7351	37.6655	37.7938	37.9655
496	Cymodocea nodosa	12.21647302	45.24790631	10.4719	9.99813	9.99813	13.0022	17.9272	22.6368	27.0324	26.5791	24.142	18.8142	15.5571	12.7339	11.06797667	13.64251	25.4161	19.50443333	17.407755	27.0324	9.99813	11.6616	8.59298	9.60277	13.1397	16.9786	22.0375	26.5948	27.4688	24.2745	18.7259	17.4385	15.8967	12.05042667	13.24035667	25.36703333	20.1463	17.70102917	27.4688	8.59298	37.5221	37.3365	37.6763	37.8403	37.7351	37.6655	37.7938	37.9655
497	Cymodocea nodosa	12.2206254	45.21288505	10.4719	9.99813	9.99813	13.0022	17.9272	22.6368	27.0324	26.5791	24.142	18.8142	15.5571	12.7339	11.06797667	13.64251	25.4161	19.50443333	17.407755	27.0324	9.99813	11.6616	8.59298	9.60277	13.1397	16.9786	22.0375	26.5948	27.4688	24.2745	18.7259	17.4385	15.8967	12.05042667	13.24035667	25.36703333	20.1463	17.70102917	27.4688	8.59298	37.5221	37.3365	37.6763	37.8403	37.7351	37.6655	37.7938	37.9655
498	Cymodocea nodosa	12.26610685	45.18867718	10.4719	9.99813	9.99813	13.0022	17.9272	22.6368	27.0324	26.5791	24.142	18.8142	15.5571	12.7339	11.06797667	13.64251	25.4161	19.50443333	17.407755	27.0324	9.99813	11.6616	8.59298	9.60277	13.1397	16.9786	22.0375	26.5948	27.4688	24.2745	18.7259	17.4385	15.8967	12.05042667	13.24035667	25.36703333	20.1463	17.70102917	27.4688	8.59298	37.5221	37.3365	37.6763	37.8403	37.7351	37.6655	37.7938	37.9655
499	Cymodocea nodosa	8.442369451	39.86110596	14.4792	13.5951	13.5951	15.2607	17.8534	22.2572	25.4003	26.888	24.844	21.3861	18.864	16.1213	14.73186667	15.56973333	24.8485	21.69803333	19.21203333	26.888	13.5951	13.8877	12.817	13.0865	14.2242	15.5168	17.8444	19.0086	21.4499	23.5933	20.2475	18.2805	14.7731	13.82593333	14.27583333	19.4343	20.7071	17.06079167	23.5933	12.817	38.1025	38.1381	37.994	38.1375	38.2776	38.2927	38.2724	38.354
500	Cymodocea nodosa	8.3152343	41.05423908	14.0806	13.105	13.105	14.8781	18.3244	22.6502	26.4769	25.9841	23.7819	20.1764	18.3535	15.6019	14.2625	15.43583333	25.03706667	20.7706	18.8765	26.4769	13.105	14.015	13.0618	12.8657	13.393	13.8378	14.0777	14.6465	15.2101	15.6142	14.8221	15.0257	14.4337	13.83683333	13.3655	14.64476667	15.154	14.250275	15.6142	12.8657	38.143	38.176	38.1678	38.1402	38.1701	38.2449	38.3997	38.4622
501	Cymodocea nodosa	8.287385648	41.058598	14.0806	13.105	13.105	14.8781	18.3244	22.6502	26.4769	25.9841	23.7819	20.1764	18.3535	15.6019	14.2625	15.43583333	25.03706667	20.7706	18.8765	26.4769	13.105	14.015	13.0618	12.8657	13.393	13.8378	14.0777	14.6465	15.2101	15.6142	14.8221	15.0257	14.4337	13.83683333	13.3655	14.64476667	15.154	14.250275	15.6142	12.8657	38.143	38.176	38.1678	38.1402	38.1701	38.2449	38.3997	38.4622
502	Cymodocea nodosa	8.231930506	40.97844231	14.8935	13.6666	13.6666	15.1997	18.375	23.0628	27.4175	27.6953	25.4096	21.8524	19.0729	16.3969	14.98566667	15.7471	26.05853333	22.11163333	19.72573333	27.6953	13.6666	13.8904	12.8741	12.9992	14.4681	17.8793	20.8986	22.5516	25.0042	23.836	20.1528	18.2008	15.4752	14.0799	15.11553333	22.81813333	20.72986667	18.18585833	25.0042	12.8741	38.1054	38.1571	38.339	38.261	38.1838	38.2132	38.3639	38.5299
503	Cymodocea nodosa	9.295022529	41.19541964	14.5016	13.4928	13.4928	15.076	18.1938	22.7408	27.3633	27.6582	25.2328	21.6966	18.8993	16.2188	14.73773333	15.58753333	25.92076667	21.9429	19.54723333	27.6582	13.4928	14.096	12.9509	13.4934	14.4939	16.7686	18.7549	21.2308	23.6985	23.1406	19.5858	17.5633	15.3926	14.1465	14.91863333	21.22806667	20.09656667	17.59744167	23.6985	12.9509	38.1124	38.1871	38.3437	38.2375	38.1795	38.1807	38.3366	38.5156
504	Cymodocea nodosa	9.56249067	41.01391907	14.5016	13.4928	13.4928	15.076	18.1938	22.7408	27.3633	27.6582	25.2328	21.6966	18.8993	16.2188	14.73773333	15.58753333	25.92076667	21.9429	19.54723333	27.6582	13.4928	13.7369	12.8301	13.3077	14.675	17.4888	19.8295	23.3783	26.0346	23.8681	19.9286	17.5429	15.1474	13.9048	15.15716667	23.0808	20.44653333	18.147325	26.0346	12.8301	38.1124	38.1871	38.3437	38.2375	38.1795	38.1807	38.3366	38.5156
505	Cymodocea nodosa	9.623636623	41.00968123	14.5016	13.4928	13.4928	15.076	18.1938	22.7408	27.3633	27.6582	25.2328	21.6966	18.8993	16.2188	14.73773333	15.58753333	25.92076667	21.9429	19.54723333	27.6582	13.4928	14.0173	13.1622	13.4536	14.3422	16.4113	16.5802	18.1163	19.5992	21.9169	19.7194	17.7422	15.6097	14.26306667	14.7357	18.09856667	19.79283333	16.72254167	21.9169	13.1622	38.1124	38.1871	38.3437	38.2375	38.1795	38.1807	38.3366	38.5156
506	Cymodocea nodosa	9.818577188	40.48479468	14.5016	13.4928	13.4928	15.076	18.1938	22.7408	27.3633	27.6582	25.2328	21.6966	18.8993	16.2188	14.73773333	15.58753333	25.92076667	21.9429	19.54723333	27.6582	13.4928	14.4671	13.5073	13.4429	14.3781	16.4535	16.9674	18.059	19.3475	19.2809	19.2614	18.8497	16.1945	14.72296667	14.75816667	18.12463333	19.13066667	16.68410833	19.3475	13.4429	38.1124	38.1871	38.3437	38.2375	38.1795	38.1807	38.3366	38.5156
507	Cymodocea nodosa	9.681452846	40.32920548	14.8935	13.6666	13.6666	15.1997	18.375	23.0628	27.4175	27.6953	25.4096	21.8524	19.0729	16.3969	14.98566667	15.7471	26.05853333	22.11163333	19.72573333	27.6953	13.6666	14.4594	14.2766	13.7421	13.8562	14.1725	14.1983	14.2431	14.3438	14.3602	14.2093	14.2871	14.17	14.302	13.9236	14.26173333	14.28553333	14.19321667	14.4594	13.7421	38.1054	38.1571	38.339	38.261	38.1838	38.2132	38.3639	38.5299
508	Cymodocea nodosa	9.678123116	40.3207298	14.8935	13.6666	13.6666	15.1997	18.375	23.0628	27.4175	27.6953	25.4096	21.8524	19.0729	16.3969	14.98566667	15.7471	26.05853333	22.11163333	19.72573333	27.6953	13.6666	14.4594	14.2766	13.7421	13.8562	14.1725	14.1983	14.2431	14.3438	14.3602	14.2093	14.2871	14.17	14.302	13.9236	14.26173333	14.28553333	14.19321667	14.4594	13.7421	38.1054	38.1571	38.339	38.261	38.1838	38.2132	38.3639	38.5299
509	Cymodocea nodosa	9.663290682	40.31225412	14.8935	13.6666	13.6666	15.1997	18.375	23.0628	27.4175	27.6953	25.4096	21.8524	19.0729	16.3969	14.98566667	15.7471	26.05853333	22.11163333	19.72573333	27.6953	13.6666	14.4594	14.2766	13.7421	13.8562	14.1725	14.1983	14.2431	14.3438	14.3602	14.2093	14.2871	14.17	14.302	13.9236	14.26173333	14.28553333	14.19321667	14.4594	13.7421	38.1054	38.1571	38.339	38.261	38.1838	38.2132	38.3639	38.5299
510	Cymodocea nodosa	9.632717705	40.22235141	14.8224	13.6215	13.6215	15.2598	18.6551	22.8793	27.5638	27.9971	25.6042	21.9346	19.1916	16.5175	14.98713333	15.84546667	26.14673333	22.24346667	19.8057	27.9971	13.6215	14.078	14.0849	13.902	13.6437	13.7224	13.8506	13.8725	13.8861	13.9086	13.8532	13.8628	13.876	14.01296667	13.75603333	13.86973333	13.87486667	13.8784	14.0849	13.6437	38.1225	38.1367	38.2779	38.3127	38.2034	38.2154	38.3886	38.5402
511	Cymodocea nodosa	9.631809597	40.20661087	14.8224	13.6215	13.6215	15.2598	18.6551	22.8793	27.5638	27.9971	25.6042	21.9346	19.1916	16.5175	14.98713333	15.84546667	26.14673333	22.24346667	19.8057	27.9971	13.6215	14.1521	14.166	13.8253	13.5963	13.759	13.8027	13.836	13.9048	14.0599	14.0454	14.0618	13.9596	14.09256667	13.72686667	13.84783333	14.0557	13.93074167	14.166	13.5963	38.1225	38.1367	38.2779	38.3127	38.2034	38.2154	38.3886	38.5402
512	Cymodocea nodosa	9.649971761	40.16514059	14.8224	13.6215	13.6215	15.2598	18.6551	22.8793	27.5638	27.9971	25.6042	21.9346	19.1916	16.5175	14.98713333	15.84546667	26.14673333	22.24346667	19.8057	27.9971	13.6215	14.1521	14.166	13.8253	13.5963	13.759	13.8027	13.836	13.9048	14.0599	14.0454	14.0618	13.9596	14.09256667	13.72686667	13.84783333	14.0557	13.93074167	14.166	13.5963	38.1225	38.1367	38.2779	38.3127	38.2034	38.2154	38.3886	38.5402
513	Cymodocea nodosa	9.693863659	39.98049192	14.8224	13.6215	13.6215	15.2598	18.6551	22.8793	27.5638	27.9971	25.6042	21.9346	19.1916	16.5175	14.98713333	15.84546667	26.14673333	22.24346667	19.8057	27.9971	13.6215	14.1201	14.15	13.8154	13.7366	13.8546	13.8896	13.9	13.931	14.0223	13.9848	14.0355	13.9574	14.07583333	13.8022	13.90686667	14.0142	13.949775	14.15	13.7366	38.1225	38.1367	38.2779	38.3127	38.2034	38.2154	38.3886	38.5402
514	Cymodocea nodosa	9.690533929	39.9674757	14.8224	13.6215	13.6215	15.2598	18.6551	22.8793	27.5638	27.9971	25.6042	21.9346	19.1916	16.5175	14.98713333	15.84546667	26.14673333	22.24346667	19.8057	27.9971	13.6215	14.0507	14.0858	13.9155	13.7329	13.8762	13.9139	13.8631	13.8282	13.7861	13.868	13.8728	13.8611	13.9992	13.84153333	13.8684	13.8423	13.88785833	14.0858	13.7329	38.1225	38.1367	38.2779	38.3127	38.2034	38.2154	38.3886	38.5402
515	Cymodocea nodosa	9.69507447	39.95778921	14.8224	13.6215	13.6215	15.2598	18.6551	22.8793	27.5638	27.9971	25.6042	21.9346	19.1916	16.5175	14.98713333	15.84546667	26.14673333	22.24346667	19.8057	27.9971	13.6215	14.0507	14.0858	13.9155	13.7329	13.8762	13.9139	13.8631	13.8282	13.7861	13.868	13.8728	13.8611	13.9992	13.84153333	13.8684	13.8423	13.88785833	14.0858	13.7329	38.1225	38.1367	38.2779	38.3127	38.2034	38.2154	38.3886	38.5402
516	Cymodocea nodosa	9.701431227	39.94901083	14.8224	13.6215	13.6215	15.2598	18.6551	22.8793	27.5638	27.9971	25.6042	21.9346	19.1916	16.5175	14.98713333	15.84546667	26.14673333	22.24346667	19.8057	27.9971	13.6215	14.0507	14.0858	13.9155	13.7329	13.8762	13.9139	13.8631	13.8282	13.7861	13.868	13.8728	13.8611	13.9992	13.84153333	13.8684	13.8423	13.88785833	14.0858	13.7329	38.1225	38.1367	38.2779	38.3127	38.2034	38.2154	38.3886	38.5402
517	Cymodocea nodosa	9.707787985	39.91813515	14.8224	13.6215	13.6215	15.2598	18.6551	22.8793	27.5638	27.9971	25.6042	21.9346	19.1916	16.5175	14.98713333	15.84546667	26.14673333	22.24346667	19.8057	27.9971	13.6215	14.0507	14.0858	13.9155	13.7329	13.8762	13.9139	13.8631	13.8282	13.7861	13.868	13.8728	13.8611	13.9992	13.84153333	13.8684	13.8423	13.88785833	14.0858	13.7329	38.1225	38.1367	38.2779	38.3127	38.2034	38.2154	38.3886	38.5402
518	Cymodocea nodosa	9.696890686	39.91450272	14.8224	13.6215	13.6215	15.2598	18.6551	22.8793	27.5638	27.9971	25.6042	21.9346	19.1916	16.5175	14.98713333	15.84546667	26.14673333	22.24346667	19.8057	27.9971	13.6215	14.814	13.7845	13.5929	14.4302	16.7573	18.3161	20.3625	24.5681	24.3872	21.6377	19.1797	16.5087	15.03573333	14.9268	21.08223333	21.73486667	18.19490833	24.5681	13.5929	38.1225	38.1367	38.2779	38.3127	38.2034	38.2154	38.3886	38.5402
519	Cymodocea nodosa	9.689020415	39.90239461	14.8224	13.6215	13.6215	15.2598	18.6551	22.8793	27.5638	27.9971	25.6042	21.9346	19.1916	16.5175	14.98713333	15.84546667	26.14673333	22.24346667	19.8057	27.9971	13.6215	14.814	13.7845	13.5929	14.4302	16.7573	18.3161	20.3625	24.5681	24.3872	21.6377	19.1797	16.5087	15.03573333	14.9268	21.08223333	21.73486667	18.19490833	24.5681	13.5929	38.1225	38.1367	38.2779	38.3127	38.2034	38.2154	38.3886	38.5402
520	Cymodocea nodosa	9.692350145	39.87121623	14.8224	13.6215	13.6215	15.2598	18.6551	22.8793	27.5638	27.9971	25.6042	21.9346	19.1916	16.5175	14.98713333	15.84546667	26.14673333	22.24346667	19.8057	27.9971	13.6215	14.814	13.7845	13.5929	14.4302	16.7573	18.3161	20.3625	24.5681	24.3872	21.6377	19.1797	16.5087	15.03573333	14.9268	21.08223333	21.73486667	18.19490833	24.5681	13.5929	38.1225	38.1367	38.2779	38.3127	38.2034	38.2154	38.3886	38.5402
521	Cymodocea nodosa	9.694166362	39.83882704	14.8683	13.6207	13.6207	15.2387	18.6487	22.803	27.5454	27.9996	25.601	21.9356	19.2303	16.5618	15.01693333	15.83603333	26.116	22.25563333	19.80615	27.9996	13.6207	14.8593	13.8562	13.6047	14.1933	15.5246	15.9777	16.8376	17.9317	18.8849	18.4048	18.7788	16.5121	15.07586667	14.44086667	16.91566667	18.6895	16.280475	18.8849	13.6047	38.12	38.1363	38.2685	38.3093	38.2061	38.2142	38.3827	38.5363
522	Cymodocea nodosa	9.68296636	39.81612433	14.8683	13.6207	13.6207	15.2387	18.6487	22.803	27.5454	27.9996	25.601	21.9356	19.2303	16.5618	15.01693333	15.83603333	26.116	22.25563333	19.80615	27.9996	13.6207	14.8593	13.8562	13.6047	14.1933	15.5246	15.9777	16.8376	17.9317	18.8849	18.4048	18.7788	16.5121	15.07586667	14.44086667	16.91566667	18.6895	16.280475	18.8849	13.6047	38.12	38.1363	38.2685	38.3093	38.2061	38.2142	38.3827	38.5363
523	Cymodocea nodosa	9.678425819	39.8015946	14.8683	13.6207	13.6207	15.2387	18.6487	22.803	27.5454	27.9996	25.601	21.9356	19.2303	16.5618	15.01693333	15.83603333	26.116	22.25563333	19.80615	27.9996	13.6207	14.8593	13.8562	13.6047	14.1933	15.5246	15.9777	16.8376	17.9317	18.8849	18.4048	18.7788	16.5121	15.07586667	14.44086667	16.91566667	18.6895	16.280475	18.8849	13.6047	38.12	38.1363	38.2685	38.3093	38.2061	38.2142	38.3827	38.5363
524	Cymodocea nodosa	9.659960952	39.65932431	14.954	13.6585	13.6585	15.238	18.668	22.7406	27.5422	28.0212	25.6204	21.9435	19.2819	16.5977	15.07006667	15.85483333	26.10133333	22.28193333	19.82704167	28.0212	13.6585	14.6417	14.4754	13.8171	13.9275	14.0682	14.1231	14.1537	14.1507	14.2488	14.2081	14.2946	14.2451	14.45406667	13.9376	14.1425	14.2505	14.19616667	14.6417	13.8171	38.1036	38.1309	38.2476	38.2976	38.2167	38.2174	38.3759	38.5266
525	Cymodocea nodosa	9.66086906	39.64207026	14.9786	13.6955	13.6955	15.245	18.6709	22.7051	27.5311	28.0353	25.6288	21.9478	19.2974	16.6106	15.0949	15.87046667	26.0905	22.29133333	19.8368	28.0353	13.6955	14.421	14.4287	13.9754	13.8632	13.9467	13.9771	14.0273	14.0129	14.0535	14.0698	14.2257	14.2847	14.37813333	13.92843333	14.00576667	14.11633333	14.10716667	14.4287	13.8632	38.0906	38.1252	38.2386	38.2919	38.2225	38.2201	38.375	38.5217
526	Cymodocea nodosa	9.660263655	39.61724863	14.9786	13.6955	13.6955	15.245	18.6709	22.7051	27.5311	28.0353	25.6288	21.9478	19.2974	16.6106	15.0949	15.87046667	26.0905	22.29133333	19.8368	28.0353	13.6955	14.421	14.4287	13.9754	13.8632	13.9467	13.9771	14.0273	14.0129	14.0535	14.0698	14.2257	14.2847	14.37813333	13.92843333	14.00576667	14.11633333	14.10716667	14.4287	13.8632	38.0906	38.1252	38.2386	38.2919	38.2225	38.2201	38.375	38.5217
527	Cymodocea nodosa	9.66086906	39.59091349	15.0001	13.7437	13.7437	15.2517	18.6609	22.6478	27.4983	28.0476	25.6285	21.95	19.3075	16.6256	15.12313333	15.88543333	26.06456667	22.29533333	19.84211667	28.0476	13.7437	14.3584	14.4092	14.0916	13.8263	13.8858	13.8897	13.9566	13.986	14.0061	13.9997	14.2095	14.3646	14.3774	13.93456667	13.9441	14.07176667	14.08195833	14.4092	13.8263	38.0771	38.1208	38.2279	38.2874	38.2282	38.2209	38.3749	38.5162
528	Cymodocea nodosa	9.659960952	39.57154052	15.0001	13.7437	13.7437	15.2517	18.6609	22.6478	27.4983	28.0476	25.6285	21.95	19.3075	16.6256	15.12313333	15.88543333	26.06456667	22.29533333	19.84211667	28.0476	13.7437	14.3584	14.4092	14.0916	13.8263	13.8858	13.8897	13.9566	13.986	14.0061	13.9997	14.2095	14.3646	14.3774	13.93456667	13.9441	14.07176667	14.08195833	14.4092	13.8263	38.0771	38.1208	38.2279	38.2874	38.2282	38.2209	38.3749	38.5162
529	Cymodocea nodosa	9.654512303	39.55579997	14.4792	13.5951	13.5951	15.2607	17.8534	22.2572	25.4003	26.888	24.844	21.3861	18.864	16.1213	14.73186667	15.56973333	24.8485	21.69803333	19.21203333	26.888	13.5951	14.3584	14.4092	14.0916	13.8263	13.8858	13.8897	13.9566	13.986	14.0061	13.9997	14.2095	14.3646	14.3774	13.93456667	13.9441	14.07176667	14.08195833	14.4092	13.8263	38.1025	38.1381	37.994	38.1375	38.2776	38.2927	38.2724	38.354
530	Cymodocea nodosa	9.646339329	39.53975673	14.4792	13.5951	13.5951	15.2607	17.8534	22.2572	25.4003	26.888	24.844	21.3861	18.864	16.1213	14.73186667	15.56973333	24.8485	21.69803333	19.21203333	26.888	13.5951	14.3584	14.4092	14.0916	13.8263	13.8858	13.8897	13.9566	13.986	14.0061	13.9997	14.2095	14.3646	14.3774	13.93456667	13.9441	14.07176667	14.08195833	14.4092	13.8263	38.1025	38.1381	37.994	38.1375	38.2776	38.2927	38.2724	38.354
531	Cymodocea nodosa	9.640587977	39.52250267	14.4792	13.5951	13.5951	15.2607	17.8534	22.2572	25.4003	26.888	24.844	21.3861	18.864	16.1213	14.73186667	15.56973333	24.8485	21.69803333	19.21203333	26.888	13.5951	14.3687	14.412	14.1239	13.8213	13.8775	13.8839	13.9551	13.9945	14.0177	14.002	14.2274	14.377	14.3859	13.9409	13.9445	14.08236667	14.08841667	14.412	13.8213	38.1025	38.1381	37.994	38.1375	38.2776	38.2927	38.2724	38.354
532	Cymodocea nodosa	9.639982571	39.50857835	14.4792	13.5951	13.5951	15.2607	17.8534	22.2572	25.4003	26.888	24.844	21.3861	18.864	16.1213	14.73186667	15.56973333	24.8485	21.69803333	19.21203333	26.888	13.5951	14.3687	14.412	14.1239	13.8213	13.8775	13.8839	13.9551	13.9945	14.0177	14.002	14.2274	14.377	14.3859	13.9409	13.9445	14.08236667	14.08841667	14.412	13.8213	38.1025	38.1381	37.994	38.1375	38.2776	38.2927	38.2724	38.354
533	Cymodocea nodosa	9.647852842	39.49495672	14.4792	13.5951	13.5951	15.2607	17.8534	22.2572	25.4003	26.888	24.844	21.3861	18.864	16.1213	14.73186667	15.56973333	24.8485	21.69803333	19.21203333	26.888	13.5951	14.3687	14.412	14.1239	13.8213	13.8775	13.8839	13.9551	13.9945	14.0177	14.002	14.2274	14.377	14.3859	13.9409	13.9445	14.08236667	14.08841667	14.412	13.8213	38.1025	38.1381	37.994	38.1375	38.2776	38.2927	38.2724	38.354
534	Cymodocea nodosa	9.651485275	39.47679456	14.4792	13.5951	13.5951	15.2607	17.8534	22.2572	25.4003	26.888	24.844	21.3861	18.864	16.1213	14.73186667	15.56973333	24.8485	21.69803333	19.21203333	26.888	13.5951	14.3687	14.412	14.1239	13.8213	13.8775	13.8839	13.9551	13.9945	14.0177	14.002	14.2274	14.377	14.3859	13.9409	13.9445	14.08236667	14.08841667	14.412	13.8213	38.1025	38.1381	37.994	38.1375	38.2776	38.2927	38.2724	38.354
535	Cymodocea nodosa	9.651182572	39.45530267	14.4792	13.5951	13.5951	15.2607	17.8534	22.2572	25.4003	26.888	24.844	21.3861	18.864	16.1213	14.73186667	15.56973333	24.8485	21.69803333	19.21203333	26.888	13.5951	14.55	14.448	14.1357	13.9126	13.972	14.0278	14.0511	14.0847	14.1794	14.1961	14.3481	14.3433	14.4471	14.00676667	14.05453333	14.2412	14.1874	14.55	13.9126	38.1025	38.1381	37.994	38.1375	38.2776	38.2927	38.2724	38.354
536	Cymodocea nodosa	9.64543122	39.4371405	14.4792	13.5951	13.5951	15.2607	17.8534	22.2572	25.4003	26.888	24.844	21.3861	18.864	16.1213	14.73186667	15.56973333	24.8485	21.69803333	19.21203333	26.888	13.5951	14.55	14.448	14.1357	13.9126	13.972	14.0278	14.0511	14.0847	14.1794	14.1961	14.3481	14.3433	14.4471	14.00676667	14.05453333	14.2412	14.1874	14.55	13.9126	38.1025	38.1381	37.994	38.1375	38.2776	38.2927	38.2724	38.354
537	Cymodocea nodosa	9.622123109	39.39597293	14.4792	13.5951	13.5951	15.2607	17.8534	22.2572	25.4003	26.888	24.844	21.3861	18.864	16.1213	14.73186667	15.56973333	24.8485	21.69803333	19.21203333	26.888	13.5951	14.2829	14.3364	14.271	13.9217	13.8797	14.0254	14.0825	14.1916	14.1708	14.1181	14.2606	14.4644	14.36123333	14.02413333	14.09983333	14.18316667	14.16709167	14.4644	13.8797	38.1025	38.1381	37.994	38.1375	38.2776	38.2927	38.2724	38.354
538	Cymodocea nodosa	9.606079864	39.34996211	14.4792	13.5951	13.5951	15.2607	17.8534	22.2572	25.4003	26.888	24.844	21.3861	18.864	16.1213	14.73186667	15.56973333	24.8485	21.69803333	19.21203333	26.888	13.5951	14.2829	14.3364	14.271	13.9217	13.8797	14.0254	14.0825	14.1916	14.1708	14.1181	14.2606	14.4644	14.36123333	14.02413333	14.09983333	14.18316667	14.16709167	14.4644	13.8797	38.1025	38.1381	37.994	38.1375	38.2776	38.2927	38.2724	38.354
539	Cymodocea nodosa	9.609106892	39.33694589	14.4792	13.5951	13.5951	15.2607	17.8534	22.2572	25.4003	26.888	24.844	21.3861	18.864	16.1213	14.73186667	15.56973333	24.8485	21.69803333	19.21203333	26.888	13.5951	13.8654	13.8976	13.9118	13.8435	13.8174	13.8246	13.8346	13.845	13.8317	13.7683	13.7566	13.7074	13.82346667	13.85756667	13.83473333	13.78553333	13.825325	13.9118	13.7074	38.1025	38.1381	37.994	38.1375	38.2776	38.2927	38.2724	38.354
540	Cymodocea nodosa	9.617279866	39.32241616	14.4792	13.5951	13.5951	15.2607	17.8534	22.2572	25.4003	26.888	24.844	21.3861	18.864	16.1213	14.73186667	15.56973333	24.8485	21.69803333	19.21203333	26.888	13.5951	13.8654	13.8976	13.9118	13.8435	13.8174	13.8246	13.8346	13.845	13.8317	13.7683	13.7566	13.7074	13.82346667	13.85756667	13.83473333	13.78553333	13.825325	13.9118	13.7074	38.1025	38.1381	37.994	38.1375	38.2776	38.2927	38.2724	38.354
541	Cymodocea nodosa	9.630598786	39.31000535	14.4792	13.5951	13.5951	15.2607	17.8534	22.2572	25.4003	26.888	24.844	21.3861	18.864	16.1213	14.73186667	15.56973333	24.8485	21.69803333	19.21203333	26.888	13.5951	13.8654	13.8976	13.9118	13.8435	13.8174	13.8246	13.8346	13.845	13.8317	13.7683	13.7566	13.7074	13.82346667	13.85756667	13.83473333	13.78553333	13.825325	13.9118	13.7074	38.1025	38.1381	37.994	38.1375	38.2776	38.2927	38.2724	38.354
542	Cymodocea nodosa	9.610620405	39.28488102	14.4792	13.5951	13.5951	15.2607	17.8534	22.2572	25.4003	26.888	24.844	21.3861	18.864	16.1213	14.73186667	15.56973333	24.8485	21.69803333	19.21203333	26.888	13.5951	15.0044	13.9402	13.8919	14.275	15.5169	15.8869	16.6745	17.5629	18.2584	18.2593	19.0657	16.7012	15.21526667	14.56126667	16.7081	18.5278	16.25310833	19.0657	13.8919	38.1025	38.1381	37.994	38.1375	38.2776	38.2927	38.2724	38.354
543	Cymodocea nodosa	9.573387968	39.16894587	14.4792	13.5951	13.5951	15.2607	17.8534	22.2572	25.4003	26.888	24.844	21.3861	18.864	16.1213	14.73186667	15.56973333	24.8485	21.69803333	19.21203333	26.888	13.5951	15.05	14.0819	14.0171	14.1953	14.5851	14.5591	14.7104	14.9643	14.9341	14.7597	15.1944	15.0392	14.7237	14.26583333	14.7446	14.96273333	14.67421667	15.1944	14.0171	38.1025	38.1381	37.994	38.1375	38.2776	38.2927	38.2724	38.354
544	Cymodocea nodosa	9.574598779	39.15835128	14.4792	13.5951	13.5951	15.2607	17.8534	22.2572	25.4003	26.888	24.844	21.3861	18.864	16.1213	14.73186667	15.56973333	24.8485	21.69803333	19.21203333	26.888	13.5951	15.05	14.0819	14.0171	14.1953	14.5851	14.5591	14.7104	14.9643	14.9341	14.7597	15.1944	15.0392	14.7237	14.26583333	14.7446	14.96273333	14.67421667	15.1944	14.0171	38.1025	38.1381	37.994	38.1375	38.2776	38.2927	38.2724	38.354
545	Cymodocea nodosa	9.567333913	39.14018911	14.4792	13.5951	13.5951	15.2607	17.8534	22.2572	25.4003	26.888	24.844	21.3861	18.864	16.1213	14.73186667	15.56973333	24.8485	21.69803333	19.21203333	26.888	13.5951	14.2193	14.2871	14.2908	14.1273	13.9665	14.107	14.1918	14.1881	14.1758	14.1288	14.1955	14.3486	14.285	14.1282	14.1623	14.1667	14.18555	14.3486	13.9665	38.1025	38.1381	37.994	38.1375	38.2776	38.2927	38.2724	38.354
546	Cymodocea nodosa	9.560674453	39.12929181	14.4792	13.5951	13.5951	15.2607	17.8534	22.2572	25.4003	26.888	24.844	21.3861	18.864	16.1213	14.73186667	15.56973333	24.8485	21.69803333	19.21203333	26.888	13.5951	14.2193	14.2871	14.2908	14.1273	13.9665	14.107	14.1918	14.1881	14.1758	14.1288	14.1955	14.3486	14.285	14.1282	14.1623	14.1667	14.18555	14.3486	13.9665	38.1025	38.1381	37.994	38.1375	38.2776	38.2927	38.2724	38.354
547	Cymodocea nodosa	9.537669045	39.12232965	14.4792	13.5951	13.5951	15.2607	17.8534	22.2572	25.4003	26.888	24.844	21.3861	18.864	16.1213	14.73186667	15.56973333	24.8485	21.69803333	19.21203333	26.888	13.5951	14.2124	14.3207	14.3016	14.1386	13.9514	14.1314	14.2196	14.1961	14.1615	14.1226	14.1655	14.3504	14.2945	14.13053333	14.18236667	14.14986667	14.18931667	14.3504	13.9514	38.1025	38.1381	37.994	38.1375	38.2776	38.2927	38.2724	38.354
548	Cymodocea nodosa	9.53161499	39.11294587	14.4792	13.5951	13.5951	15.2607	17.8534	22.2572	25.4003	26.888	24.844	21.3861	18.864	16.1213	14.73186667	15.56973333	24.8485	21.69803333	19.21203333	26.888	13.5951	14.2124	14.3207	14.3016	14.1386	13.9514	14.1314	14.2196	14.1961	14.1615	14.1226	14.1655	14.3504	14.2945	14.13053333	14.18236667	14.14986667	14.18931667	14.3504	13.9514	38.1025	38.1381	37.994	38.1375	38.2776	38.2927	38.2724	38.354
549	Cymodocea nodosa	9.498620392	39.12051343	14.4792	13.5951	13.5951	15.2607	17.8534	22.2572	25.4003	26.888	24.844	21.3861	18.864	16.1213	14.73186667	15.56973333	24.8485	21.69803333	19.21203333	26.888	13.5951	14.2622	14.3491	14.262	14.1167	13.9449	14.1869	14.2198	14.2058	14.2246	14.1568	14.2172	14.3493	14.3202	14.10786667	14.20416667	14.19953333	14.20794167	14.3493	13.9449	38.1025	38.1381	37.994	38.1375	38.2776	38.2927	38.2724	38.354
550	Cymodocea nodosa	9.172912243	39.19921615	14.4792	13.5951	13.5951	15.2607	17.8534	22.2572	25.4003	26.888	24.844	21.3861	18.864	16.1213	14.73186667	15.56973333	24.8485	21.69803333	19.21203333	26.888	13.5951	14.4719	13.3225	13.5617	14.5773	16.0892	18.9958	20.2927	24.0571	23.9584	20.8587	18.7827	16.1026	14.63233333	14.74273333	21.1152	21.19993333	17.92255	24.0571	13.3225	38.1025	38.1381	37.994	38.1375	38.2776	38.2927	38.2724	38.354
551	Cymodocea nodosa	9.038209524	39.02485937	14.8996	13.8346	13.8346	15.09	17.9841	22.3104	25.8316	27.0742	25.0891	21.597	19.0623	16.4552	15.06313333	15.63623333	25.07206667	21.91613333	19.42189167	27.0742	13.8346	14.894	13.6613	13.8987	14.1606	14.9845	16.2188	16.4505	17.8639	17.5541	17.6915	18.3967	16.4332	14.99616667	14.34793333	16.8444	17.88076667	16.01731667	18.3967	13.6613	38.0654	38.1555	37.8859	37.8728	38.2237	38.2125	38.2612	38.3659
552	Cymodocea nodosa	9.033063577	39.01880531	14.8996	13.8346	13.8346	15.09	17.9841	22.3104	25.8316	27.0742	25.0891	21.597	19.0623	16.4552	15.06313333	15.63623333	25.07206667	21.91613333	19.42189167	27.0742	13.8346	14.894	13.6613	13.8987	14.1606	14.9845	16.2188	16.4505	17.8639	17.5541	17.6915	18.3967	16.4332	14.99616667	14.34793333	16.8444	17.88076667	16.01731667	18.3967	13.6613	38.0654	38.1555	37.8859	37.8728	38.2237	38.2125	38.2612	38.3659
553	Cymodocea nodosa	8.822987876	38.88682692	15.7336	14.2954	14.2954	15.8271	18.9569	22.1684	26.297	27.793	25.769	22.6552	19.7743	17.4847	15.8379	16.3598	25.41946667	22.73283333	20.0875	27.793	14.2954	14.6619	14.1216	14.0387	13.9472	14.1107	14.2043	14.1638	14.1861	14.414	14.4359	14.2818	14.237	14.34016667	14.0322	14.18473333	14.37723333	14.23358333	14.6619	13.9472	37.2663	37.1745	37.3282	37.4048	37.5051	37.5228	37.52	37.8749
554	Cymodocea nodosa	8.77485814	38.90922692	15.7336	14.2954	14.2954	15.8271	18.9569	22.1684	26.297	27.793	25.769	22.6552	19.7743	17.4847	15.8379	16.3598	25.41946667	22.73283333	20.0875	27.793	14.2954	14.7088	14.0728	14.0276	13.8961	14.0851	14.1836	14.1065	14.15	14.3954	14.4496	14.316	14.261	14.34753333	14.00293333	14.1467	14.387	14.22104167	14.7088	13.8961	37.2663	37.1745	37.3282	37.4048	37.5051	37.5228	37.52	37.8749
555	Cymodocea nodosa	8.75609057	38.9177026	15.7336	14.2954	14.2954	15.8271	18.9569	22.1684	26.297	27.793	25.769	22.6552	19.7743	17.4847	15.8379	16.3598	25.41946667	22.73283333	20.0875	27.793	14.2954	14.7088	14.0728	14.0276	13.8961	14.0851	14.1836	14.1065	14.15	14.3954	14.4496	14.316	14.261	14.34753333	14.00293333	14.1467	14.387	14.22104167	14.7088	13.8961	37.2663	37.1745	37.3282	37.4048	37.5051	37.5228	37.52	37.8749
556	Cymodocea nodosa	8.669214884	38.90559449	15.7336	14.2954	14.2954	15.8271	18.9569	22.1684	26.297	27.793	25.769	22.6552	19.7743	17.4847	15.8379	16.3598	25.41946667	22.73283333	20.0875	27.793	14.2954	14.4723	13.6242	13.889	13.8381	14.1339	14.3836	14.5377	14.958	14.8553	15.0849	15.3216	15.6831	14.5932	13.95366667	14.62643333	15.08726667	14.56514167	15.6831	13.6242	37.2663	37.1745	37.3282	37.4048	37.5051	37.5228	37.52	37.8749
557	Cymodocea nodosa	15.06538835	38.62539951	15.6277	14.1433	14.1433	15.661	19.222	23.229	27.8706	28.2662	26.1923	22.8572	19.7922	17.7371	15.83603333	16.3421	26.45526667	22.94723333	20.39515833	28.2662	14.1433	14.6741	14.7097	14.2665	14.2762	14.5399	14.6085	14.5968	14.63	14.6523	14.6141	14.5282	14.5002	14.628	14.36086667	14.61176667	14.5982	14.54970833	14.7097	14.2665	37.9189	37.8862	37.922	37.9494	38.0149	38.1542	38.3527	38.3315
558	Cymodocea nodosa	14.58856528	38.56085905	15.6864	14.0903	14.0903	15.6896	19.3071	23.2224	27.9482	28.3866	26.4389	23.0027	20.093	17.6133	15.79666667	16.36233333	26.51906667	23.1782	20.46406667	28.3866	14.0903	13.1337	13.1307	13.1305	13.1307	13.1308	13.129	13.1266	13.1246	13.1251	13.1241	13.1232	13.1221	13.12883333	13.13066667	13.12673333	13.12413333	13.12759167	13.1337	13.1221	37.8806	37.9025	37.9053	37.8478	37.903	38.1418	38.3887	38.3806
559	Cymodocea nodosa	14.8741275	38.5765638	15.6746	14.2359	14.2359	15.7122	19.2421	23.1369	27.7446	28.2324	26.262	22.9527	19.8495	17.6823	15.86426667	16.39673333	26.3713	23.0214	20.413425	28.2324	14.2359	15.661	14.4492	14.1367	14.2184	14.4965	14.6878	14.8034	15.0911	15.2667	15.5279	15.5227	16.0338	15.38133333	14.28386667	14.86076667	15.4391	14.99126667	16.0338	14.1367	37.8993	37.9149	37.9187	37.9553	38.0152	38.1536	38.3722	38.35
560	Cymodocea nodosa	14.9285802	38.52477818	15.8035	14.2156	14.2156	15.7966	19.629	23.2724	27.8692	28.4588	26.4275	23.3405	19.519	17.5669	15.862	16.54706667	26.53346667	23.09566667	20.50955	28.4588	14.2156	14.3768	14.4351	14.395	14.3936	14.3657	14.4012	14.443	14.4616	14.4634	14.442	14.468	14.5449	14.45226667	14.38476667	14.43526667	14.4578	14.432525	14.5449	14.3657	37.903	37.878	37.9149	37.9633	38.0281	38.1746	38.4401	38.4402
561	Cymodocea nodosa	14.90902168	38.51833275	15.8035	14.2156	14.2156	15.7966	19.629	23.2724	27.8692	28.4588	26.4275	23.3405	19.519	17.5669	15.862	16.54706667	26.53346667	23.09566667	20.50955	28.4588	14.2156	14.3587	14.4347	14.412	14.4355	14.4424	14.4353	14.4196	14.4307	14.4551	14.4416	14.4685	14.5543	14.44923333	14.42996667	14.42853333	14.45506667	14.4407	14.5543	14.3587	37.903	37.878	37.9149	37.9633	38.0281	38.1746	38.4401	38.4402
562	Cymodocea nodosa	15.00592525	38.37920056	15.8035	14.2156	14.2156	15.7966	19.629	23.2724	27.8692	28.4588	26.4275	23.3405	19.519	17.5669	15.862	16.54706667	26.53346667	23.09566667	20.50955	28.4588	14.2156	13.3349	13.478	13.3625	13.3266	13.3205	13.2678	13.2622	13.3604	13.3734	13.4007	13.42	13.4759	13.4296	13.33653333	13.2968	13.39803333	13.36524167	13.478	13.2622	37.903	37.878	37.9149	37.9633	38.0281	38.1746	38.4401	38.4402
563	Cymodocea nodosa	15.48270536	38.06048149	15.7829	14.7852	14.7852	15.5417	18.2325	22.5588	26.7517	27.9307	26.7021	23.4046	20.6725	17.7338	16.10063333	16.18646667	25.74706667	23.59306667	20.40680833	27.9307	14.7852	14.9564	14.9283	14.8584	14.8584	14.8306	14.8304	14.8312	14.8888	14.8987	14.9346	14.9429	14.9497	14.9448	14.84913333	14.85013333	14.9254	14.89236667	14.9564	14.8304	38.7272	38.7561	38.762	38.7865	38.841	38.9644	39.0024	38.9387
564	Cymodocea nodosa	15.21025116	37.68750426	15.6331	14.7683	14.7683	15.7977	19.2426	22.9008	27.2545	28.2647	27.0254	23.6272	20.918	17.9654	16.12226667	16.60286667	26.14	23.85686667	20.6805	28.2647	14.7683	14.4723	14.5184	14.4924	14.5046	14.5654	14.4772	14.3257	14.3851	14.5078	14.5798	14.6241	14.5571	14.51593333	14.5208	14.396	14.57056667	14.500825	14.6241	14.3257	38.6773	38.7231	38.7367	38.7623	38.8353	38.8451	38.893	38.9653
565	Cymodocea nodosa	15.20504112	37.67585829	15.6331	14.7683	14.7683	15.7977	19.2426	22.9008	27.2545	28.2647	27.0254	23.6272	20.918	17.9654	16.12226667	16.60286667	26.14	23.85686667	20.6805	28.2647	14.7683	14.4723	14.5184	14.4924	14.5046	14.5654	14.4772	14.3257	14.3851	14.5078	14.5798	14.6241	14.5571	14.51593333	14.5208	14.396	14.57056667	14.500825	14.6241	14.3257	38.6773	38.7231	38.7367	38.7623	38.8353	38.8451	38.893	38.9653
566	Cymodocea nodosa	15.12321292	37.31207524	15.6331	14.7683	14.7683	15.7977	19.2426	22.9008	27.2545	28.2647	27.0254	23.6272	20.918	17.9654	16.12226667	16.60286667	26.14	23.85686667	20.6805	28.2647	14.7683	15.6306	14.7866	14.698	15.1884	16.1428	17.694	20.7714	21.6209	23.3281	22.1028	20.9125	17.964	16.12706667	15.34306667	20.02876667	22.11446667	18.40334167	23.3281	14.698	38.6773	38.7231	38.7367	38.7623	38.8353	38.8451	38.893	38.9653
567	Cymodocea nodosa	15.15968317	37.29797749	15.6331	14.7683	14.7683	15.7977	19.2426	22.9008	27.2545	28.2647	27.0254	23.6272	20.918	17.9654	16.12226667	16.60286667	26.14	23.85686667	20.6805	28.2647	14.7683	15.6306	14.7866	14.698	15.1884	16.1428	17.694	20.7714	21.6209	23.3281	22.1028	20.9125	17.964	16.12706667	15.34306667	20.02876667	22.11446667	18.40334167	23.3281	14.698	38.6773	38.7231	38.7367	38.7623	38.8353	38.8451	38.893	38.9653
568	Cymodocea nodosa	15.22649421	37.13953112	14.5553	14.7836	14.7836	16.2265	18.7613	22.8594	26.9431	28.1943	27.0789	23.2979	20.2175	16.289	15.2093	16.59046667	25.99893333	23.53143333	20.33253333	28.1943	14.5553	15.6245	14.7623	14.6717	14.958	15.2225	15.7328	16.3089	16.5073	17.0758	16.6382	18.4381	17.6945	16.0271	14.95073333	16.183	17.38403333	16.13621667	18.4381	14.6717	38.2542	38.5	38.4747	38.5729	38.4803	38.784	38.933	38.9704
569	Cymodocea nodosa	15.27185216	36.99640839	14.5553	14.7836	14.7836	16.2265	18.7613	22.8594	26.9431	28.1943	27.0789	23.2979	20.2175	16.289	15.2093	16.59046667	25.99893333	23.53143333	20.33253333	28.1943	14.5553	15.552	14.7872	14.694	15.1482	16.2207	17.9269	20.2911	21.6095	23.5221	22.1279	21.016	18.0943	16.1445	15.3543	19.9425	22.222	18.415825	23.5221	14.694	38.2542	38.5	38.4747	38.5729	38.4803	38.784	38.933	38.9704
570	Cymodocea nodosa	15.21331588	36.96085756	14.5553	14.7836	14.7836	16.2265	18.7613	22.8594	26.9431	28.1943	27.0789	23.2979	20.2175	16.289	15.2093	16.59046667	25.99893333	23.53143333	20.33253333	28.1943	14.5553	15.7166	14.8313	14.5758	14.7142	14.747	15.021	14.8678	14.9005	15.1806	15.2292	15.2536	15.2868	15.27823333	14.679	14.92976667	15.22113333	15.02703333	15.7166	14.5758	38.2542	38.5	38.4747	38.5729	38.4803	38.784	38.933	38.9704
571	Cymodocea nodosa	15.1817492	36.93051676	14.5553	14.7836	14.7836	16.2265	18.7613	22.8594	26.9431	28.1943	27.0789	23.2979	20.2175	16.289	15.2093	16.59046667	25.99893333	23.53143333	20.33253333	28.1943	14.5553	15.7166	14.8313	14.5758	14.7142	14.747	15.021	14.8678	14.9005	15.1806	15.2292	15.2536	15.2868	15.27823333	14.679	14.92976667	15.22113333	15.02703333	15.7166	14.5758	38.2542	38.5	38.4747	38.5729	38.4803	38.784	38.933	38.9704
572	Cymodocea nodosa	15.12045466	36.84501089	14.5553	14.7836	14.7836	16.2265	18.7613	22.8594	26.9431	28.1943	27.0789	23.2979	20.2175	16.289	15.2093	16.59046667	25.99893333	23.53143333	20.33253333	28.1943	14.5553	15.6667	14.6826	14.5195	14.8181	14.9061	15.3536	15.3599	15.4253	15.718	15.8156	15.8778	16.8018	15.71703333	14.7479	15.3796	15.8038	15.41208333	16.8018	14.5195	38.2542	38.5	38.4747	38.5729	38.4803	38.784	38.933	38.9704
573	Cymodocea nodosa	15.1155511	36.82233191	14.5553	14.7836	14.7836	16.2265	18.7613	22.8594	26.9431	28.1943	27.0789	23.2979	20.2175	16.289	15.2093	16.59046667	25.99893333	23.53143333	20.33253333	28.1943	14.5553	15.6527	14.657	14.5149	14.8575	14.9906	15.5615	15.6991	15.822	16.173	16.1788	16.5265	17.3344	15.88136667	14.78766667	15.6942	16.29276667	15.664	17.3344	14.5149	38.2542	38.5	38.4747	38.5729	38.4803	38.784	38.933	38.9704
574	Cymodocea nodosa	15.10942165	36.80179824	14.5553	14.7836	14.7836	16.2265	18.7613	22.8594	26.9431	28.1943	27.0789	23.2979	20.2175	16.289	15.2093	16.59046667	25.99893333	23.53143333	20.33253333	28.1943	14.5553	15.6527	14.657	14.5149	14.8575	14.9906	15.5615	15.6991	15.822	16.173	16.1788	16.5265	17.3344	15.88136667	14.78766667	15.6942	16.29276667	15.664	17.3344	14.5149	38.2542	38.5	38.4747	38.5729	38.4803	38.784	38.933	38.9704
575	Cymodocea nodosa	15.13087473	36.71751826	14.9037	14.7934	14.7934	16.1734	18.9722	22.9225	27.0273	28.173	27.0137	23.2763	20.2928	16.9227	15.53993333	16.64633333	26.04093333	23.5276	20.4387	28.173	14.7934	15.5115	14.5131	14.6503	15.2088	16.0463	17.7792	19.5945	20.641	21.6869	20.8849	21.1325	17.9267	15.98376667	15.3018	19.33823333	21.23476667	17.96464167	21.6869	14.5131	38.4433	38.5088	38.4746	38.5936	38.5657	38.8632	38.9417	39.0141
576	Cymodocea nodosa	15.13945597	36.69698459	14.9037	14.7934	14.7934	16.1734	18.9722	22.9225	27.0273	28.173	27.0137	23.2763	20.2928	16.9227	15.53993333	16.64633333	26.04093333	23.5276	20.4387	28.173	14.7934	15.5115	14.5131	14.6503	15.2088	16.0463	17.7792	19.5945	20.641	21.6869	20.8849	21.1325	17.9267	15.98376667	15.3018	19.33823333	21.23476667	17.96464167	21.6869	14.5131	38.4433	38.5088	38.4746	38.5936	38.5657	38.8632	38.9417	39.0141
577	Cymodocea nodosa	15.14006891	36.68012859	14.9037	14.7934	14.7934	16.1734	18.9722	22.9225	27.0273	28.173	27.0137	23.2763	20.2928	16.9227	15.53993333	16.64633333	26.04093333	23.5276	20.4387	28.173	14.7934	15.5115	14.5131	14.6503	15.2088	16.0463	17.7792	19.5945	20.641	21.6869	20.8849	21.1325	17.9267	15.98376667	15.3018	19.33823333	21.23476667	17.96464167	21.6869	14.5131	38.4433	38.5088	38.4746	38.5936	38.5657	38.8632	38.9417	39.0141
578	Cymodocea nodosa	15.15355371	36.6733862	14.9037	14.7934	14.7934	16.1734	18.9722	22.9225	27.0273	28.173	27.0137	23.2763	20.2928	16.9227	15.53993333	16.64633333	26.04093333	23.5276	20.4387	28.173	14.7934	15.5115	14.5131	14.6503	15.2088	16.0463	17.7792	19.5945	20.641	21.6869	20.8849	21.1325	17.9267	15.98376667	15.3018	19.33823333	21.23476667	17.96464167	21.6869	14.5131	38.4433	38.5088	38.4746	38.5936	38.5657	38.8632	38.9417	39.0141
579	Cymodocea nodosa	15.12811648	36.66143376	14.9037	14.7934	14.7934	16.1734	18.9722	22.9225	27.0273	28.173	27.0137	23.2763	20.2928	16.9227	15.53993333	16.64633333	26.04093333	23.5276	20.4387	28.173	14.7934	15.1372	14.3161	14.7279	15.8933	18.2734	22.0759	25.1044	27.719	26.9134	23.324	20.5287	17.3532	15.60216667	16.2982	24.96643333	23.5887	20.113875	27.719	14.3161	38.4433	38.5088	38.4746	38.5936	38.5657	38.8632	38.9417	39.0141
580	Cymodocea nodosa	15.11984172	36.67216031	14.9037	14.7934	14.7934	16.1734	18.9722	22.9225	27.0273	28.173	27.0137	23.2763	20.2928	16.9227	15.53993333	16.64633333	26.04093333	23.5276	20.4387	28.173	14.7934	15.1372	14.3161	14.7279	15.8933	18.2734	22.0759	25.1044	27.719	26.9134	23.324	20.5287	17.3532	15.60216667	16.2982	24.96643333	23.5887	20.113875	27.719	14.3161	38.4433	38.5088	38.4746	38.5936	38.5657	38.8632	38.9417	39.0141
581	Cymodocea nodosa	15.09287212	36.64273893	14.9037	14.7934	14.7934	16.1734	18.9722	22.9225	27.0273	28.173	27.0137	23.2763	20.2928	16.9227	15.53993333	16.64633333	26.04093333	23.5276	20.4387	28.173	14.7934	14.8976	14.2979	14.7513	15.9502	17.9826	22.062	25.2355	27.7483	26.9471	23.2548	20.269	16.8987	15.36473333	16.22803333	25.01526667	23.4903	20.02458333	27.7483	14.2979	38.4433	38.5088	38.4746	38.5936	38.5657	38.8632	38.9417	39.0141
582	Cymodocea nodosa	15.07754849	36.63323828	14.9037	14.7934	14.7934	16.1734	18.9722	22.9225	27.0273	28.173	27.0137	23.2763	20.2928	16.9227	15.53993333	16.64633333	26.04093333	23.5276	20.4387	28.173	14.7934	14.8976	14.2979	14.7513	15.9502	17.9826	22.062	25.2355	27.7483	26.9471	23.2548	20.269	16.8987	15.36473333	16.22803333	25.01526667	23.4903	20.02458333	27.7483	14.2979	38.4433	38.5088	38.4746	38.5936	38.5657	38.8632	38.9417	39.0141
583	Cymodocea nodosa	15.07203198	36.64519071	14.9037	14.7934	14.7934	16.1734	18.9722	22.9225	27.0273	28.173	27.0137	23.2763	20.2928	16.9227	15.53993333	16.64633333	26.04093333	23.5276	20.4387	28.173	14.7934	14.8976	14.2979	14.7513	15.9502	17.9826	22.062	25.2355	27.7483	26.9471	23.2548	20.269	16.8987	15.36473333	16.22803333	25.01526667	23.4903	20.02458333	27.7483	14.2979	38.4433	38.5088	38.4746	38.5936	38.5657	38.8632	38.9417	39.0141
584	Cymodocea nodosa	15.05303068	36.65714314	14.5553	14.7836	14.7836	16.2265	18.7613	22.8594	26.9431	28.1943	27.0789	23.2979	20.2175	16.289	15.2093	16.59046667	25.99893333	23.53143333	20.33253333	28.1943	14.5553	14.8976	14.2979	14.7513	15.9502	17.9826	22.062	25.2355	27.7483	26.9471	23.2548	20.269	16.8987	15.36473333	16.22803333	25.01526667	23.4903	20.02458333	27.7483	14.2979	38.2542	38.5	38.4747	38.5729	38.4803	38.784	38.933	38.9704
585	Cymodocea nodosa	15.03985235	36.6733862	14.5553	14.7836	14.7836	16.2265	18.7613	22.8594	26.9431	28.1943	27.0789	23.2979	20.2175	16.289	15.2093	16.59046667	25.99893333	23.53143333	20.33253333	28.1943	14.5553	14.5379	14.1269	14.7306	16.0457	17.7391	22.0924	25.8976	27.9812	27.0183	23.2651	20.1893	16.2145	14.95976667	16.1718	25.32373333	23.4909	19.98655	27.9812	14.1269	38.2542	38.5	38.4747	38.5729	38.4803	38.784	38.933	38.9704
586	Cymodocea nodosa	15.02268988	36.68840336	14.5553	14.7836	14.7836	16.2265	18.7613	22.8594	26.9431	28.1943	27.0789	23.2979	20.2175	16.289	15.2093	16.59046667	25.99893333	23.53143333	20.33253333	28.1943	14.5553	14.5379	14.1269	14.7306	16.0457	17.7391	22.0924	25.8976	27.9812	27.0183	23.2651	20.1893	16.2145	14.95976667	16.1718	25.32373333	23.4909	19.98655	27.9812	14.1269	38.2542	38.5	38.4747	38.5729	38.4803	38.784	38.933	38.9704
587	Cymodocea nodosa	14.99755912	36.68932277	14.5553	14.7836	14.7836	16.2265	18.7613	22.8594	26.9431	28.1943	27.0789	23.2979	20.2175	16.289	15.2093	16.59046667	25.99893333	23.53143333	20.33253333	28.1943	14.5553	14.5379	14.1269	14.7306	16.0457	17.7391	22.0924	25.8976	27.9812	27.0183	23.2651	20.1893	16.2145	14.95976667	16.1718	25.32373333	23.4909	19.98655	27.9812	14.1269	38.2542	38.5	38.4747	38.5729	38.4803	38.784	38.933	38.9704
588	Cymodocea nodosa	14.97242837	36.68258038	14.5553	14.7836	14.7836	16.2265	18.7613	22.8594	26.9431	28.1943	27.0789	23.2979	20.2175	16.289	15.2093	16.59046667	25.99893333	23.53143333	20.33253333	28.1943	14.5553	14.5379	14.1269	14.7306	16.0457	17.7391	22.0924	25.8976	27.9812	27.0183	23.2651	20.1893	16.2145	14.95976667	16.1718	25.32373333	23.4909	19.98655	27.9812	14.1269	38.2542	38.5	38.4747	38.5729	38.4803	38.784	38.933	38.9704
589	Cymodocea nodosa	14.94607172	36.6890163	14.669	14.7903	14.7903	16.1677	18.5865	22.7521	26.8964	28.1414	26.9956	23.2044	20.1862	16.2241	15.2278	16.51483333	25.92996667	23.46206667	20.28366667	28.1414	14.669	14.6567	14.2159	14.7482	15.9489	17.3998	21.8889	25.8457	27.9174	26.9377	23.1462	20.1567	16.1541	15.0089	16.0323	25.21733333	23.41353333	19.91801667	27.9174	14.2159	38.2388	38.4975	38.4732	38.5677	38.4472	38.7526	38.9419	38.9702
590	Cymodocea nodosa	14.92921572	36.70801761	14.669	14.7903	14.7903	16.1677	18.5865	22.7521	26.8964	28.1414	26.9956	23.2044	20.1862	16.2241	15.2278	16.51483333	25.92996667	23.46206667	20.28366667	28.1414	14.669	14.6567	14.2159	14.7482	15.9489	17.3998	21.8889	25.8457	27.9174	26.9377	23.1462	20.1567	16.1541	15.0089	16.0323	25.21733333	23.41353333	19.91801667	27.9174	14.2159	38.2388	38.4975	38.4732	38.5677	38.4472	38.7526	38.9419	38.9702
591	Cymodocea nodosa	14.90132671	36.72180888	14.7962	14.7997	14.7997	16.1314	18.4085	22.6077	26.8525	28.0946	26.8792	23.0939	20.164	16.1594	15.25176667	16.44653333	25.8516	23.37903333	20.23223333	28.0946	14.7962	14.7871	14.2975	14.7601	15.8586	17.0718	21.6553	25.8118	27.8583	26.8186	22.9998	20.1327	16.0897	15.0581	15.89683333	25.10846667	23.31703333	19.84510833	27.8583	14.2975	38.2274	38.4947	38.4698	38.5594	38.4065	38.7018	38.9573	38.9755
592	Cymodocea nodosa	14.8688406	36.72364771	14.7962	14.7997	14.7997	16.1314	18.4085	22.6077	26.8525	28.0946	26.8792	23.0939	20.164	16.1594	15.25176667	16.44653333	25.8516	23.37903333	20.23223333	28.0946	14.7962	14.7871	14.2975	14.7601	15.8586	17.0718	21.6553	25.8118	27.8583	26.8186	22.9998	20.1327	16.0897	15.0581	15.89683333	25.10846667	23.31703333	19.84510833	27.8583	14.2975	38.2274	38.4947	38.4698	38.5594	38.4065	38.7018	38.9573	38.9755
593	Cymodocea nodosa	14.84554868	36.71476001	14.7962	14.7997	14.7997	16.1314	18.4085	22.6077	26.8525	28.0946	26.8792	23.0939	20.164	16.1594	15.25176667	16.44653333	25.8516	23.37903333	20.23223333	28.0946	14.7962	14.7871	14.2975	14.7601	15.8586	17.0718	21.6553	25.8118	27.8583	26.8186	22.9998	20.1327	16.0897	15.0581	15.89683333	25.10846667	23.31703333	19.84510833	27.8583	14.2975	38.2274	38.4947	38.4698	38.5594	38.4065	38.7018	38.9573	38.9755
594	Cymodocea nodosa	14.82869268	36.70464641	14.9	14.8032	14.8032	16.1184	18.2647	22.4475	26.8229	28.0543	26.7276	22.9767	20.1371	16.1046	15.26926667	16.39543333	25.7749	23.28046667	20.18001667	28.0543	14.8032	14.8926	14.3775	14.764	15.7934	16.8302	21.4044	25.7547	27.7919	26.662	22.8495	20.1035	16.0321	15.10073333	15.79586667	24.98366667	23.205	19.77131667	27.7919	14.3775	38.2225	38.4911	38.4668	38.5501	38.3696	38.6339	38.9708	38.9855
595	Cymodocea nodosa	14.8004972	36.70280757	14.9	14.8032	14.8032	16.1184	18.2647	22.4475	26.8229	28.0543	26.7276	22.9767	20.1371	16.1046	15.26926667	16.39543333	25.7749	23.28046667	20.18001667	28.0543	14.8032	14.8926	14.3775	14.764	15.7934	16.8302	21.4044	25.7547	27.7919	26.662	22.8495	20.1035	16.0321	15.10073333	15.79586667	24.98366667	23.205	19.77131667	27.7919	14.3775	38.2225	38.4911	38.4668	38.5501	38.3696	38.6339	38.9708	38.9855
596	Cymodocea nodosa	14.77843117	36.69698459	14.992	14.8059	14.8059	16.1087	18.1482	22.2874	26.8056	28.0053	26.5197	22.8327	20.0925	16.068	15.28863333	16.35426667	25.69943333	23.1483	20.12265833	28.0053	14.8059	14.9859	14.4747	14.767	15.7131	16.5997	21.0658	25.5682	27.6608	26.4416	22.6252	20.0551	15.9921	15.1509	15.69326667	24.76493333	23.04063333	19.66243333	27.6608	14.4747	38.2236	38.4834	38.467	38.5412	38.3358	38.546	38.9682	38.9976
597	Cymodocea nodosa	14.7477839	36.70372699	14.992	14.8059	14.8059	16.1087	18.1482	22.2874	26.8056	28.0053	26.5197	22.8327	20.0925	16.068	15.28863333	16.35426667	25.69943333	23.1483	20.12265833	28.0053	14.8059	14.9859	14.4747	14.767	15.7131	16.5997	21.0658	25.5682	27.6608	26.4416	22.6252	20.0551	15.9921	15.1509	15.69326667	24.76493333	23.04063333	19.66243333	27.6608	14.4747	38.2236	38.4834	38.467	38.5412	38.3358	38.546	38.9682	38.9976
598	Cymodocea nodosa	14.75176804	36.71414706	14.992	14.8059	14.8059	16.1087	18.1482	22.2874	26.8056	28.0053	26.5197	22.8327	20.0925	16.068	15.28863333	16.35426667	25.69943333	23.1483	20.12265833	28.0053	14.8059	14.9859	14.4747	14.767	15.7131	16.5997	21.0658	25.5682	27.6608	26.4416	22.6252	20.0551	15.9921	15.1509	15.69326667	24.76493333	23.04063333	19.66243333	27.6608	14.4747	38.2236	38.4834	38.467	38.5412	38.3358	38.546	38.9682	38.9976
599	Cymodocea nodosa	14.73613794	36.71476001	14.992	14.8059	14.8059	16.1087	18.1482	22.2874	26.8056	28.0053	26.5197	22.8327	20.0925	16.068	15.28863333	16.35426667	25.69943333	23.1483	20.12265833	28.0053	14.8059	14.9859	14.4747	14.767	15.7131	16.5997	21.0658	25.5682	27.6608	26.4416	22.6252	20.0551	15.9921	15.1509	15.69326667	24.76493333	23.04063333	19.66243333	27.6608	14.4747	38.2236	38.4834	38.467	38.5412	38.3358	38.546	38.9682	38.9976
600	Cymodocea nodosa	14.71621721	36.71690531	15.0769	14.8119	14.8119	16.0987	18.0444	22.1376	26.7882	27.9449	26.2883	22.6749	20.0403	16.0594	15.31606667	16.31833333	25.62356667	23.00116667	20.06478333	27.9449	14.8119	15.0716	14.5806	14.772	15.598	16.3178	20.5471	25.1388	27.3945	26.1166	22.3014	19.9796	15.9767	15.20963333	15.5626	24.36013333	22.7992	19.48289167	27.3945	14.5806	38.2282	38.4677	38.4696	38.5304	38.301	38.4394	38.9283	39.0083
601	Cymodocea nodosa	14.69384471	36.71905062	14.9812	14.7954	14.7954	16.1633	17.9073	21.9772	26.6748	27.8664	26.0867	22.4479	20.003	15.9915	15.25603333	16.28866667	25.50613333	22.84586667	19.974175	27.8664	14.7954	15.0716	14.5806	14.772	15.598	16.3178	20.5471	25.1388	27.3945	26.1166	22.3014	19.9796	15.9767	15.20963333	15.5626	24.36013333	22.7992	19.48289167	27.3945	14.5806	38.2329	38.4455	38.4882	38.5386	38.2842	38.3024	38.7651	39.0153
602	Cymodocea nodosa	14.67239162	36.72947069	14.9812	14.7954	14.7954	16.1633	17.9073	21.9772	26.6748	27.8664	26.0867	22.4479	20.003	15.9915	15.25603333	16.28866667	25.50613333	22.84586667	19.974175	27.8664	14.7954	14.9728	14.5296	14.7478	15.7039	16.2949	20.0405	24.9026	27.4019	25.8469	21.8918	19.9481	15.9033	15.13523333	15.5822	24.115	22.56226667	19.348675	27.4019	14.5296	38.2329	38.4455	38.4882	38.5386	38.2842	38.3024	38.7651	39.0153
603	Cymodocea nodosa	14.6524709	36.74019724	14.9812	14.7954	14.7954	16.1633	17.9073	21.9772	26.6748	27.8664	26.0867	22.4479	20.003	15.9915	15.25603333	16.28866667	25.50613333	22.84586667	19.974175	27.8664	14.7954	14.9728	14.5296	14.7478	15.7039	16.2949	20.0405	24.9026	27.4019	25.8469	21.8918	19.9481	15.9033	15.13523333	15.5822	24.115	22.56226667	19.348675	27.4019	14.5296	38.2329	38.4455	38.4882	38.5386	38.2842	38.3024	38.7651	39.0153
604	Cymodocea nodosa	14.63009839	36.7518432	14.9812	14.7954	14.7954	16.1633	17.9073	21.9772	26.6748	27.8664	26.0867	22.4479	20.003	15.9915	15.25603333	16.28866667	25.50613333	22.84586667	19.974175	27.8664	14.7954	14.9728	14.5296	14.7478	15.7039	16.2949	20.0405	24.9026	27.4019	25.8469	21.8918	19.9481	15.9033	15.13523333	15.5822	24.115	22.56226667	19.348675	27.4019	14.5296	38.2329	38.4455	38.4882	38.5386	38.2842	38.3024	38.7651	39.0153
605	Cymodocea nodosa	14.60803236	36.75919854	14.9812	14.7954	14.7954	16.1633	17.9073	21.9772	26.6748	27.8664	26.0867	22.4479	20.003	15.9915	15.25603333	16.28866667	25.50613333	22.84586667	19.974175	27.8664	14.7954	14.9728	14.5296	14.7478	15.7039	16.2949	20.0405	24.9026	27.4019	25.8469	21.8918	19.9481	15.9033	15.13523333	15.5822	24.115	22.56226667	19.348675	27.4019	14.5296	38.2329	38.4455	38.4882	38.5386	38.2842	38.3024	38.7651	39.0153
606	Cymodocea nodosa	14.58596633	36.76502152	15.0967	14.803	14.803	16.1247	17.8082	21.8624	26.6216	27.7886	25.9091	22.3117	19.9729	16.074	15.32456667	16.2453	25.4242	22.73123333	19.931325	27.7886	14.803	15.0882	14.64	14.763	15.5793	16.051	19.5612	24.3852	27.1046	25.5348	21.6268	19.8708	15.9746	15.23426667	15.46443333	23.68366667	22.34413333	19.181625	27.1046	14.64	38.2291	38.4144	38.4857	38.511	38.2227	38.2252	38.6957	39.0042
607	Cymodocea nodosa	14.55960968	36.76655389	15.0967	14.803	14.803	16.1247	17.8082	21.8624	26.6216	27.7886	25.9091	22.3117	19.9729	16.074	15.32456667	16.2453	25.4242	22.73123333	19.931325	27.7886	14.803	15.0882	14.64	14.763	15.5793	16.051	19.5612	24.3852	27.1046	25.5348	21.6268	19.8708	15.9746	15.23426667	15.46443333	23.68366667	22.34413333	19.181625	27.1046	14.64	38.2291	38.4144	38.4857	38.511	38.2227	38.2252	38.6957	39.0042
608	Cymodocea nodosa	14.53723718	36.76961861	15.0967	14.803	14.803	16.1247	17.8082	21.8624	26.6216	27.7886	25.9091	22.3117	19.9729	16.074	15.32456667	16.2453	25.4242	22.73123333	19.931325	27.7886	14.803	15.0882	14.64	14.763	15.5793	16.051	19.5612	24.3852	27.1046	25.5348	21.6268	19.8708	15.9746	15.23426667	15.46443333	23.68366667	22.34413333	19.181625	27.1046	14.64	38.2291	38.4144	38.4857	38.511	38.2227	38.2252	38.6957	39.0042
609	Cymodocea nodosa	14.51149347	36.78279694	15.1924	14.8037	14.8037	16.1033	17.7738	21.7596	26.5723	27.7176	25.7574	22.2155	20.0021	16.2026	15.39956667	16.22693333	25.34983333	22.65833333	19.90866667	27.7176	14.8037	15.1835	14.911	14.8713	15.3388	15.5431	16.1639	18.1117	19.9584	20.8734	18.9331	18.993	16.0273	15.37393333	15.25106667	18.078	19.59983333	17.07570833	20.8734	14.8713	38.2202	38.3704	38.4686	38.4651	38.1464	38.1241	38.5904	38.9711
610	Cymodocea nodosa	14.4977022	36.78065163	15.1924	14.8037	14.8037	16.1033	17.7738	21.7596	26.5723	27.7176	25.7574	22.2155	20.0021	16.2026	15.39956667	16.22693333	25.34983333	22.65833333	19.90866667	27.7176	14.8037	15.1835	14.911	14.8713	15.3388	15.5431	16.1639	18.1117	19.9584	20.8734	18.9331	18.993	16.0273	15.37393333	15.25106667	18.078	19.59983333	17.07570833	20.8734	14.8713	38.2202	38.3704	38.4686	38.4651	38.1464	38.1241	38.5904	38.9711
611	Cymodocea nodosa	14.48176562	36.79168465	15.0681	14.7172	14.7172	16.1707	17.9066	21.709	26.5168	27.6037	25.6654	22.1871	20.0089	16.1556	15.31363333	16.26483333	25.2765	22.62046667	19.86885833	27.6037	14.7172	15.0559	14.576	14.6632	15.549	15.9123	18.4932	22.9648	26.3653	25.0775	21.5995	19.9458	16.022	15.21796667	15.37483333	22.60776667	22.2076	18.85204167	26.3653	14.576	38.2189	38.3375	38.4185	38.429	38.0991	38.0372	38.3858	38.8863
612	Cymodocea nodosa	14.47502322	36.80333061	15.0681	14.7172	14.7172	16.1707	17.9066	21.709	26.5168	27.6037	25.6654	22.1871	20.0089	16.1556	15.31363333	16.26483333	25.2765	22.62046667	19.86885833	27.6037	14.7172	15.0559	14.576	14.6632	15.549	15.9123	18.4932	22.9648	26.3653	25.0775	21.5995	19.9458	16.022	15.21796667	15.37483333	22.60776667	22.2076	18.85204167	26.3653	14.576	38.2189	38.3375	38.4185	38.429	38.0991	38.0372	38.3858	38.8863
613	Cymodocea nodosa	14.46245785	36.8112989	15.0681	14.7172	14.7172	16.1707	17.9066	21.709	26.5168	27.6037	25.6654	22.1871	20.0089	16.1556	15.31363333	16.26483333	25.2765	22.62046667	19.86885833	27.6037	14.7172	15.0559	14.576	14.6632	15.549	15.9123	18.4932	22.9648	26.3653	25.0775	21.5995	19.9458	16.022	15.21796667	15.37483333	22.60776667	22.2076	18.85204167	26.3653	14.576	38.2189	38.3375	38.4185	38.429	38.0991	38.0372	38.3858	38.8863
614	Cymodocea nodosa	13.5087149	37.28725095	14.7397	14.6306	14.6306	15.8227	17.5978	21.1795	25.2029	25.6914	24.3376	21.4407	19.4533	15.7743	15.0482	16.01703333	24.0246	21.74386667	19.208425	25.6914	14.6306	14.7578	14.6321	14.7132	15.0689	15.4586	16.4694	18.1325	19.7353	20.6647	19.8716	19.1086	15.7761	15.05533333	15.08023333	18.1124	19.88163333	17.0324	20.6647	14.6321	38.1754	38.2003	38.1669	38.1061	37.9321	37.9316	37.9065	37.8355
615	Cymodocea nodosa	13.49216538	37.28479917	14.7397	14.6306	14.6306	15.8227	17.5978	21.1795	25.2029	25.6914	24.3376	21.4407	19.4533	15.7743	15.0482	16.01703333	24.0246	21.74386667	19.208425	25.6914	14.6306	14.7578	14.6321	14.7132	15.0689	15.4586	16.4694	18.1325	19.7353	20.6647	19.8716	19.1086	15.7761	15.05533333	15.08023333	18.1124	19.88163333	17.0324	20.6647	14.6321	38.1754	38.2003	38.1669	38.1061	37.9321	37.9316	37.9065	37.8355
616	Cymodocea nodosa	13.47377702	37.286638	14.7397	14.6306	14.6306	15.8227	17.5978	21.1795	25.2029	25.6914	24.3376	21.4407	19.4533	15.7743	15.0482	16.01703333	24.0246	21.74386667	19.208425	25.6914	14.6306	14.7578	14.6321	14.7132	15.0689	15.4586	16.4694	18.1325	19.7353	20.6647	19.8716	19.1086	15.7761	15.05533333	15.08023333	18.1124	19.88163333	17.0324	20.6647	14.6321	38.1754	38.2003	38.1669	38.1061	37.9321	37.9316	37.9065	37.8355
617	Cymodocea nodosa	13.45814691	37.29092862	14.7397	14.6306	14.6306	15.8227	17.5978	21.1795	25.2029	25.6914	24.3376	21.4407	19.4533	15.7743	15.0482	16.01703333	24.0246	21.74386667	19.208425	25.6914	14.6306	14.9247	14.999	14.8568	15.1163	15.2625	15.3638	15.8359	16.5514	16.8876	16.9211	17.4819	15.7597	15.2278	15.07853333	15.91703333	17.09686667	15.83005833	17.4819	14.8568	38.1754	38.2003	38.1669	38.1061	37.9321	37.9316	37.9065	37.8355
618	Cymodocea nodosa	13.43945208	37.2967516	14.7397	14.6306	14.6306	15.8227	17.5978	21.1795	25.2029	25.6914	24.3376	21.4407	19.4533	15.7743	15.0482	16.01703333	24.0246	21.74386667	19.208425	25.6914	14.6306	14.9247	14.999	14.8568	15.1163	15.2625	15.3638	15.8359	16.5514	16.8876	16.9211	17.4819	15.7597	15.2278	15.07853333	15.91703333	17.09686667	15.83005833	17.4819	14.8568	38.1754	38.2003	38.1669	38.1061	37.9321	37.9316	37.9065	37.8355
619	Cymodocea nodosa	13.42106372	37.30625226	14.7397	14.6306	14.6306	15.8227	17.5978	21.1795	25.2029	25.6914	24.3376	21.4407	19.4533	15.7743	15.0482	16.01703333	24.0246	21.74386667	19.208425	25.6914	14.6306	14.7198	14.4032	14.572	15.2157	15.7436	17.4046	19.845	21.7633	22.6439	20.6322	19.3623	15.6607	14.9279	15.1771	19.67096667	20.87946667	17.66385833	22.6439	14.4032	38.1754	38.2003	38.1669	38.1061	37.9321	37.9316	37.9065	37.8355
620	Cymodocea nodosa	13.41186954	37.31513996	14.7397	14.6306	14.6306	15.8227	17.5978	21.1795	25.2029	25.6914	24.3376	21.4407	19.4533	15.7743	15.0482	16.01703333	24.0246	21.74386667	19.208425	25.6914	14.6306	14.7198	14.4032	14.572	15.2157	15.7436	17.4046	19.845	21.7633	22.6439	20.6322	19.3623	15.6607	14.9279	15.1771	19.67096667	20.87946667	17.66385833	22.6439	14.4032	38.1754	38.2003	38.1669	38.1061	37.9321	37.9316	37.9065	37.8355
621	Cymodocea nodosa	13.40359478	37.32586651	14.7397	14.6306	14.6306	15.8227	17.5978	21.1795	25.2029	25.6914	24.3376	21.4407	19.4533	15.7743	15.0482	16.01703333	24.0246	21.74386667	19.208425	25.6914	14.6306	14.7198	14.4032	14.572	15.2157	15.7436	17.4046	19.845	21.7633	22.6439	20.6322	19.3623	15.6607	14.9279	15.1771	19.67096667	20.87946667	17.66385833	22.6439	14.4032	38.1754	38.2003	38.1669	38.1061	37.9321	37.9316	37.9065	37.8355
622	Cymodocea nodosa	13.38581936	37.33077007	14.7397	14.6306	14.6306	15.8227	17.5978	21.1795	25.2029	25.6914	24.3376	21.4407	19.4533	15.7743	15.0482	16.01703333	24.0246	21.74386667	19.208425	25.6914	14.6306	14.7198	14.4032	14.572	15.2157	15.7436	17.4046	19.845	21.7633	22.6439	20.6322	19.3623	15.6607	14.9279	15.1771	19.67096667	20.87946667	17.66385833	22.6439	14.4032	38.1754	38.2003	38.1669	38.1061	37.9321	37.9316	37.9065	37.8355
623	Cymodocea nodosa	13.37202809	37.33781894	14.7397	14.6306	14.6306	15.8227	17.5978	21.1795	25.2029	25.6914	24.3376	21.4407	19.4533	15.7743	15.0482	16.01703333	24.0246	21.74386667	19.208425	25.6914	14.6306	14.7198	14.4032	14.572	15.2157	15.7436	17.4046	19.845	21.7633	22.6439	20.6322	19.3623	15.6607	14.9279	15.1771	19.67096667	20.87946667	17.66385833	22.6439	14.4032	38.1754	38.2003	38.1669	38.1061	37.9321	37.9316	37.9065	37.8355
624	Cymodocea nodosa	13.36007566	37.34486781	14.7141	14.5381	14.5381	15.742	17.6056	21.1078	25.0723	25.5158	24.3872	21.4069	19.4702	15.6608	14.971	15.9619	23.89863333	21.75476667	19.146575	25.5158	14.5381	14.7198	14.4032	14.572	15.2157	15.7436	17.4046	19.845	21.7633	22.6439	20.6322	19.3623	15.6607	14.9279	15.1771	19.67096667	20.87946667	17.66385833	22.6439	14.4032	38.1216	38.0774	38.0941	38.0517	37.9084	37.9193	37.906	37.812
625	Cymodocea nodosa	13.34689733	37.35375552	14.7141	14.5381	14.5381	15.742	17.6056	21.1078	25.0723	25.5158	24.3872	21.4069	19.4702	15.6608	14.971	15.9619	23.89863333	21.75476667	19.146575	25.5158	14.5381	14.7198	14.4032	14.572	15.2157	15.7436	17.4046	19.845	21.7633	22.6439	20.6322	19.3623	15.6607	14.9279	15.1771	19.67096667	20.87946667	17.66385833	22.6439	14.4032	38.1216	38.0774	38.0941	38.0517	37.9084	37.9193	37.906	37.812
626	Cymodocea nodosa	13.32697661	37.3562073	14.7141	14.5381	14.5381	15.742	17.6056	21.1078	25.0723	25.5158	24.3872	21.4069	19.4702	15.6608	14.971	15.9619	23.89863333	21.75476667	19.146575	25.5158	14.5381	14.8097	14.9275	14.7394	15.0517	15.1612	15.3777	16.0694	17.0431	17.4884	17.8121	17.9695	15.6699	15.1357	14.9841	16.1634	17.75666667	16.00996667	17.9695	14.7394	38.1216	38.0774	38.0941	38.0517	37.9084	37.9193	37.906	37.812
627	Cymodocea nodosa	13.30215232	37.3764345	14.7141	14.5381	14.5381	15.742	17.6056	21.1078	25.0723	25.5158	24.3872	21.4069	19.4702	15.6608	14.971	15.9619	23.89863333	21.75476667	19.146575	25.5158	14.5381	14.6959	14.3226	14.4747	15.1497	15.6448	17.1948	19.2847	20.9454	22.223	20.4599	19.3823	15.5598	14.85943333	15.08973333	19.14163333	20.6884	17.4448	22.223	14.3226	38.1216	38.0774	38.0941	38.0517	37.9084	37.9193	37.906	37.812
628	Cymodocea nodosa	13.28713516	37.38348337	14.7141	14.5381	14.5381	15.742	17.6056	21.1078	25.0723	25.5158	24.3872	21.4069	19.4702	15.6608	14.971	15.9619	23.89863333	21.75476667	19.146575	25.5158	14.5381	14.6959	14.3226	14.4747	15.1497	15.6448	17.1948	19.2847	20.9454	22.223	20.4599	19.3823	15.5598	14.85943333	15.08973333	19.14163333	20.6884	17.4448	22.223	14.3226	38.1216	38.0774	38.0941	38.0517	37.9084	37.9193	37.906	37.812
629	Cymodocea nodosa	13.2564879	37.40616235	14.7141	14.5381	14.5381	15.742	17.6056	21.1078	25.0723	25.5158	24.3872	21.4069	19.4702	15.6608	14.971	15.9619	23.89863333	21.75476667	19.146575	25.5158	14.5381	14.6959	14.3226	14.4747	15.1497	15.6448	17.1948	19.2847	20.9454	22.223	20.4599	19.3823	15.5598	14.85943333	15.08973333	19.14163333	20.6884	17.4448	22.223	14.3226	38.1216	38.0774	38.0941	38.0517	37.9084	37.9193	37.906	37.812
630	Cymodocea nodosa	13.24239015	37.4257766	14.6144	14.4908	14.4908	15.7124	17.5405	20.9728	24.811	25.2924	24.3258	21.3436	19.417	15.5302	14.87846667	15.91456667	23.69206667	21.69546667	19.04514167	25.2924	14.4908	14.5952	14.2213	14.4267	15.2138	15.7433	17.29	19.4566	21.2503	22.3323	20.4217	19.3243	15.4514	14.75596667	15.12793333	19.3323	20.69276667	17.47724167	22.3323	14.2213	38.0793	38.0257	38.0664	38.0406	37.9062	37.9221	37.8975	37.7953
631	Cymodocea nodosa	13.23013125	37.43405136	14.6144	14.4908	14.4908	15.7124	17.5405	20.9728	24.811	25.2924	24.3258	21.3436	19.417	15.5302	14.87846667	15.91456667	23.69206667	21.69546667	19.04514167	25.2924	14.4908	14.5952	14.2213	14.4267	15.2138	15.7433	17.29	19.4566	21.2503	22.3323	20.4217	19.3243	15.4514	14.75596667	15.12793333	19.3323	20.69276667	17.47724167	22.3323	14.2213	38.0793	38.0257	38.0664	38.0406	37.9062	37.9221	37.8975	37.7953
632	Cymodocea nodosa	13.22185648	37.44968146	14.6144	14.4908	14.4908	15.7124	17.5405	20.9728	24.811	25.2924	24.3258	21.3436	19.417	15.5302	14.87846667	15.91456667	23.69206667	21.69546667	19.04514167	25.2924	14.4908	14.5952	14.2213	14.4267	15.2138	15.7433	17.29	19.4566	21.2503	22.3323	20.4217	19.3243	15.4514	14.75596667	15.12793333	19.3323	20.69276667	17.47724167	22.3323	14.2213	38.0793	38.0257	38.0664	38.0406	37.9062	37.9221	37.8975	37.7953
633	Cymodocea nodosa	13.20500049	37.45887564	14.6144	14.4908	14.4908	15.7124	17.5405	20.9728	24.811	25.2924	24.3258	21.3436	19.417	15.5302	14.87846667	15.91456667	23.69206667	21.69546667	19.04514167	25.2924	14.4908	14.5952	14.2213	14.4267	15.2138	15.7433	17.29	19.4566	21.2503	22.3323	20.4217	19.3243	15.4514	14.75596667	15.12793333	19.3323	20.69276667	17.47724167	22.3323	14.2213	38.0793	38.0257	38.0664	38.0406	37.9062	37.9221	37.8975	37.7953
634	Cymodocea nodosa	13.18753155	37.47266691	14.553	14.36	14.36	15.6315	17.7457	20.9861	24.5863	25.195	24.5136	21.4225	19.4489	15.3743	14.76243333	15.9124	23.58913333	21.795	19.01474167	25.195	14.36	14.5952	14.2213	14.4267	15.2138	15.7433	17.29	19.4566	21.2503	22.3323	20.4217	19.3243	15.4514	14.75596667	15.12793333	19.3323	20.69276667	17.47724167	22.3323	14.2213	38.0078	37.8386	37.9781	37.9498	37.8831	37.911	37.8937	37.8092
635	Cymodocea nodosa	13.17282086	37.48431288	14.553	14.36	14.36	15.6315	17.7457	20.9861	24.5863	25.195	24.5136	21.4225	19.4489	15.3743	14.76243333	15.9124	23.58913333	21.795	19.01474167	25.195	14.36	14.5952	14.2213	14.4267	15.2138	15.7433	17.29	19.4566	21.2503	22.3323	20.4217	19.3243	15.4514	14.75596667	15.12793333	19.3323	20.69276667	17.47724167	22.3323	14.2213	38.0078	37.8386	37.9781	37.9498	37.8831	37.911	37.8937	37.8092
636	Cymodocea nodosa	13.15719075	37.49381353	14.553	14.36	14.36	15.6315	17.7457	20.9861	24.5863	25.195	24.5136	21.4225	19.4489	15.3743	14.76243333	15.9124	23.58913333	21.795	19.01474167	25.195	14.36	14.5952	14.2213	14.4267	15.2138	15.7433	17.29	19.4566	21.2503	22.3323	20.4217	19.3243	15.4514	14.75596667	15.12793333	19.3323	20.69276667	17.47724167	22.3323	14.2213	38.0078	37.8386	37.9781	37.9498	37.8831	37.911	37.8937	37.8092
637	Cymodocea nodosa	13.14370595	37.49197469	14.553	14.36	14.36	15.6315	17.7457	20.9861	24.5863	25.195	24.5136	21.4225	19.4489	15.3743	14.76243333	15.9124	23.58913333	21.795	19.01474167	25.195	14.36	14.6853	14.48	14.4435	14.9599	15.2695	16.2231	17.7031	19.2894	20.1355	19.6404	19.0551	15.4781	14.88113333	14.89096667	17.73853333	19.61033333	16.78024167	20.1355	14.4435	38.0078	37.8386	37.9781	37.9498	37.8831	37.911	37.8937	37.8092
638	Cymodocea nodosa	13.12930174	37.49105527	14.553	14.36	14.36	15.6315	17.7457	20.9861	24.5863	25.195	24.5136	21.4225	19.4489	15.3743	14.76243333	15.9124	23.58913333	21.795	19.01474167	25.195	14.36	14.6853	14.48	14.4435	14.9599	15.2695	16.2231	17.7031	19.2894	20.1355	19.6404	19.0551	15.4781	14.88113333	14.89096667	17.73853333	19.61033333	16.78024167	20.1355	14.4435	38.0078	37.8386	37.9781	37.9498	37.8831	37.911	37.8937	37.8092
639	Cymodocea nodosa	13.09436385	37.5008624	14.553	14.36	14.36	15.6315	17.7457	20.9861	24.5863	25.195	24.5136	21.4225	19.4489	15.3743	14.76243333	15.9124	23.58913333	21.795	19.01474167	25.195	14.36	14.6853	14.48	14.4435	14.9599	15.2695	16.2231	17.7031	19.2894	20.1355	19.6404	19.0551	15.4781	14.88113333	14.89096667	17.73853333	19.61033333	16.78024167	20.1355	14.4435	38.0078	37.8386	37.9781	37.9498	37.8831	37.911	37.8937	37.8092
640	Cymodocea nodosa	13.07689491	37.50024945	14.553	14.36	14.36	15.6315	17.7457	20.9861	24.5863	25.195	24.5136	21.4225	19.4489	15.3743	14.76243333	15.9124	23.58913333	21.795	19.01474167	25.195	14.36	14.5384	13.976	14.2988	15.3713	16.2763	18.0272	19.6959	21.4628	23.1966	21.0909	19.3809	15.3309	14.6151	15.31546667	19.72863333	21.2228	17.7205	23.1966	13.976	38.0078	37.8386	37.9781	37.9498	37.8831	37.911	37.8937	37.8092
641	Cymodocea nodosa	13.05697419	37.4991768	14.553	14.36	14.36	15.6315	17.7457	20.9861	24.5863	25.195	24.5136	21.4225	19.4489	15.3743	14.76243333	15.9124	23.58913333	21.795	19.01474167	25.195	14.36	14.5384	13.976	14.2988	15.3713	16.2763	18.0272	19.6959	21.4628	23.1966	21.0909	19.3809	15.3309	14.6151	15.31546667	19.72863333	21.2228	17.7205	23.1966	13.976	38.0078	37.8386	37.9781	37.9498	37.8831	37.911	37.8937	37.8092
642	Cymodocea nodosa	13.0397351	37.49189807	14.553	14.36	14.36	15.6315	17.7457	20.9861	24.5863	25.195	24.5136	21.4225	19.4489	15.3743	14.76243333	15.9124	23.58913333	21.795	19.01474167	25.195	14.36	14.5384	13.976	14.2988	15.3713	16.2763	18.0272	19.6959	21.4628	23.1966	21.0909	19.3809	15.3309	14.6151	15.31546667	19.72863333	21.2228	17.7205	23.1966	13.976	38.0078	37.8386	37.9781	37.9498	37.8831	37.911	37.8937	37.8092
643	Cymodocea nodosa	13.02441147	37.49266426	14.553	14.36	14.36	15.6315	17.7457	20.9861	24.5863	25.195	24.5136	21.4225	19.4489	15.3743	14.76243333	15.9124	23.58913333	21.795	19.01474167	25.195	14.36	14.5384	13.976	14.2988	15.3713	16.2763	18.0272	19.6959	21.4628	23.1966	21.0909	19.3809	15.3309	14.6151	15.31546667	19.72863333	21.2228	17.7205	23.1966	13.976	38.0078	37.8386	37.9781	37.9498	37.8831	37.911	37.8937	37.8092
644	Cymodocea nodosa	12.73833895	38.18249364	15.3226	14.1426	14.1426	15.5358	19.0665	22.9097	27.4893	28.0214	26.2583	22.9316	19.5235	17.08	15.51506667	16.2483	26.14013333	22.90446667	20.20199167	28.0214	14.1426	14.1061	14.2263	14.0458	14.0204	14.0326	13.984	13.9319	14.0011	13.9488	13.9446	13.9349	13.9925	14.1083	14.03293333	13.97233333	13.94276667	14.01408333	14.2263	13.9319	37.8386	37.8317	37.838	37.7238	37.8001	38.0092	38.3044	38.4776
645	Cymodocea nodosa	12.85696744	38.05295171	15.2364	14.0861	14.0861	15.6412	19.1425	22.9428	27.5284	28.1299	26.253	22.9591	19.606	17.317	15.5465	16.28993333	26.20036667	22.93936667	20.24404167	28.1299	14.0861	15.2263	14.0834	13.9365	14.735	15.175	15.329	15.7792	16.2069	16.5456	16.9364	17.6112	17.2538	15.52116667	14.6155	15.7717	17.03106667	15.73485833	17.6112	13.9365	37.9387	37.8425	37.8632	37.7491	37.797	37.9741	38.2613	38.469
646	Cymodocea nodosa	12.88789816	38.03808117	15.2364	14.0861	14.0861	15.6412	19.1425	22.9428	27.5284	28.1299	26.253	22.9591	19.606	17.317	15.5465	16.28993333	26.20036667	22.93936667	20.24404167	28.1299	14.0861	15.2263	14.0834	13.9365	14.735	15.175	15.329	15.7792	16.2069	16.5456	16.9364	17.6112	17.2538	15.52116667	14.6155	15.7717	17.03106667	15.73485833	17.6112	13.9365	37.9387	37.8425	37.8632	37.7491	37.797	37.9741	38.2613	38.469
647	Cymodocea nodosa	12.91525995	38.03421483	15.2368	14.0874	14.0874	15.6491	19.1579	22.8935	27.4823	28.1213	26.2623	22.9686	19.595	17.3194	15.54786667	16.29813333	26.1657	22.94196667	20.23841667	28.1213	14.0874	15.2262	14.0849	13.9296	14.7055	15.1028	15.2507	15.7086	16.1045	16.1465	15.9776	17.0989	16.839	15.38336667	14.5793	15.68793333	16.40766667	15.51456667	17.0989	13.9296	37.9426	37.8431	37.8648	37.7533	37.7985	37.9731	38.2558	38.468
648	Cymodocea nodosa	12.94946218	38.04016305	15.2368	14.0874	14.0874	15.6491	19.1579	22.8935	27.4823	28.1213	26.2623	22.9686	19.595	17.3194	15.54786667	16.29813333	26.1657	22.94196667	20.23841667	28.1213	14.0874	15.2262	14.0849	13.9296	14.7055	15.1028	15.2507	15.7086	16.1045	16.1465	15.9776	17.0989	16.839	15.38336667	14.5793	15.68793333	16.40766667	15.51456667	17.0989	13.9296	37.9426	37.8431	37.8648	37.7533	37.7985	37.9731	38.2558	38.468
649	Cymodocea nodosa	12.9720654	38.04878796	15.2856	14.1445	14.1445	15.682	19.2141	22.8307	27.2721	28.1365	26.3832	23.0298	19.4238	17.3358	15.58863333	16.34686667	26.07976667	22.9456	20.24021667	28.1365	14.1445	15.2262	14.0849	13.9296	14.7055	15.1028	15.2507	15.7086	16.1045	16.1465	15.9776	17.0989	16.839	15.38336667	14.5793	15.68793333	16.40766667	15.51456667	17.0989	13.9296	37.8723	37.8435	37.8675	37.7656	37.8043	38.0178	38.2715	38.5048
650	Cymodocea nodosa	12.99585826	38.06008957	15.2856	14.1445	14.1445	15.682	19.2141	22.8307	27.2721	28.1365	26.3832	23.0298	19.4238	17.3358	15.58863333	16.34686667	26.07976667	22.9456	20.24021667	28.1365	14.1445	15.2262	14.0849	13.9296	14.7055	15.1028	15.2507	15.7086	16.1045	16.1465	15.9776	17.0989	16.839	15.38336667	14.5793	15.68793333	16.40766667	15.51456667	17.0989	13.9296	37.8723	37.8435	37.8675	37.7656	37.8043	38.0178	38.2715	38.5048
651	Cymodocea nodosa	13.02084076	38.06841707	15.2856	14.1445	14.1445	15.682	19.2141	22.8307	27.2721	28.1365	26.3832	23.0298	19.4238	17.3358	15.58863333	16.34686667	26.07976667	22.9456	20.24021667	28.1365	14.1445	14.8726	14.919	14.7198	14.7633	14.7383	14.7313	14.7484	14.759	14.7347	14.7282	14.7026	14.7913	14.86096667	14.74046667	14.74623333	14.72183333	14.767375	14.919	14.7026	37.8723	37.8435	37.8675	37.7656	37.8043	38.0178	38.2715	38.5048
652	Cymodocea nodosa	13.04255175	38.08120573	15.2856	14.1445	14.1445	15.682	19.2141	22.8307	27.2721	28.1365	26.3832	23.0298	19.4238	17.3358	15.58863333	16.34686667	26.07976667	22.9456	20.24021667	28.1365	14.1445	14.8726	14.919	14.7198	14.7633	14.7383	14.7313	14.7484	14.759	14.7347	14.7282	14.7026	14.7913	14.86096667	14.74046667	14.74623333	14.72183333	14.767375	14.919	14.7026	37.8723	37.8435	37.8675	37.7656	37.8043	38.0178	38.2715	38.5048
653	Cymodocea nodosa	13.06961613	38.09161511	15.2856	14.1445	14.1445	15.682	19.2141	22.8307	27.2721	28.1365	26.3832	23.0298	19.4238	17.3358	15.58863333	16.34686667	26.07976667	22.9456	20.24021667	28.1365	14.1445	14.8726	14.919	14.7198	14.7633	14.7383	14.7313	14.7484	14.759	14.7347	14.7282	14.7026	14.7913	14.86096667	14.74046667	14.74623333	14.72183333	14.767375	14.919	14.7026	37.8723	37.8435	37.8675	37.7656	37.8043	38.0178	38.2715	38.5048
654	Cymodocea nodosa	13.06842648	38.10856752	15.2856	14.1445	14.1445	15.682	19.2141	22.8307	27.2721	28.1365	26.3832	23.0298	19.4238	17.3358	15.58863333	16.34686667	26.07976667	22.9456	20.24021667	28.1365	14.1445	14.8726	14.919	14.7198	14.7633	14.7383	14.7313	14.7484	14.759	14.7347	14.7282	14.7026	14.7913	14.86096667	14.74046667	14.74623333	14.72183333	14.767375	14.919	14.7026	37.8723	37.8435	37.8675	37.7656	37.8043	38.0178	38.2715	38.5048
655	Cymodocea nodosa	13.07526693	38.16150664	15.2856	14.1445	14.1445	15.682	19.2141	22.8307	27.2721	28.1365	26.3832	23.0298	19.4238	17.3358	15.58863333	16.34686667	26.07976667	22.9456	20.24021667	28.1365	14.1445	15.2437	14.2461	13.9996	14.6294	15.2025	15.3041	15.625	16.1255	16.5168	17.0321	17.495	16.7481	15.41263333	14.6105	15.68486667	17.01463333	15.68065833	17.495	13.9996	37.8723	37.8435	37.8675	37.7656	37.8043	38.0178	38.2715	38.5048
656	Cymodocea nodosa	13.16538239	38.18648914	15.5666	14.1063	14.1063	15.8035	19.6958	23.2352	27.8946	28.6214	26.608	23.1295	19.6329	17.4527	15.70853333	16.5352	26.58373333	23.12346667	20.48773333	28.6214	14.1063	14.9198	14.6873	14.7144	14.7642	14.7086	14.6799	14.6532	14.6749	14.6147	14.6436	14.664	14.763	14.79003333	14.72906667	14.66933333	14.64076667	14.7073	14.9198	14.6147	37.8691	37.8479	37.86	37.8068	37.884	38.0561	38.4051	38.5811
657	Cymodocea nodosa	13.2209982	38.1852995	15.5666	14.1063	14.1063	15.8035	19.6958	23.2352	27.8946	28.6214	26.608	23.1295	19.6329	17.4527	15.70853333	16.5352	26.58373333	23.12346667	20.48773333	28.6214	14.1063	14.7694	14.7628	14.6753	14.7669	14.7527	14.657	14.6361	14.6483	14.6298	14.606	14.6402	14.7805	14.7709	14.73163333	14.64713333	14.62533333	14.69375	14.7805	14.606	37.8691	37.8479	37.86	37.8068	37.884	38.0561	38.4051	38.5811
658	Cymodocea nodosa	13.23616615	38.19749334	15.5666	14.1063	14.1063	15.8035	19.6958	23.2352	27.8946	28.6214	26.608	23.1295	19.6329	17.4527	15.70853333	16.5352	26.58373333	23.12346667	20.48773333	28.6214	14.1063	14.7694	14.7628	14.6753	14.7669	14.7527	14.657	14.6361	14.6483	14.6298	14.606	14.6402	14.7805	14.7709	14.73163333	14.64713333	14.62533333	14.69375	14.7805	14.606	37.8691	37.8479	37.86	37.8068	37.884	38.0561	38.4051	38.5811
659	Cymodocea nodosa	13.33758321	38.20433378	15.5666	14.1063	14.1063	15.8035	19.6958	23.2352	27.8946	28.6214	26.608	23.1295	19.6329	17.4527	15.70853333	16.5352	26.58373333	23.12346667	20.48773333	28.6214	14.1063	14.7916	14.5543	14.6435	14.5465	14.5365	14.5881	14.469	14.515	14.5374	14.5158	14.5972	14.6574	14.66776667	14.5755	14.52403333	14.55013333	14.57935833	14.7916	14.469	37.8691	37.8479	37.86	37.8068	37.884	38.0561	38.4051	38.5811
660	Cymodocea nodosa	13.37119063	38.1716186	15.5666	14.1063	14.1063	15.8035	19.6958	23.2352	27.8946	28.6214	26.608	23.1295	19.6329	17.4527	15.70853333	16.5352	26.58373333	23.12346667	20.48773333	28.6214	14.1063	14.7916	14.5543	14.6435	14.5465	14.5365	14.5881	14.469	14.515	14.5374	14.5158	14.5972	14.6574	14.66776667	14.5755	14.52403333	14.55013333	14.57935833	14.7916	14.469	37.8691	37.8479	37.86	37.8068	37.884	38.0561	38.4051	38.5811
661	Cymodocea nodosa	13.4449485	38.105296	15.5967	14.085	14.085	15.8215	19.797	23.2626	27.9193	28.6505	26.6338	23.1454	19.6424	17.4671	15.71626667	16.56783333	26.6108	23.14053333	20.50885833	28.6505	14.085	14.9491	14.369	14.2578	14.3478	14.4197	14.4623	14.4604	14.521	14.5602	14.618	14.9009	14.6993	14.67246667	14.34176667	14.48123333	14.69303333	14.547125	14.9491	14.2578	37.8689	37.8534	37.8588	37.8232	37.9079	38.0645	38.4099	38.5899
662	Cymodocea nodosa	13.69358388	38.00090483	15.6282	14.1073	14.1073	15.8227	19.7015	23.1395	27.7479	28.6145	26.6407	23.2478	19.4933	17.4648	15.73343333	16.54383333	26.50063333	23.12726667	20.47629167	28.6145	14.1073	14.7046	14.4221	14.5691	14.4116	14.5095	14.5835	14.5402	14.5392	14.552	14.5265	14.5752	14.6322	14.5863	14.49673333	14.5543	14.55123333	14.54714167	14.7046	14.4116	37.8776	37.8863	37.9178	37.8945	37.9285	38.0939	38.436	38.565
663	Cymodocea nodosa	13.72689389	37.99674108	15.6282	14.1073	14.1073	15.8227	19.7015	23.1395	27.7479	28.6145	26.6407	23.2478	19.4933	17.4648	15.73343333	16.54383333	26.50063333	23.12726667	20.47629167	28.6145	14.1073	14.7783	14.3991	14.3808	14.3455	14.3904	14.509	14.4471	14.4783	14.5094	14.5256	14.6224	14.6302	14.60253333	14.37223333	14.47813333	14.55246667	14.50134167	14.7783	14.3455	37.8776	37.8863	37.9178	37.8945	37.9285	38.0939	38.436	38.565
664	Cymodocea nodosa	13.75633755	37.99376697	15.6282	14.1073	14.1073	15.8227	19.7015	23.1395	27.7479	28.6145	26.6407	23.2478	19.4933	17.4648	15.73343333	16.54383333	26.50063333	23.12726667	20.47629167	28.6145	14.1073	14.7783	14.3991	14.3808	14.3455	14.3904	14.509	14.4471	14.4783	14.5094	14.5256	14.6224	14.6302	14.60253333	14.37223333	14.47813333	14.55246667	14.50134167	14.7783	14.3455	37.8776	37.8863	37.9178	37.8945	37.9285	38.0939	38.436	38.565
665	Cymodocea nodosa	13.77894077	37.98514206	15.6282	14.1073	14.1073	15.8227	19.7015	23.1395	27.7479	28.6145	26.6407	23.2478	19.4933	17.4648	15.73343333	16.54383333	26.50063333	23.12726667	20.47629167	28.6145	14.1073	14.7783	14.3991	14.3808	14.3455	14.3904	14.509	14.4471	14.4783	14.5094	14.5256	14.6224	14.6302	14.60253333	14.37223333	14.47813333	14.55246667	14.50134167	14.7783	14.3455	37.8776	37.8863	37.9178	37.8945	37.9285	38.0939	38.436	38.565
666	Cymodocea nodosa	13.80570774	37.98781876	15.6282	14.1073	14.1073	15.8227	19.7015	23.1395	27.7479	28.6145	26.6407	23.2478	19.4933	17.4648	15.73343333	16.54383333	26.50063333	23.12726667	20.47629167	28.6145	14.1073	14.5862	14.6255	14.7221	14.5573	14.5676	14.6128	14.5467	14.5321	14.5437	14.4899	14.5503	14.633	14.6149	14.61566667	14.56386667	14.52796667	14.5806	14.7221	14.4899	37.8776	37.8863	37.9178	37.8945	37.9285	38.0939	38.436	38.565
667	Cymodocea nodosa	13.83009542	37.99198251	15.6282	14.1073	14.1073	15.8227	19.7015	23.1395	27.7479	28.6145	26.6407	23.2478	19.4933	17.4648	15.73343333	16.54383333	26.50063333	23.12726667	20.47629167	28.6145	14.1073	14.5862	14.6255	14.7221	14.5573	14.5676	14.6128	14.5467	14.5321	14.5437	14.4899	14.5503	14.633	14.6149	14.61566667	14.56386667	14.52796667	14.5806	14.7221	14.4899	37.8776	37.8863	37.9178	37.8945	37.9285	38.0939	38.436	38.565
668	Cymodocea nodosa	13.85299605	37.99763331	15.6282	14.1073	14.1073	15.8227	19.7015	23.1395	27.7479	28.6145	26.6407	23.2478	19.4933	17.4648	15.73343333	16.54383333	26.50063333	23.12726667	20.47629167	28.6145	14.1073	14.4878	14.7523	14.711	14.6442	14.5887	14.5778	14.5859	14.5851	14.5761	14.5317	14.5525	14.6302	14.62343333	14.64796667	14.58293333	14.55343333	14.60194167	14.7523	14.4878	37.8776	37.8863	37.9178	37.8945	37.9285	38.0939	38.436	38.565
669	Cymodocea nodosa	13.87708632	38.0110168	15.6282	14.1073	14.1073	15.8227	19.7015	23.1395	27.7479	28.6145	26.6407	23.2478	19.4933	17.4648	15.73343333	16.54383333	26.50063333	23.12726667	20.47629167	28.6145	14.1073	14.4878	14.7523	14.711	14.6442	14.5887	14.5778	14.5859	14.5851	14.5761	14.5317	14.5525	14.6302	14.62343333	14.64796667	14.58293333	14.55343333	14.60194167	14.7523	14.4878	37.8776	37.8863	37.9178	37.8945	37.9285	38.0939	38.436	38.565
670	Cymodocea nodosa	13.90504293	38.02112876	15.6282	14.1073	14.1073	15.8227	19.7015	23.1395	27.7479	28.6145	26.6407	23.2478	19.4933	17.4648	15.73343333	16.54383333	26.50063333	23.12726667	20.47629167	28.6145	14.1073	14.4878	14.7523	14.711	14.6442	14.5887	14.5778	14.5859	14.5851	14.5761	14.5317	14.5525	14.6302	14.62343333	14.64796667	14.58293333	14.55343333	14.60194167	14.7523	14.4878	37.8776	37.8863	37.9178	37.8945	37.9285	38.0939	38.436	38.565
671	Cymodocea nodosa	13.93002543	38.0306459	15.6282	14.1073	14.1073	15.8227	19.7015	23.1395	27.7479	28.6145	26.6407	23.2478	19.4933	17.4648	15.73343333	16.54383333	26.50063333	23.12726667	20.47629167	28.6145	14.1073	14.6321	14.5241	14.6181	14.4628	14.4958	14.5909	14.4901	14.5027	14.5181	14.4894	14.5687	14.6299	14.59536667	14.52556667	14.5279	14.5254	14.54355833	14.6321	14.4628	37.8776	37.8863	37.9178	37.8945	37.9285	38.0939	38.436	38.565
672	Cymodocea nodosa	13.95381829	38.03956823	15.6282	14.1073	14.1073	15.8227	19.7015	23.1395	27.7479	28.6145	26.6407	23.2478	19.4933	17.4648	15.73343333	16.54383333	26.50063333	23.12726667	20.47629167	28.6145	14.1073	14.6321	14.5241	14.6181	14.4628	14.4958	14.5909	14.4901	14.5027	14.5181	14.4894	14.5687	14.6299	14.59536667	14.52556667	14.5279	14.5254	14.54355833	14.6321	14.4628	37.8776	37.8863	37.9178	37.8945	37.9285	38.0939	38.436	38.565
673	Cymodocea nodosa	13.98207231	38.04075787	15.6301	14.1158	14.1158	15.8364	19.681	23.1535	27.7454	28.6068	26.6366	23.2665	19.4914	17.4674	15.73776667	16.5444	26.5019	23.1315	20.47889167	28.6068	14.1158	15.2271	14.3779	14.0553	14.3042	14.3903	14.4139	14.4532	14.5411	14.6373	14.6885	15.3602	14.8774	14.82746667	14.24993333	14.4694	14.89533333	14.61053333	15.3602	14.0553	37.8797	37.8868	37.925	37.9032	37.93	38.0998	38.4388	38.5647
674	Cymodocea nodosa	14.00854187	38.04283975	15.6301	14.1158	14.1158	15.8364	19.681	23.1535	27.7454	28.6068	26.6366	23.2665	19.4914	17.4674	15.73776667	16.5444	26.5019	23.1315	20.47889167	28.6068	14.1158	15.2271	14.3779	14.0553	14.3042	14.3903	14.4139	14.4532	14.5411	14.6373	14.6885	15.3602	14.8774	14.82746667	14.24993333	14.4694	14.89533333	14.61053333	15.3602	14.0553	37.8797	37.8868	37.925	37.9032	37.93	38.0998	38.4388	38.5647
675	Cymodocea nodosa	14.0341192	38.04492162	15.6327	14.1276	14.1276	15.8448	19.6709	23.1589	27.7456	28.5968	26.6302	23.2847	19.4985	17.4685	15.74293333	16.54776667	26.50043333	23.1378	20.48223333	28.5968	14.1276	14.9429	14.45	14.2016	14.3048	14.3125	14.4725	14.4442	14.4909	14.5343	14.597	14.872	14.6625	14.68513333	14.27296667	14.4692	14.66776667	14.52376667	14.9429	14.2016	37.8819	37.8859	37.9309	37.9116	37.9333	38.1059	38.442	38.5646
676	Cymodocea nodosa	14.05345089	38.03391742	15.6327	14.1276	14.1276	15.8448	19.6709	23.1589	27.7456	28.5968	26.6302	23.2847	19.4985	17.4685	15.74293333	16.54776667	26.50043333	23.1378	20.48223333	28.5968	14.1276	14.9429	14.45	14.2016	14.3048	14.3125	14.4725	14.4442	14.4909	14.5343	14.597	14.872	14.6625	14.68513333	14.27296667	14.4692	14.66776667	14.52376667	14.9429	14.2016	37.8819	37.8859	37.9309	37.9116	37.9333	38.1059	38.442	38.5646
677	Cymodocea nodosa	14.07635152	38.02558992	15.635	14.1394	14.1394	15.8485	19.6699	23.1572	27.7492	28.5843	26.6222	23.3018	19.5082	17.4676	15.74733333	16.5526	26.4969	23.14406667	20.485225	28.5843	14.1394	14.9429	14.45	14.2016	14.3048	14.3125	14.4725	14.4442	14.4909	14.5343	14.597	14.872	14.6625	14.68513333	14.27296667	14.4692	14.66776667	14.52376667	14.9429	14.2016	37.8843	37.8846	37.9349	37.92	37.9385	38.1121	38.4452	38.5645
678	Cymodocea nodosa	14.10460554	38.02112876	15.635	14.1394	14.1394	15.8485	19.6699	23.1572	27.7492	28.5843	26.6222	23.3018	19.5082	17.4676	15.74733333	16.5526	26.4969	23.14406667	20.485225	28.5843	14.1394	14.5655	14.6107	14.6387	14.5539	14.5089	14.573	14.5225	14.5207	14.5317	14.5374	14.6271	14.6398	14.60533333	14.56716667	14.53873333	14.5654	14.56915833	14.6398	14.5089	37.8843	37.8846	37.9349	37.92	37.9385	38.1121	38.4452	38.5645
679	Cymodocea nodosa	14.12572171	38.0223184	15.635	14.1394	14.1394	15.8485	19.6699	23.1572	27.7492	28.5843	26.6222	23.3018	19.5082	17.4676	15.74733333	16.5526	26.4969	23.14406667	20.485225	28.5843	14.1394	14.5655	14.6107	14.6387	14.5539	14.5089	14.573	14.5225	14.5207	14.5317	14.5374	14.6271	14.6398	14.60533333	14.56716667	14.53873333	14.5654	14.56915833	14.6398	14.5089	37.8843	37.8846	37.9349	37.92	37.9385	38.1121	38.4452	38.5645
680	Cymodocea nodosa	14.13821296	38.02707698	15.635	14.1394	14.1394	15.8485	19.6699	23.1572	27.7492	28.5843	26.6222	23.3018	19.5082	17.4676	15.74733333	16.5526	26.4969	23.14406667	20.485225	28.5843	14.1394	14.5655	14.6107	14.6387	14.5539	14.5089	14.573	14.5225	14.5207	14.5317	14.5374	14.6271	14.6398	14.60533333	14.56716667	14.53873333	14.5654	14.56915833	14.6398	14.5089	37.8843	37.8846	37.9349	37.92	37.9385	38.1121	38.4452	38.5645
681	Cymodocea nodosa	14.14713528	38.03213296	15.635	14.1394	14.1394	15.8485	19.6699	23.1572	27.7492	28.5843	26.6222	23.3018	19.5082	17.4676	15.74733333	16.5526	26.4969	23.14406667	20.485225	28.5843	14.1394	14.5655	14.6107	14.6387	14.5539	14.5089	14.573	14.5225	14.5207	14.5317	14.5374	14.6271	14.6398	14.60533333	14.56716667	14.53873333	14.5654	14.56915833	14.6398	14.5089	37.8843	37.8846	37.9349	37.92	37.9385	38.1121	38.4452	38.5645
682	Cymodocea nodosa	14.16884627	38.02796921	15.5774	14.1706	14.1706	15.8837	19.7629	23.1245	27.7305	28.5272	26.6119	23.3664	19.4727	17.4307	15.72623333	16.60573333	26.46073333	23.15033333	20.48575833	28.5272	14.1706	14.5698	14.6103	14.6251	14.5455	14.4971	14.5716	14.5192	14.5148	14.531	14.5436	14.6306	14.6378	14.60596667	14.5559	14.5352	14.5684	14.56636667	14.6378	14.4971	37.8956	37.8759	37.9373	37.9567	37.9827	38.1376	38.4492	38.5651
683	Cymodocea nodosa	14.1973977	38.02529251	15.5774	14.1706	14.1706	15.8837	19.7629	23.1245	27.7305	28.5272	26.6119	23.3664	19.4727	17.4307	15.72623333	16.60573333	26.46073333	23.15033333	20.48575833	28.5272	14.1706	14.5698	14.6103	14.6251	14.5455	14.4971	14.5716	14.5192	14.5148	14.531	14.5436	14.6306	14.6378	14.60596667	14.5559	14.5352	14.5684	14.56636667	14.6378	14.4971	37.8956	37.8759	37.9373	37.9567	37.9827	38.1376	38.4492	38.5651
684	Cymodocea nodosa	14.22297502	38.02023653	15.5774	14.1706	14.1706	15.8837	19.7629	23.1245	27.7305	28.5272	26.6119	23.3664	19.4727	17.4307	15.72623333	16.60573333	26.46073333	23.15033333	20.48575833	28.5272	14.1706	14.931	14.4654	14.2228	14.3128	14.2811	14.4945	14.4582	14.4815	14.5303	14.6053	14.8963	14.6714	14.68926667	14.27223333	14.47806667	14.6773	14.52921667	14.931	14.2228	37.8956	37.8759	37.9373	37.9567	37.9827	38.1376	38.4492	38.5651
685	Cymodocea nodosa	14.24825494	38.01874947	15.5774	14.1706	14.1706	15.8837	19.7629	23.1245	27.7305	28.5272	26.6119	23.3664	19.4727	17.4307	15.72623333	16.60573333	26.46073333	23.15033333	20.48575833	28.5272	14.1706	14.931	14.4654	14.2228	14.3128	14.2811	14.4945	14.4582	14.4815	14.5303	14.6053	14.8963	14.6714	14.68926667	14.27223333	14.47806667	14.6773	14.52921667	14.931	14.2228	37.8956	37.8759	37.9373	37.9567	37.9827	38.1376	38.4492	38.5651
686	Cymodocea nodosa	14.27859083	38.02023653	15.5774	14.1706	14.1706	15.8837	19.7629	23.1245	27.7305	28.5272	26.6119	23.3664	19.4727	17.4307	15.72623333	16.60573333	26.46073333	23.15033333	20.48575833	28.5272	14.1706	14.931	14.4654	14.2228	14.3128	14.2811	14.4945	14.4582	14.4815	14.5303	14.6053	14.8963	14.6714	14.68926667	14.27223333	14.47806667	14.6773	14.52921667	14.931	14.2228	37.8956	37.8759	37.9373	37.9567	37.9827	38.1376	38.4492	38.5651
687	Cymodocea nodosa	14.31279307	38.02023653	15.5774	14.1706	14.1706	15.8837	19.7629	23.1245	27.7305	28.5272	26.6119	23.3664	19.4727	17.4307	15.72623333	16.60573333	26.46073333	23.15033333	20.48575833	28.5272	14.1706	15.1364	14.456	14.1977	14.3293	14.3106	14.4689	14.495	14.5116	14.5822	14.6528	15.1513	14.8652	14.8192	14.2792	14.49183333	14.79543333	14.59641667	15.1513	14.1977	37.8956	37.8759	37.9373	37.9567	37.9827	38.1376	38.4492	38.5651
688	Cymodocea nodosa	14.34104709	38.02677957	15.5774	14.1706	14.1706	15.8837	19.7629	23.1245	27.7305	28.5272	26.6119	23.3664	19.4727	17.4307	15.72623333	16.60573333	26.46073333	23.15033333	20.48575833	28.5272	14.1706	15.1364	14.456	14.1977	14.3293	14.3106	14.4689	14.495	14.5116	14.5822	14.6528	15.1513	14.8652	14.8192	14.2792	14.49183333	14.79543333	14.59641667	15.1513	14.1977	37.8956	37.8759	37.9373	37.9567	37.9827	38.1376	38.4492	38.5651
689	Cymodocea nodosa	14.37316745	38.02945626	15.5774	14.1706	14.1706	15.8837	19.7629	23.1245	27.7305	28.5272	26.6119	23.3664	19.4727	17.4307	15.72623333	16.60573333	26.46073333	23.15033333	20.48575833	28.5272	14.1706	15.5718	14.3318	14.1068	14.4777	15.0637	14.7517	14.9065	15.0597	15.3294	15.529	16.1699	16.6937	15.53243333	14.5494	14.90596667	15.6761	15.165975	16.6937	14.1068	37.8956	37.8759	37.9373	37.9567	37.9827	38.1376	38.4492	38.5651
690	Cymodocea nodosa	14.39904219	38.03778376	15.5774	14.1706	14.1706	15.8837	19.7629	23.1245	27.7305	28.5272	26.6119	23.3664	19.4727	17.4307	15.72623333	16.60573333	26.46073333	23.15033333	20.48575833	28.5272	14.1706	15.5718	14.3318	14.1068	14.4777	15.0637	14.7517	14.9065	15.0597	15.3294	15.529	16.1699	16.6937	15.53243333	14.5494	14.90596667	15.6761	15.165975	16.6937	14.1068	37.8956	37.8759	37.9373	37.9567	37.9827	38.1376	38.4492	38.5651
691	Cymodocea nodosa	14.42610657	38.04789573	15.5124	14.18	14.18	15.8991	19.8123	23.1029	27.7099	28.5106	26.6235	23.3821	19.4335	17.3987	15.69703333	16.63046667	26.44113333	23.14636667	20.47875	28.5106	14.18	15.5071	14.2877	14.1009	14.8367	17.5974	18.1457	17.8799	18.7957	21.5699	22.4656	18.0828	17.3945	15.72976667	15.51166667	18.27376667	20.7061	17.555325	22.4656	14.1009	37.8987	37.8744	37.9351	37.9642	37.9979	38.1423	38.4512	38.5665
692	Cymodocea nodosa	14.45138648	38.04373198	15.5124	14.18	14.18	15.8991	19.8123	23.1029	27.7099	28.5106	26.6235	23.3821	19.4335	17.3987	15.69703333	16.63046667	26.44113333	23.14636667	20.47875	28.5106	14.18	15.5071	14.2877	14.1009	14.8367	17.5974	18.1457	17.8799	18.7957	21.5699	22.4656	18.0828	17.3945	15.72976667	15.51166667	18.27376667	20.7061	17.555325	22.4656	14.1009	37.8987	37.8744	37.9351	37.9642	37.9979	38.1423	38.4512	38.5665
693	Cymodocea nodosa	14.4849939	38.04611126	15.4717	14.1964	14.1964	15.9279	19.8636	23.0885	27.6908	28.5004	26.6352	23.3949	19.4013	17.3851	15.6844	16.66263333	26.42656667	23.1438	20.47935	28.5004	14.1964	15.4662	14.2626	14.1091	14.8522	17.6767	18.1836	17.9579	18.7779	21.2838	22.0776	17.9073	17.3806	15.70313333	15.546	18.30646667	20.4229	17.494625	22.0776	14.1091	37.9007	37.8735	37.9328	37.9693	38.0094	38.1452	38.452	38.5679
694	Cymodocea nodosa	14.51622202	38.05205948	15.4717	14.1964	14.1964	15.9279	19.8636	23.0885	27.6908	28.5004	26.6352	23.3949	19.4013	17.3851	15.6844	16.66263333	26.42656667	23.1438	20.47935	28.5004	14.1964	15.4662	14.2626	14.1091	14.8522	17.6767	18.1836	17.9579	18.7779	21.2838	22.0776	17.9073	17.3806	15.70313333	15.546	18.30646667	20.4229	17.494625	22.0776	14.1091	37.9007	37.8735	37.9328	37.9693	38.0094	38.1452	38.452	38.5679
695	Cymodocea nodosa	14.54298899	38.06157662	15.7613	14.2319	14.2319	15.8016	19.6263	23.1688	27.789	28.4511	26.472	23.3487	19.532	17.5369	15.84336667	16.55326667	26.46963333	23.11756667	20.49595833	28.4511	14.2319	15.4662	14.2626	14.1091	14.8522	17.6767	18.1836	17.9579	18.7779	21.2838	22.0776	17.9073	17.3806	15.70313333	15.546	18.30646667	20.4229	17.494625	22.0776	14.1091	37.8983	37.8765	37.9164	37.9659	38.0134	38.1691	38.4465	38.4813
696	Cymodocea nodosa	14.55934658	38.06603778	15.7613	14.2319	14.2319	15.8016	19.6263	23.1688	27.789	28.4511	26.472	23.3487	19.532	17.5369	15.84336667	16.55326667	26.46963333	23.11756667	20.49595833	28.4511	14.2319	15.4662	14.2626	14.1091	14.8522	17.6767	18.1836	17.9579	18.7779	21.2838	22.0776	17.9073	17.3806	15.70313333	15.546	18.30646667	20.4229	17.494625	22.0776	14.1091	37.8983	37.8765	37.9164	37.9659	38.0134	38.1691	38.4465	38.4813
697	Cymodocea nodosa	14.57897569	38.06455073	15.7613	14.2319	14.2319	15.8016	19.6263	23.1688	27.789	28.4511	26.472	23.3487	19.532	17.5369	15.84336667	16.55326667	26.46963333	23.11756667	20.49595833	28.4511	14.2319	14.7115	14.5966	14.5942	14.3736	14.3156	14.5895	14.7049	14.5866	14.5996	14.6391	14.6952	14.6064	14.63816667	14.4278	14.627	14.64463333	14.5844	14.7115	14.3156	37.8983	37.8765	37.9164	37.9659	38.0134	38.1691	38.4465	38.4813
698	Cymodocea nodosa	14.60038927	38.07049895	15.7613	14.2319	14.2319	15.8016	19.6263	23.1688	27.789	28.4511	26.472	23.3487	19.532	17.5369	15.84336667	16.55326667	26.46963333	23.11756667	20.49595833	28.4511	14.2319	14.6057	14.6442	14.6265	14.4186	14.387	14.5706	14.6921	14.6017	14.5961	14.633	14.6783	14.6071	14.619	14.47736667	14.62146667	14.6358	14.58840833	14.6921	14.387	37.8983	37.8765	37.9164	37.9659	38.0134	38.1691	38.4465	38.4813
699	Cymodocea nodosa	14.61644945	38.07882645	15.7613	14.2319	14.2319	15.8016	19.6263	23.1688	27.789	28.4511	26.472	23.3487	19.532	17.5369	15.84336667	16.55326667	26.46963333	23.11756667	20.49595833	28.4511	14.2319	14.6057	14.6442	14.6265	14.4186	14.387	14.5706	14.6921	14.6017	14.5961	14.633	14.6783	14.6071	14.619	14.47736667	14.62146667	14.6358	14.58840833	14.6921	14.387	37.8983	37.8765	37.9164	37.9659	38.0134	38.1691	38.4465	38.4813
700	Cymodocea nodosa	14.63310445	38.07942127	15.7613	14.2319	14.2319	15.8016	19.6263	23.1688	27.789	28.4511	26.472	23.3487	19.532	17.5369	15.84336667	16.55326667	26.46963333	23.11756667	20.49595833	28.4511	14.2319	14.6057	14.6442	14.6265	14.4186	14.387	14.5706	14.6921	14.6017	14.5961	14.633	14.6783	14.6071	14.619	14.47736667	14.62146667	14.6358	14.58840833	14.6921	14.387	37.8983	37.8765	37.9164	37.9659	38.0134	38.1691	38.4465	38.4813
701	Cymodocea nodosa	14.70864678	38.14039047	15.7613	14.2319	14.2319	15.8016	19.6263	23.1688	27.789	28.4511	26.472	23.3487	19.532	17.5369	15.84336667	16.55326667	26.46963333	23.11756667	20.49595833	28.4511	14.2319	14.2501	14.3104	14.2723	14.2501	14.2656	14.2425	14.2572	14.3019	14.2934	14.3074	14.3083	14.3484	14.30296667	14.26266667	14.2672	14.30303333	14.28396667	14.3484	14.2425	37.8983	37.8765	37.9164	37.9659	38.0134	38.1691	38.4465	38.4813
702	Cymodocea nodosa	14.72173285	38.14901538	15.7613	14.2319	14.2319	15.8016	19.6263	23.1688	27.789	28.4511	26.472	23.3487	19.532	17.5369	15.84336667	16.55326667	26.46963333	23.11756667	20.49595833	28.4511	14.2319	14.5104	14.7057	14.609	14.4762	14.4863	14.5546	14.6151	14.612	14.5972	14.6232	14.663	14.6166	14.6109	14.52383333	14.5939	14.6278	14.58910833	14.7057	14.4762	37.8983	37.8765	37.9164	37.9659	38.0134	38.1691	38.4465	38.4813
703	Cymodocea nodosa	14.77229268	38.16388592	15.7613	14.2319	14.2319	15.8016	19.6263	23.1688	27.789	28.4511	26.472	23.3487	19.532	17.5369	15.84336667	16.55326667	26.46963333	23.11756667	20.49595833	28.4511	14.2319	14.5104	14.7057	14.609	14.4762	14.4863	14.5546	14.6151	14.612	14.5972	14.6232	14.663	14.6166	14.6109	14.52383333	14.5939	14.6278	14.58910833	14.7057	14.4762	37.8983	37.8765	37.9164	37.9659	38.0134	38.1691	38.4465	38.4813
704	Cymodocea nodosa	14.79519331	38.15942476	15.7816	14.2293	14.2293	15.8037	19.6258	23.2074	27.8276	28.4611	26.465	23.3488	19.52	17.5477	15.85286667	16.55293333	26.4987	23.11126667	20.50394167	28.4611	14.2293	14.4497	14.7087	14.556	14.511	14.4707	14.4819	14.5536	14.5751	14.5541	14.5762	14.6222	14.6337	14.59736667	14.51256667	14.53686667	14.58416667	14.55774167	14.7087	14.4497	37.8996	37.8773	37.9157	37.9653	38.017	38.1712	38.4451	38.4662
705	Cymodocea nodosa	14.81511983	38.16388592	15.7816	14.2293	14.2293	15.8037	19.6258	23.2074	27.8276	28.4611	26.465	23.3488	19.52	17.5477	15.85286667	16.55293333	26.4987	23.11126667	20.50394167	28.4611	14.2293	14.4497	14.7087	14.556	14.511	14.4707	14.4819	14.5536	14.5751	14.5541	14.5762	14.6222	14.6337	14.59736667	14.51256667	14.53686667	14.58416667	14.55774167	14.7087	14.4497	37.8996	37.8773	37.9157	37.9653	38.017	38.1712	38.4451	38.4662
706	Cymodocea nodosa	14.83831787	38.16804967	15.7816	14.2293	14.2293	15.8037	19.6258	23.2074	27.8276	28.4611	26.465	23.3488	19.52	17.5477	15.85286667	16.55293333	26.4987	23.11126667	20.50394167	28.4611	14.2293	14.4497	14.7087	14.556	14.511	14.4707	14.4819	14.5536	14.5751	14.5541	14.5762	14.6222	14.6337	14.59736667	14.51256667	14.53686667	14.58416667	14.55774167	14.7087	14.4497	37.8996	37.8773	37.9157	37.9653	38.017	38.1712	38.4451	38.4662
707	Cymodocea nodosa	14.87400716	38.17578235	15.7956	14.2245	14.2245	15.8042	19.6238	23.2448	27.8531	28.463	26.4485	23.345	19.5176	17.5585	15.85953333	16.55083333	26.5203	23.1037	20.50859167	28.463	14.2245	14.6002	14.6524	14.571	14.3433	14.4291	14.6269	14.6397	14.6303	14.6131	14.6267	14.6727	14.5986	14.61706667	14.4478	14.6323	14.6375	14.58366667	14.6727	14.3433	37.9012	37.8784	37.9153	37.9645	38.0219	38.1729	38.4416	38.4515
708	Cymodocea nodosa	14.94865726	38.17756682	15.8035	14.2156	14.2156	15.7966	19.629	23.2724	27.8692	28.4588	26.4275	23.3405	19.519	17.5669	15.862	16.54706667	26.53346667	23.09566667	20.50955	28.4588	14.2156	15.5417	14.5734	14.1988	14.2346	14.4138	14.4866	14.5051	14.6183	14.7239	14.7932	15.5141	15.3924	15.16916667	14.2824	14.53666667	15.0104	14.74965833	15.5417	14.1988	37.903	37.878	37.9149	37.9633	38.0281	38.1746	38.4401	38.4402
709	Cymodocea nodosa	14.96798896	38.15912735	15.8035	14.2156	14.2156	15.7966	19.629	23.2724	27.8692	28.4588	26.4275	23.3405	19.519	17.5669	15.862	16.54706667	26.53346667	23.09566667	20.50955	28.4588	14.2156	15.5417	14.5734	14.1988	14.2346	14.4138	14.4866	14.5051	14.6183	14.7239	14.7932	15.5141	15.3924	15.16916667	14.2824	14.53666667	15.0104	14.74965833	15.5417	14.1988	37.903	37.878	37.9149	37.9633	38.0281	38.1746	38.4401	38.4402
710	Cymodocea nodosa	14.98791548	38.15436878	15.8367	14.1866	14.1866	15.7692	19.684	23.2733	27.9119	28.3895	26.3401	23.3086	19.5068	17.5873	15.8702	16.5466	26.5249	23.05183333	20.49838333	28.3895	14.1866	14.4726	14.6798	14.5553	14.4919	14.5204	14.545	14.5821	14.5884	14.5778	14.5958	14.62	14.6279	14.59343333	14.52253333	14.57183333	14.59786667	14.57141667	14.6798	14.4726	37.9156	37.8802	37.9147	37.9537	38.042	38.1771	38.4387	38.4159
711	Cymodocea nodosa	15.01230316	38.15258431	15.8367	14.1866	14.1866	15.7692	19.684	23.2733	27.9119	28.3895	26.3401	23.3086	19.5068	17.5873	15.8702	16.5466	26.5249	23.05183333	20.49838333	28.3895	14.1866	14.4726	14.6798	14.5553	14.4919	14.5204	14.545	14.5821	14.5884	14.5778	14.5958	14.62	14.6279	14.59343333	14.52253333	14.57183333	14.59786667	14.57141667	14.6798	14.4726	37.9156	37.8802	37.9147	37.9537	38.042	38.1771	38.4387	38.4159
712	Cymodocea nodosa	15.0688112	38.12968369	15.8367	14.1866	14.1866	15.7692	19.684	23.2733	27.9119	28.3895	26.3401	23.3086	19.5068	17.5873	15.8702	16.5466	26.5249	23.05183333	20.49838333	28.3895	14.1866	14.4546	14.6332	14.5221	14.4931	14.4987	14.4984	14.5443	14.5656	14.5511	14.572	14.5943	14.6007	14.56283333	14.50463333	14.5361	14.57246667	14.54400833	14.6332	14.4546	37.9156	37.8802	37.9147	37.9537	38.042	38.1771	38.4387	38.4159
713	Cymodocea nodosa	15.09052219	38.12284324	15.8367	14.1866	14.1866	15.7692	19.684	23.2733	27.9119	28.3895	26.3401	23.3086	19.5068	17.5873	15.8702	16.5466	26.5249	23.05183333	20.49838333	28.3895	14.1866	14.4546	14.6332	14.5221	14.4931	14.4987	14.4984	14.5443	14.5656	14.5511	14.572	14.5943	14.6007	14.56283333	14.50463333	14.5361	14.57246667	14.54400833	14.6332	14.4546	37.9156	37.8802	37.9147	37.9537	38.042	38.1771	38.4387	38.4159
714	Cymodocea nodosa	15.1184788	38.13622672	15.8367	14.1866	14.1866	15.7692	19.684	23.2733	27.9119	28.3895	26.3401	23.3086	19.5068	17.5873	15.8702	16.5466	26.5249	23.05183333	20.49838333	28.3895	14.1866	14.4221	14.4972	14.4558	14.4465	14.4152	14.4058	14.4425	14.4562	14.4536	14.4687	14.4801	14.4976	14.4723	14.43916667	14.43483333	14.46746667	14.45344167	14.4976	14.4058	37.9156	37.8802	37.9147	37.9537	38.042	38.1771	38.4387	38.4159
715	Cymodocea nodosa	15.23327935	38.26054442	15.8367	14.1866	14.1866	15.7692	19.684	23.2733	27.9119	28.3895	26.3401	23.3086	19.5068	17.5873	15.8702	16.5466	26.5249	23.05183333	20.49838333	28.3895	14.1866	13.7067	13.8134	13.7705	13.7208	13.7256	13.7105	13.6675	13.7273	13.762	13.7813	13.7891	13.8208	13.7803	13.73896667	13.70176667	13.77746667	13.749625	13.8208	13.6675	37.9156	37.8802	37.9147	37.9537	38.042	38.1771	38.4387	38.4159
716	Cymodocea nodosa	15.28800293	38.20938977	15.835	14.2063	14.2063	15.7903	19.728	23.3	27.9174	28.3964	26.3518	23.3242	19.4895	17.5869	15.87606667	16.57486667	26.53793333	23.05516667	20.51100833	28.3964	14.2063	14.3616	14.4081	14.38	14.3519	14.3243	14.3224	14.3216	14.3178	14.3162	14.3248	14.3406	14.3638	14.37783333	14.35206667	14.3206	14.3272	14.344425	14.4081	14.3162	37.9176	37.886	37.9142	37.953	38.044	38.1805	38.4433	38.423
717	Cymodocea nodosa	15.31923106	38.21533798	15.835	14.2063	14.2063	15.7903	19.728	23.3	27.9174	28.3964	26.3518	23.3242	19.4895	17.5869	15.87606667	16.57486667	26.53793333	23.05516667	20.51100833	28.3964	14.2063	14.3616	14.4081	14.38	14.3519	14.3243	14.3224	14.3216	14.3178	14.3162	14.3248	14.3406	14.3638	14.37783333	14.35206667	14.3206	14.3272	14.344425	14.4081	14.3162	37.9176	37.886	37.9142	37.953	38.044	38.1805	38.4433	38.423
718	Cymodocea nodosa	15.33648088	38.22039396	15.835	14.2063	14.2063	15.7903	19.728	23.3	27.9174	28.3964	26.3518	23.3242	19.4895	17.5869	15.87606667	16.57486667	26.53793333	23.05516667	20.51100833	28.3964	14.2063	14.3616	14.4081	14.38	14.3519	14.3243	14.3224	14.3216	14.3178	14.3162	14.3248	14.3406	14.3638	14.37783333	14.35206667	14.3206	14.3272	14.344425	14.4081	14.3162	37.9176	37.886	37.9142	37.953	38.044	38.1805	38.4433	38.423
719	Cymodocea nodosa	15.3674116	38.22753182	15.8316	14.2303	14.2303	15.8245	19.7777	23.3348	27.9076	28.3989	26.3768	23.3406	19.4919	17.5851	15.88233333	16.61083333	26.5471	23.06976667	20.52750833	28.3989	14.2303	14.95	14.6219	14.1747	14.1388	14.3229	14.5338	14.4966	14.5368	14.5839	14.618	14.8245	14.7746	14.78216667	14.21213333	14.5224	14.67546667	14.54804167	14.95	14.1388	37.9188	37.8903	37.9131	37.953	38.0465	38.1839	38.4453	38.4271
720	Cymodocea nodosa	15.39893714	38.23764379	15.8316	14.2303	14.2303	15.8245	19.7777	23.3348	27.9076	28.3989	26.3768	23.3406	19.4919	17.5851	15.88233333	16.61083333	26.5471	23.06976667	20.52750833	28.3989	14.2303	14.95	14.6219	14.1747	14.1388	14.3229	14.5338	14.4966	14.5368	14.5839	14.618	14.8245	14.7746	14.78216667	14.21213333	14.5224	14.67546667	14.54804167	14.95	14.1388	37.9188	37.8903	37.9131	37.953	38.0465	38.1839	38.4453	38.4271
721	Cymodocea nodosa	15.42897562	38.2489454	15.7908	14.2455	14.2455	15.7041	19.6528	23.2181	27.7993	28.2671	26.1917	23.2749	19.5379	17.57	15.86876667	16.53413333	26.42816667	23.0015	20.45814167	28.2671	14.2455	14.95	14.6219	14.1747	14.1388	14.3229	14.5338	14.4966	14.5368	14.5839	14.618	14.8245	14.7746	14.78216667	14.21213333	14.5224	14.67546667	14.54804167	14.95	14.1388	37.9233	37.9029	37.9246	37.9428	38.0392	38.1768	38.4106	38.3859
722	Cymodocea nodosa	15.45841929	38.26679004	15.7908	14.2455	14.2455	15.7041	19.6528	23.2181	27.7993	28.2671	26.1917	23.2749	19.5379	17.57	15.86876667	16.53413333	26.42816667	23.0015	20.45814167	28.2671	14.2455	14.4296	14.4492	14.409	14.3821	14.3621	14.3778	14.3983	14.4029	14.385	14.3955	14.4046	14.4163	14.4317	14.3844	14.393	14.39503333	14.40103333	14.4492	14.3621	37.9233	37.9029	37.9246	37.9428	38.0392	38.1768	38.4106	38.3859
723	Cymodocea nodosa	15.48191474	38.28374246	15.7908	14.2455	14.2455	15.7041	19.6528	23.2181	27.7993	28.2671	26.1917	23.2749	19.5379	17.57	15.86876667	16.53413333	26.42816667	23.0015	20.45814167	28.2671	14.2455	15.7401	14.631	14.0935	14.1889	14.4993	14.485	14.5575	14.6845	14.7976	14.8956	15.4376	15.7188	15.3633	14.26056667	14.57566667	15.0436	14.81078333	15.7401	14.0935	37.9233	37.9029	37.9246	37.9428	38.0392	38.1768	38.4106	38.3859
724	Cymodocea nodosa	15.61515475	38.27809165	15.7157	14.169	14.169	15.5619	19.1398	22.958	27.3376	27.9319	25.9657	23.0107	19.455	17.4834	15.78936667	16.29023333	26.07583333	22.81046667	20.241475	27.9319	14.169	14.5315	14.6986	14.55	14.5261	14.5309	14.4879	14.4897	14.5092	14.5063	14.5354	14.5558	14.5552	14.5951	14.53566667	14.4956	14.5325	14.53971667	14.6986	14.4879	37.9297	37.9094	37.8964	37.9248	38.0216	38.1651	38.3404	38.2747
725	Cymodocea nodosa	15.63151235	38.27600978	15.7157	14.169	14.169	15.5619	19.1398	22.958	27.3376	27.9319	25.9657	23.0107	19.455	17.4834	15.78936667	16.29023333	26.07583333	22.81046667	20.241475	27.9319	14.169	14.5315	14.6986	14.55	14.5261	14.5309	14.4879	14.4897	14.5092	14.5063	14.5354	14.5558	14.5552	14.5951	14.53566667	14.4956	14.5325	14.53971667	14.6986	14.4879	37.9297	37.9094	37.8964	37.9248	38.0216	38.1651	38.3404	38.2747
726	Cymodocea nodosa	13.71959053	45.60094184	9.38027	9.46773	9.46773	12.8655	18.2745	23.355	27.4679	27.0943	23.8418	18.2952	15.0598	11.6849	10.17763333	13.53591	25.9724	19.0656	17.18788583	27.4679	9.38027	9.37355	8.11685	9.31507	12.1395	16.5686	22.0222	26.3888	26.9887	23.8104	18.3305	15.0464	11.6497	9.713366667	12.67439	25.13323333	19.06243333	16.64585583	26.9887	8.11685	37.9085	37.7764	37.6961	37.6889	37.6788	37.6742	37.7743	37.8998
727	Cymodocea nodosa	13.71923525	45.60591574	9.38027	9.46773	9.46773	12.8655	18.2745	23.355	27.4679	27.0943	23.8418	18.2952	15.0598	11.6849	10.17763333	13.53591	25.9724	19.0656	17.18788583	27.4679	9.38027	9.37355	8.11685	9.31507	12.1395	16.5686	22.0222	26.3888	26.9887	23.8104	18.3305	15.0464	11.6497	9.713366667	12.67439	25.13323333	19.06243333	16.64585583	26.9887	8.11685	37.9085	37.7764	37.6961	37.6889	37.6788	37.6742	37.7743	37.8998
728	Cymodocea nodosa	13.72896989	45.60733685	9.38027	9.46773	9.46773	12.8655	18.2745	23.355	27.4679	27.0943	23.8418	18.2952	15.0598	11.6849	10.17763333	13.53591	25.9724	19.0656	17.18788583	27.4679	9.38027	9.37355	8.11685	9.31507	12.1395	16.5686	22.0222	26.3888	26.9887	23.8104	18.3305	15.0464	11.6497	9.713366667	12.67439	25.13323333	19.06243333	16.64585583	26.9887	8.11685	37.9085	37.7764	37.6961	37.6889	37.6788	37.6742	37.7743	37.8998
729	Cymodocea nodosa	13.73984141	45.60989486	9.38027	9.46773	9.46773	12.8655	18.2745	23.355	27.4679	27.0943	23.8418	18.2952	15.0598	11.6849	10.17763333	13.53591	25.9724	19.0656	17.18788583	27.4679	9.38027	9.37355	8.11685	9.31507	12.1395	16.5686	22.0222	26.3888	26.9887	23.8104	18.3305	15.0464	11.6497	9.713366667	12.67439	25.13323333	19.06243333	16.64585583	26.9887	8.11685	37.9085	37.7764	37.6961	37.6889	37.6788	37.6742	37.7743	37.8998
730	Cymodocea nodosa	13.74957604	45.60996592	9.38027	9.46773	9.46773	12.8655	18.2745	23.355	27.4679	27.0943	23.8418	18.2952	15.0598	11.6849	10.17763333	13.53591	25.9724	19.0656	17.18788583	27.4679	9.38027	9.37355	8.11685	9.31507	12.1395	16.5686	22.0222	26.3888	26.9887	23.8104	18.3305	15.0464	11.6497	9.713366667	12.67439	25.13323333	19.06243333	16.64585583	26.9887	8.11685	37.9085	37.7764	37.6961	37.6889	37.6788	37.6742	37.7743	37.8998
731	Cymodocea nodosa	13.66757862	45.74141748	9.41488	9.43778	9.43778	12.8877	18.4392	23.5071	27.6129	27.1994	23.8726	18.3162	15.0287	11.7026	10.18508667	13.58822667	26.10646667	19.0725	17.23807	27.6129	9.41488	9.38932	8.0554	9.28763	12.2582	17.26	22.6642	27.1809	27.1962	23.7062	18.2243	14.8235	11.5786	9.67444	12.93527667	25.68043333	18.918	16.8020375	27.1962	8.0554	37.9132	37.7911	37.7103	37.6864	37.679	37.6706	37.7734	37.8897
732	Cymodocea nodosa	13.73779609	45.69189136	9.41488	9.43778	9.43778	12.8877	18.4392	23.5071	27.6129	27.1994	23.8726	18.3162	15.0287	11.7026	10.18508667	13.58822667	26.10646667	19.0725	17.23807	27.6129	9.41488	9.41052	8.11132	9.2865	12.1228	16.7534	22.1899	26.6283	27.0979	23.8387	18.3495	15.0152	11.6594	9.72708	12.7209	25.30536667	19.0678	16.70528667	27.0979	8.11132	37.9132	37.7911	37.7103	37.6864	37.679	37.6706	37.7734	37.8897
733	Cymodocea nodosa	13.73153566	45.69606498	9.41488	9.43778	9.43778	12.8877	18.4392	23.5071	27.6129	27.1994	23.8726	18.3162	15.0287	11.7026	10.18508667	13.58822667	26.10646667	19.0725	17.23807	27.6129	9.41488	9.41052	8.11132	9.2865	12.1228	16.7534	22.1899	26.6283	27.0979	23.8387	18.3495	15.0152	11.6594	9.72708	12.7209	25.30536667	19.0678	16.70528667	27.0979	8.11132	37.9132	37.7911	37.7103	37.6864	37.679	37.6706	37.7734	37.8897
734	Cymodocea nodosa	13.7121283	45.70785547	9.41488	9.43778	9.43778	12.8877	18.4392	23.5071	27.6129	27.1994	23.8726	18.3162	15.0287	11.7026	10.18508667	13.58822667	26.10646667	19.0725	17.23807	27.6129	9.41488	9.41052	8.11132	9.2865	12.1228	16.7534	22.1899	26.6283	27.0979	23.8387	18.3495	15.0152	11.6594	9.72708	12.7209	25.30536667	19.0678	16.70528667	27.0979	8.11132	37.9132	37.7911	37.7103	37.6864	37.679	37.6706	37.7734	37.8897
735	Cymodocea nodosa	13.70513747	45.71307251	9.41488	9.43778	9.43778	12.8877	18.4392	23.5071	27.6129	27.1994	23.8726	18.3162	15.0287	11.7026	10.18508667	13.58822667	26.10646667	19.0725	17.23807	27.6129	9.41488	9.41052	8.11132	9.2865	12.1228	16.7534	22.1899	26.6283	27.0979	23.8387	18.3495	15.0152	11.6594	9.72708	12.7209	25.30536667	19.0678	16.70528667	27.0979	8.11132	37.9132	37.7911	37.7103	37.6864	37.679	37.6706	37.7734	37.8897
736	Cymodocea nodosa	13.69856401	45.7176635	9.41488	9.43778	9.43778	12.8877	18.4392	23.5071	27.6129	27.1994	23.8726	18.3162	15.0287	11.7026	10.18508667	13.58822667	26.10646667	19.0725	17.23807	27.6129	9.41488	9.41052	8.11132	9.2865	12.1228	16.7534	22.1899	26.6283	27.0979	23.8387	18.3495	15.0152	11.6594	9.72708	12.7209	25.30536667	19.0678	16.70528667	27.0979	8.11132	37.9132	37.7911	37.7103	37.6864	37.679	37.6706	37.7734	37.8897
737	Cymodocea nodosa	13.62539324	45.76671035	9.39624	9.40634	9.40634	12.9562	18.6764	23.7788	27.8639	27.2766	23.7384	18.1837	14.8359	11.6319	10.14482667	13.67964667	26.30643333	18.91933333	17.26256	27.8639	9.39624	9.38932	8.0554	9.28763	12.2582	17.26	22.6642	27.1809	27.1962	23.7062	18.2243	14.8235	11.5786	9.67444	12.93527667	25.68043333	18.918	16.8020375	27.1962	8.0554	37.9432	37.836	37.7396	37.6819	37.6704	37.6689	37.772	37.8777
738	Cymodocea nodosa	13.61079131	45.77008002	9.39624	9.40634	9.40634	12.9562	18.6764	23.7788	27.8639	27.2766	23.7384	18.1837	14.8359	11.6319	10.14482667	13.67964667	26.30643333	18.91933333	17.26256	27.8639	9.39624	9.38932	8.0554	9.28763	12.2582	17.26	22.6642	27.1809	27.1962	23.7062	18.2243	14.8235	11.5786	9.67444	12.93527667	25.68043333	18.918	16.8020375	27.1962	8.0554	37.9432	37.836	37.7396	37.6819	37.6704	37.6689	37.772	37.8777
739	Cymodocea nodosa	13.58405855	45.77075396	9.43602	9.42616	9.42616	12.9677	18.7128	23.8382	27.8909	27.2834	23.7403	18.1827	14.831	11.6543	10.17216	13.70222	26.3375	18.918	17.28247	27.8909	9.42616	9.41922	8.06938	9.30063	12.271	17.3031	22.6959	27.2064	27.2016	23.7075	18.2226	14.8185	11.5962	9.694933333	12.95824333	25.7013	18.9162	16.81766917	27.2064	8.06938	37.9367	37.8308	37.7381	37.6814	37.6714	37.6698	37.7742	37.8781
740	Cymodocea nodosa	13.565413	45.77389899	9.43602	9.42616	9.42616	12.9677	18.7128	23.8382	27.8909	27.2834	23.7403	18.1827	14.831	11.6543	10.17216	13.70222	26.3375	18.918	17.28247	27.8909	9.42616	9.41922	8.06938	9.30063	12.271	17.3031	22.6959	27.2064	27.2016	23.7075	18.2226	14.8185	11.5962	9.694933333	12.95824333	25.7013	18.9162	16.81766917	27.2064	8.06938	37.9367	37.8308	37.7381	37.6814	37.6714	37.6698	37.7742	37.8781
741	Cymodocea nodosa	13.5494632	45.71346946	9.57544	9.47567	9.47567	12.9081	18.5763	23.6963	27.7242	27.2188	23.8812	18.3161	14.9904	11.7884	10.27983667	13.65335667	26.2131	19.06256667	17.302215	27.7242	9.47567	9.56151	8.18349	9.3541	12.1861	17.0134	22.3444	26.7371	27.1212	23.8497	18.3418	14.98	11.7476	9.830866667	12.8512	25.4009	19.05716667	16.78503333	27.1212	8.18349	37.8675	37.7572	37.7082	37.6886	37.6892	37.6726	37.7825	37.892
742	Cymodocea nodosa	13.51733896	45.70246185	9.67047	9.53131	9.53131	12.9231	18.6089	23.7526	27.7595	27.2217	23.9138	18.3337	15.0107	11.866	10.35592667	13.68777	26.2446	19.08606667	17.34359083	27.7595	9.53131	9.66023	8.2493	9.40488	12.2035	17.0687	22.3482	26.713	27.1198	23.883	18.3635	15	11.8307	9.91341	12.89236	25.39366667	19.08216667	16.82040083	27.1198	8.2493	37.8211	37.7166	37.6969	37.6921	37.6993	37.674	37.7898	37.8956
743	Cymodocea nodosa	13.48094645	45.68965708	9.67047	9.53131	9.53131	12.9231	18.6089	23.7526	27.7595	27.2217	23.9138	18.3337	15.0107	11.866	10.35592667	13.68777	26.2446	19.08606667	17.34359083	27.7595	9.53131	9.66023	8.2493	9.40488	12.2035	17.0687	22.3482	26.713	27.1198	23.883	18.3635	15	11.8307	9.91341	12.89236	25.39366667	19.08216667	16.82040083	27.1198	8.2493	37.8211	37.7166	37.6969	37.6921	37.6993	37.674	37.7898	37.8956
744	Cymodocea nodosa	13.44635111	45.67707696	9.57544	9.47567	9.47567	12.9081	18.5763	23.6963	27.7242	27.2188	23.8812	18.3161	14.9904	11.7884	10.27983667	13.65335667	26.2131	19.06256667	17.302215	27.7242	9.47567	9.66023	8.2493	9.40488	12.2035	17.0687	22.3482	26.713	27.1198	23.883	18.3635	15	11.8307	9.91341	12.89236	25.39366667	19.08216667	16.82040083	27.1198	8.2493	37.8675	37.7572	37.7082	37.6886	37.6892	37.6726	37.7825	37.892
745	Cymodocea nodosa	13.41647331	45.66696793	9.57544	9.47567	9.47567	12.9081	18.5763	23.6963	27.7242	27.2188	23.8812	18.3161	14.9904	11.7884	10.27983667	13.65335667	26.2131	19.06256667	17.302215	27.7242	9.47567	10.1101	8.66524	9.63215	12.1823	16.773	21.7703	25.9273	27.0162	24.0838	18.5489	15.2363	12.119	10.29811333	12.86248333	24.9046	19.28966667	16.83871583	27.0162	8.66524	37.8675	37.7572	37.7082	37.6886	37.6892	37.6726	37.7825	37.892
746	Cymodocea nodosa	16.69905068	40.14193915	15.1691	14.4379	14.4379	15.291	18.976	22.9974	27.153	28.1088	26.5844	22.9979	19.5809	17.0514	15.5528	16.23496667	26.0864	23.0544	20.23214167	28.1088	14.4379	15.2654	14.5458	14.402	14.5507	14.993	15.5379	15.9557	15.8218	15.7419	15.9182	17.608	17.1044	15.63853333	14.64856667	15.7718	16.4227	15.6204	17.608	14.402	38.8298	38.7714	38.7581	38.7981	38.9018	39.0322	39.2236	39.1216
747	Cymodocea nodosa	16.68713402	40.13848128	15.1691	14.4379	14.4379	15.291	18.976	22.9974	27.153	28.1088	26.5844	22.9979	19.5809	17.0514	15.5528	16.23496667	26.0864	23.0544	20.23214167	28.1088	14.4379	15.2654	14.5458	14.402	14.5507	14.993	15.5379	15.9557	15.8218	15.7419	15.9182	17.608	17.1044	15.63853333	14.64856667	15.7718	16.4227	15.6204	17.608	14.402	38.8298	38.7714	38.7581	38.7981	38.9018	39.0322	39.2236	39.1216
748	Cymodocea nodosa	16.6622163	40.12068292	15.1691	14.4379	14.4379	15.291	18.976	22.9974	27.153	28.1088	26.5844	22.9979	19.5809	17.0514	15.5528	16.23496667	26.0864	23.0544	20.23214167	28.1088	14.4379	15.201	14.4658	14.3925	14.5933	15.4621	16.431	17.4744	18.1979	18.481	19.1445	19.657	17.158	15.60826667	14.81596667	17.36776667	19.09416667	16.72154167	19.657	14.3925	38.8298	38.7714	38.7581	38.7981	38.9018	39.0322	39.2236	39.1216
749	Cymodocea nodosa	16.64506515	40.10320816	15.1691	14.4379	14.4379	15.291	18.976	22.9974	27.153	28.1088	26.5844	22.9979	19.5809	17.0514	15.5528	16.23496667	26.0864	23.0544	20.23214167	28.1088	14.4379	15.201	14.4658	14.3925	14.5933	15.4621	16.431	17.4744	18.1979	18.481	19.1445	19.657	17.158	15.60826667	14.81596667	17.36776667	19.09416667	16.72154167	19.657	14.3925	38.8298	38.7714	38.7581	38.7981	38.9018	39.0322	39.2236	39.1216
750	Cymodocea nodosa	16.62208907	40.08346815	15.1691	14.4379	14.4379	15.291	18.976	22.9974	27.153	28.1088	26.5844	22.9979	19.5809	17.0514	15.5528	16.23496667	26.0864	23.0544	20.23214167	28.1088	14.4379	15.201	14.4658	14.3925	14.5933	15.4621	16.431	17.4744	18.1979	18.481	19.1445	19.657	17.158	15.60826667	14.81596667	17.36776667	19.09416667	16.72154167	19.657	14.3925	38.8298	38.7714	38.7581	38.7981	38.9018	39.0322	39.2236	39.1216
751	Cymodocea nodosa	16.6136753	40.06081568	15.1691	14.4379	14.4379	15.291	18.976	22.9974	27.153	28.1088	26.5844	22.9979	19.5809	17.0514	15.5528	16.23496667	26.0864	23.0544	20.23214167	28.1088	14.4379	15.201	14.4658	14.3925	14.5933	15.4621	16.431	17.4744	18.1979	18.481	19.1445	19.657	17.158	15.60826667	14.81596667	17.36776667	19.09416667	16.72154167	19.657	14.3925	38.8298	38.7714	38.7581	38.7981	38.9018	39.0322	39.2236	39.1216
752	Cymodocea nodosa	16.60946841	40.0326619	15.1691	14.4379	14.4379	15.291	18.976	22.9974	27.153	28.1088	26.5844	22.9979	19.5809	17.0514	15.5528	16.23496667	26.0864	23.0544	20.23214167	28.1088	14.4379	15.201	14.4658	14.3925	14.5933	15.4621	16.431	17.4744	18.1979	18.481	19.1445	19.657	17.158	15.60826667	14.81596667	17.36776667	19.09416667	16.72154167	19.657	14.3925	38.8298	38.7714	38.7581	38.7981	38.9018	39.0322	39.2236	39.1216
753	Cymodocea nodosa	16.61917661	40.01195107	15.1691	14.4379	14.4379	15.291	18.976	22.9974	27.153	28.1088	26.5844	22.9979	19.5809	17.0514	15.5528	16.23496667	26.0864	23.0544	20.23214167	28.1088	14.4379	15.2605	14.5375	14.448	14.5947	15.0444	15.6196	16.169	16.124	16.058	16.246	18.411	17.2065	15.66816667	14.6957	15.97086667	16.905	15.80993333	18.411	14.448	38.8298	38.7714	38.7581	38.7981	38.9018	39.0322	39.2236	39.1216
754	Cymodocea nodosa	16.6233835	39.98832778	15.1691	14.4379	14.4379	15.291	18.976	22.9974	27.153	28.1088	26.5844	22.9979	19.5809	17.0514	15.5528	16.23496667	26.0864	23.0544	20.23214167	28.1088	14.4379	15.2605	14.5375	14.448	14.5947	15.0444	15.6196	16.169	16.124	16.058	16.246	18.411	17.2065	15.66816667	14.6957	15.97086667	16.905	15.80993333	18.411	14.448	38.8298	38.7714	38.7581	38.7981	38.9018	39.0322	39.2236	39.1216
755	Cymodocea nodosa	16.63503334	39.96696974	15.1691	14.4379	14.4379	15.291	18.976	22.9974	27.153	28.1088	26.5844	22.9979	19.5809	17.0514	15.5528	16.23496667	26.0864	23.0544	20.23214167	28.1088	14.4379	15.1684	14.5061	14.4249	14.9125	17.2685	20.0495	23.3494	25.2305	26.3457	22.9869	19.5794	17.0508	15.5751	15.5353	22.87646667	22.97066667	19.23938333	26.3457	14.4249	38.8298	38.7714	38.7581	38.7981	38.9018	39.0322	39.2236	39.1216
756	Cymodocea nodosa	16.63017924	39.93978678	15.1691	14.4379	14.4379	15.291	18.976	22.9974	27.153	28.1088	26.5844	22.9979	19.5809	17.0514	15.5528	16.23496667	26.0864	23.0544	20.23214167	28.1088	14.4379	15.1684	14.5061	14.4249	14.9125	17.2685	20.0495	23.3494	25.2305	26.3457	22.9869	19.5794	17.0508	15.5751	15.5353	22.87646667	22.97066667	19.23938333	26.3457	14.4249	38.8298	38.7714	38.7581	38.7981	38.9018	39.0322	39.2236	39.1216
757	Cymodocea nodosa	16.62208907	39.91842873	15.1691	14.4379	14.4379	15.291	18.976	22.9974	27.153	28.1088	26.5844	22.9979	19.5809	17.0514	15.5528	16.23496667	26.0864	23.0544	20.23214167	28.1088	14.4379	15.1684	14.5061	14.4249	14.9125	17.2685	20.0495	23.3494	25.2305	26.3457	22.9869	19.5794	17.0508	15.5751	15.5353	22.87646667	22.97066667	19.23938333	26.3457	14.4249	38.8298	38.7714	38.7581	38.7981	38.9018	39.0322	39.2236	39.1216
758	Cymodocea nodosa	16.60331988	39.90192479	15.3183	14.5202	14.5202	15.2966	18.9641	22.9941	27.1552	28.1255	26.5829	23.0226	19.6667	17.1609	15.66646667	16.2603	26.0916	23.09073333	20.277275	28.1255	14.5202	15.3183	14.6789	14.4958	14.5048	14.7342	14.9613	15.1336	15.2086	15.2915	15.3293	15.4196	15.4545	15.15056667	14.57826667	15.10116667	15.3468	15.0442	15.4545	14.4958	38.8241	38.7815	38.7674	38.8014	38.9033	39.0389	39.2281	39.1219
759	Cymodocea nodosa	16.57807856	39.88477364	15.2295	14.4486	14.4486	15.2837	18.9674	22.9843	27.1498	28.1039	26.5538	22.9945	19.6197	17.1424	15.60683333	16.23323333	26.07933333	23.056	20.24385	28.1039	14.4486	15.2288	14.5877	14.4392	14.7809	16.4245	18.6174	20.8185	22.34	24.5286	22.6981	19.6181	17.1419	15.6528	15.21486667	20.59196667	22.2816	18.43530833	24.5286	14.4392	38.8311	38.7889	38.764	38.7978	38.9017	39.0418	39.2576	39.1874
760	Cymodocea nodosa	16.55219003	39.86762248	15.2295	14.4486	14.4486	15.2837	18.9674	22.9843	27.1498	28.1039	26.5538	22.9945	19.6197	17.1424	15.60683333	16.23323333	26.07933333	23.056	20.24385	28.1039	14.4486	15.2288	14.5877	14.4392	14.7809	16.4245	18.6174	20.8185	22.34	24.5286	22.6981	19.6181	17.1419	15.6528	15.21486667	20.59196667	22.2816	18.43530833	24.5286	14.4392	38.8311	38.7889	38.764	38.7978	38.9017	39.0418	39.2576	39.1874
761	Cymodocea nodosa	16.53050838	39.84594084	15.4443	14.4625	14.4625	15.3407	19.146	23.0978	27.2509	28.1817	26.5935	23.0306	19.8013	17.3889	15.76523333	16.3164	26.1768	23.1418	20.35005833	28.1817	14.4625	15.2288	14.5877	14.4392	14.7809	16.4245	18.6174	20.8185	22.34	24.5286	22.6981	19.6181	17.1419	15.6528	15.21486667	20.59196667	22.2816	18.43530833	24.5286	14.4392	38.8259	38.8054	38.7668	38.7964	38.9089	39.0674	39.2847	39.2018
762	Cymodocea nodosa	16.51497526	39.82523001	15.4443	14.4625	14.4625	15.3407	19.146	23.0978	27.2509	28.1817	26.5935	23.0306	19.8013	17.3889	15.76523333	16.3164	26.1768	23.1418	20.35005833	28.1817	14.4625	15.3816	14.7254	14.4814	14.5024	14.6919	14.9039	15.0171	15.1224	15.1998	15.2409	15.3649	15.406	15.171	14.55856667	15.01446667	15.26853333	15.00314167	15.406	14.4814	38.8259	38.8054	38.7668	38.7964	38.9089	39.0674	39.2847	39.2018
763	Cymodocea nodosa	16.50073656	39.80387197	15.4443	14.4625	14.4625	15.3407	19.146	23.0978	27.2509	28.1817	26.5935	23.0306	19.8013	17.3889	15.76523333	16.3164	26.1768	23.1418	20.35005833	28.1817	14.4625	15.3816	14.7254	14.4814	14.5024	14.6919	14.9039	15.0171	15.1224	15.1998	15.2409	15.3649	15.406	15.171	14.55856667	15.01446667	15.26853333	15.00314167	15.406	14.4814	38.8259	38.8054	38.7668	38.7964	38.9089	39.0674	39.2847	39.2018
764	Cymodocea nodosa	16.49167558	39.77280572	15.4443	14.4625	14.4625	15.3407	19.146	23.0978	27.2509	28.1817	26.5935	23.0306	19.8013	17.3889	15.76523333	16.3164	26.1768	23.1418	20.35005833	28.1817	14.4625	15.3469	14.7804	14.464	14.4782	14.6252	14.8201	14.9037	14.9957	15.0669	15.0809	15.2272	15.3013	15.14286667	14.52246667	14.9065	15.125	14.92420833	15.3469	14.464	38.8259	38.8054	38.7668	38.7964	38.9089	39.0674	39.2847	39.2018
765	Cymodocea nodosa	16.50008935	39.74821162	15.4443	14.4625	14.4625	15.3407	19.146	23.0978	27.2509	28.1817	26.5935	23.0306	19.8013	17.3889	15.76523333	16.3164	26.1768	23.1418	20.35005833	28.1817	14.4625	15.3469	14.7804	14.464	14.4782	14.6252	14.8201	14.9037	14.9957	15.0669	15.0809	15.2272	15.3013	15.14286667	14.52246667	14.9065	15.125	14.92420833	15.3469	14.464	38.8259	38.8054	38.7668	38.7964	38.9089	39.0674	39.2847	39.2018
766	Cymodocea nodosa	16.52144739	39.73267849	15.4443	14.4625	14.4625	15.3407	19.146	23.0978	27.2509	28.1817	26.5935	23.0306	19.8013	17.3889	15.76523333	16.3164	26.1768	23.1418	20.35005833	28.1817	14.4625	15.3469	14.7804	14.464	14.4782	14.6252	14.8201	14.9037	14.9957	15.0669	15.0809	15.2272	15.3013	15.14286667	14.52246667	14.9065	15.125	14.92420833	15.3469	14.464	38.8259	38.8054	38.7668	38.7964	38.9089	39.0674	39.2847	39.2018
767	Cymodocea nodosa	16.5318028	39.71811619	15.4443	14.4625	14.4625	15.3407	19.146	23.0978	27.2509	28.1817	26.5935	23.0306	19.8013	17.3889	15.76523333	16.3164	26.1768	23.1418	20.35005833	28.1817	14.4625	15.4441	14.7927	14.4372	14.4676	14.6761	14.9554	15.1301	15.2119	15.287	15.3269	15.4159	15.4681	15.23496667	14.52696667	15.09913333	15.34326667	15.05108333	15.4681	14.4372	38.8259	38.8054	38.7668	38.7964	38.9089	39.0674	39.2847	39.2018
768	Cymodocea nodosa	16.53309723	39.70161225	15.4443	14.4625	14.4625	15.3407	19.146	23.0978	27.2509	28.1817	26.5935	23.0306	19.8013	17.3889	15.76523333	16.3164	26.1768	23.1418	20.35005833	28.1817	14.4625	15.4441	14.7927	14.4372	14.4676	14.6761	14.9554	15.1301	15.2119	15.287	15.3269	15.4159	15.4681	15.23496667	14.52696667	15.09913333	15.34326667	15.05108333	15.4681	14.4372	38.8259	38.8054	38.7668	38.7964	38.9089	39.0674	39.2847	39.2018
769	Cymodocea nodosa	16.52759592	39.68122503	15.4443	14.4625	14.4625	15.3407	19.146	23.0978	27.2509	28.1817	26.5935	23.0306	19.8013	17.3889	15.76523333	16.3164	26.1768	23.1418	20.35005833	28.1817	14.4625	15.4441	14.7927	14.4372	14.4676	14.6761	14.9554	15.1301	15.2119	15.287	15.3269	15.4159	15.4681	15.23496667	14.52696667	15.09913333	15.34326667	15.05108333	15.4681	14.4372	38.8259	38.8054	38.7668	38.7964	38.9089	39.0674	39.2847	39.2018
770	Cymodocea nodosa	16.5318028	39.66633912	15.4443	14.4625	14.4625	15.3407	19.146	23.0978	27.2509	28.1817	26.5935	23.0306	19.8013	17.3889	15.76523333	16.3164	26.1768	23.1418	20.35005833	28.1817	14.4625	15.4441	14.7927	14.4372	14.4676	14.6761	14.9554	15.1301	15.2119	15.287	15.3269	15.4159	15.4681	15.23496667	14.52696667	15.09913333	15.34326667	15.05108333	15.4681	14.4372	38.8259	38.8054	38.7668	38.7964	38.9089	39.0674	39.2847	39.2018
771	Cymodocea nodosa	16.5942589	39.63041878	15.4155	14.6063	14.6063	15.4157	19.0957	23.1221	27.2744	28.3072	26.687	23.1415	19.8076	16.9641	15.66196667	16.37256667	26.23456667	23.21203333	20.37028333	28.3072	14.6063	15.0287	14.7886	14.4744	14.4896	14.6074	14.7299	14.7884	14.8083	14.8079	14.7879	14.8947	14.9368	14.91803333	14.5238	14.77553333	14.83016667	14.76188333	15.0287	14.4744	38.7428	38.6528	38.7914	38.8353	38.9289	39.0656	39.0787	38.8994
772	Cymodocea nodosa	16.69943107	39.6216814	15.4155	14.6063	14.6063	15.4157	19.0957	23.1221	27.2744	28.3072	26.687	23.1415	19.8076	16.9641	15.66196667	16.37256667	26.23456667	23.21203333	20.37028333	28.3072	14.6063	14.6813	14.6745	14.5066	14.4862	14.548	14.5733	14.5483	14.5284	14.5205	14.5436	14.5628	14.5768	14.6442	14.5136	14.55	14.5423	14.562525	14.6813	14.4862	38.7428	38.6528	38.7914	38.8353	38.9289	39.0656	39.0787	38.8994
773	Cymodocea nodosa	16.71852387	39.62038697	15.4155	14.6063	14.6063	15.4157	19.0957	23.1221	27.2744	28.3072	26.687	23.1415	19.8076	16.9641	15.66196667	16.37256667	26.23456667	23.21203333	20.37028333	28.3072	14.6063	14.6813	14.6745	14.5066	14.4862	14.548	14.5733	14.5483	14.5284	14.5205	14.5436	14.5628	14.5768	14.6442	14.5136	14.55	14.5423	14.562525	14.6813	14.4862	38.7428	38.6528	38.7914	38.8353	38.9289	39.0656	39.0787	38.8994
774	Cymodocea nodosa	16.77094815	39.62265222	15.4155	14.6063	14.6063	15.4157	19.0957	23.1221	27.2744	28.3072	26.687	23.1415	19.8076	16.9641	15.66196667	16.37256667	26.23456667	23.21203333	20.37028333	28.3072	14.6063	15.636	15.2243	14.5759	14.6307	14.8379	14.9869	15.1624	15.2108	15.2686	15.3361	15.4488	15.4835	15.44793333	14.6815	15.12003333	15.35116667	15.15015833	15.636	14.5759	38.7428	38.6528	38.7914	38.8353	38.9289	39.0656	39.0787	38.8994
775	Cymodocea nodosa	16.80201439	39.60776631	15.4155	14.6063	14.6063	15.4157	19.0957	23.1221	27.2744	28.3072	26.687	23.1415	19.8076	16.9641	15.66196667	16.37256667	26.23456667	23.21203333	20.37028333	28.3072	14.6063	15.636	15.2243	14.5759	14.6307	14.8379	14.9869	15.1624	15.2108	15.2686	15.3361	15.4488	15.4835	15.44793333	14.6815	15.12003333	15.35116667	15.15015833	15.636	14.5759	38.7428	38.6528	38.7914	38.8353	38.9289	39.0656	39.0787	38.8994
776	Cymodocea nodosa	16.83016817	39.58867352	15.3017	14.5525	14.5525	15.418	19.1289	23.1428	27.307	28.3606	26.7125	23.1577	19.7422	16.8446	15.56626667	16.36646667	26.27013333	23.20413333	20.35175	28.3606	14.5525	15.636	15.2243	14.5759	14.6307	14.8379	14.9869	15.1624	15.2108	15.2686	15.3361	15.4488	15.4835	15.44793333	14.6815	15.12003333	15.35116667	15.15015833	15.636	14.5759	38.734	38.6178	38.7934	38.8413	38.9295	39.0649	39.0748	38.907
777	Cymodocea nodosa	16.84926097	39.56181416	15.3017	14.5525	14.5525	15.418	19.1289	23.1428	27.307	28.3606	26.7125	23.1577	19.7422	16.8446	15.56626667	16.36646667	26.27013333	23.20413333	20.35175	28.3606	14.5525	15.3009	14.5689	14.5373	14.8446	15.7362	17.0326	18.1853	18.6685	19.8499	20.7573	19.7536	16.8472	15.57233333	15.03936667	17.96213333	20.12026667	17.173525	20.7573	14.5373	38.734	38.6178	38.7934	38.8413	38.9295	39.0649	39.0748	38.907
778	Cymodocea nodosa	16.88291606	39.5394853	15.3017	14.5525	14.5525	15.418	19.1289	23.1428	27.307	28.3606	26.7125	23.1577	19.7422	16.8446	15.56626667	16.36646667	26.27013333	23.20413333	20.35175	28.3606	14.5525	15.3009	14.5689	14.5373	14.8446	15.7362	17.0326	18.1853	18.6685	19.8499	20.7573	19.7536	16.8472	15.57233333	15.03936667	17.96213333	20.12026667	17.173525	20.7573	14.5373	38.734	38.6178	38.7934	38.8413	38.9295	39.0649	39.0748	38.907
779	Cymodocea nodosa	16.91236427	39.52718825	15.3539	14.6572	14.6572	15.4354	18.9955	22.9788	27.1881	28.4322	26.7258	23.1673	19.3715	16.908	15.6397	16.3627	26.1997	23.0882	20.322575	28.4322	14.6572	15.4044	15.159	14.5864	14.7753	15.0444	15.1515	15.317	15.3325	15.3549	15.4394	15.5772	15.6833	15.41556667	14.80203333	15.267	15.45716667	15.23544167	15.6833	14.5864	38.6549	38.6086	38.7995	38.8529	38.9171	39.0512	38.9454	38.9366
780	Cymodocea nodosa	16.94666658	39.51133152	15.3539	14.6572	14.6572	15.4354	18.9955	22.9788	27.1881	28.4322	26.7258	23.1673	19.3715	16.908	15.6397	16.3627	26.1997	23.0882	20.322575	28.4322	14.6572	15.4044	15.159	14.5864	14.7753	15.0444	15.1515	15.317	15.3325	15.3549	15.4394	15.5772	15.6833	15.41556667	14.80203333	15.267	15.45716667	15.23544167	15.6833	14.5864	38.6549	38.6086	38.7995	38.8529	38.9171	39.0512	38.9454	38.9366
781	Cymodocea nodosa	16.97579118	39.49935807	15.3539	14.6572	14.6572	15.4354	18.9955	22.9788	27.1881	28.4322	26.7258	23.1673	19.3715	16.908	15.6397	16.3627	26.1997	23.0882	20.322575	28.4322	14.6572	14.9385	14.8091	14.6167	14.5816	14.6979	14.7727	14.763	14.8144	14.9018	14.9413	14.9972	14.9317	14.8931	14.63206667	14.78336667	14.94676667	14.813825	14.9972	14.5816	38.6549	38.6086	38.7995	38.8529	38.9171	39.0512	38.9454	38.9366
782	Cymodocea nodosa	17.00653382	39.49385676	15.3539	14.6572	14.6572	15.4354	18.9955	22.9788	27.1881	28.4322	26.7258	23.1673	19.3715	16.908	15.6397	16.3627	26.1997	23.0882	20.322575	28.4322	14.6572	15.3534	14.8121	14.6409	14.8562	15.2309	15.402	15.8234	15.7133	15.7497	15.7161	17.0877	16.7162	15.62723333	14.90933333	15.64623333	16.1845	15.591825	17.0877	14.6409	38.6549	38.6086	38.7995	38.8529	38.9171	39.0512	38.9454	38.9366
783	Cymodocea nodosa	17.03727646	39.48382495	15.3539	14.6572	14.6572	15.4354	18.9955	22.9788	27.1881	28.4322	26.7258	23.1673	19.3715	16.908	15.6397	16.3627	26.1997	23.0882	20.322575	28.4322	14.6572	15.3534	14.8121	14.6409	14.8562	15.2309	15.402	15.8234	15.7133	15.7497	15.7161	17.0877	16.7162	15.62723333	14.90933333	15.64623333	16.1845	15.591825	17.0877	14.6409	38.6549	38.6086	38.7995	38.8529	38.9171	39.0512	38.9454	38.9366
784	Cymodocea nodosa	17.06316499	39.46764461	15.3454	14.673	14.673	15.4173	18.9862	22.9112	27.1597	28.4592	26.7356	23.171	19.2655	16.8811	15.63316667	16.35883333	26.1767	23.05736667	20.30651667	28.4592	14.673	15.3534	14.8121	14.6409	14.8562	15.2309	15.402	15.8234	15.7133	15.7497	15.7161	17.0877	16.7162	15.62723333	14.90933333	15.64623333	16.1845	15.591825	17.0877	14.6409	38.6377	38.5922	38.7978	38.8547	38.9121	39.047	38.9408	38.9746
785	Cymodocea nodosa	17.07060795	39.44563936	15.3454	14.673	14.673	15.4173	18.9862	22.9112	27.1597	28.4592	26.7356	23.171	19.2655	16.8811	15.63316667	16.35883333	26.1767	23.05736667	20.30651667	28.4592	14.673	15.3444	14.9096	14.6547	14.9106	15.4182	15.8133	16.7165	16.7476	17.0569	17.6804	19.2683	16.9791	15.74436667	14.9945	16.4258	18.00186667	16.29163333	19.2683	14.6547	38.6377	38.5922	38.7978	38.8547	38.9121	39.047	38.9408	38.9746
786	Cymodocea nodosa	17.09034795	39.42687017	15.3454	14.673	14.673	15.4173	18.9862	22.9112	27.1597	28.4592	26.7356	23.171	19.2655	16.8811	15.63316667	16.35883333	26.1767	23.05736667	20.30651667	28.4592	14.673	15.3444	14.9096	14.6547	14.9106	15.4182	15.8133	16.7165	16.7476	17.0569	17.6804	19.2683	16.9791	15.74436667	14.9945	16.4258	18.00186667	16.29163333	19.2683	14.6547	38.6377	38.5922	38.7978	38.8547	38.9121	39.047	38.9408	38.9746
787	Cymodocea nodosa	17.12400305	39.41522033	15.3454	14.673	14.673	15.4173	18.9862	22.9112	27.1597	28.4592	26.7356	23.171	19.2655	16.8811	15.63316667	16.35883333	26.1767	23.05736667	20.30651667	28.4592	14.673	15.3444	14.9096	14.6547	14.9106	15.4182	15.8133	16.7165	16.7476	17.0569	17.6804	19.2683	16.9791	15.74436667	14.9945	16.4258	18.00186667	16.29163333	19.2683	14.6547	38.6377	38.5922	38.7978	38.8547	38.9121	39.047	38.9408	38.9746
788	Cymodocea nodosa	17.15544862	39.3872357	15.2757	14.6915	14.6915	15.4508	18.9102	22.8275	26.945	28.4885	26.8574	23.1116	19.0797	16.779	15.58206667	16.35083333	26.087	23.01623333	20.25903333	28.4885	14.6915	15.5363	15.2535	14.6912	14.854	15.1352	15.2302	15.1612	15.2373	15.2482	15.3012	15.4121	15.3288	15.37286667	14.89346667	15.20956667	15.3205	15.1991	15.5363	14.6912	38.6317	38.4896	38.7766	38.88	38.8824	39.0437	39.1108	39.1707
789	Cymodocea nodosa	17.14789014	39.360209	15.2757	14.6915	14.6915	15.4508	18.9102	22.8275	26.945	28.4885	26.8574	23.1116	19.0797	16.779	15.58206667	16.35083333	26.087	23.01623333	20.25903333	28.4885	14.6915	15.5363	15.2535	14.6912	14.854	15.1352	15.2302	15.1612	15.2373	15.2482	15.3012	15.4121	15.3288	15.37286667	14.89346667	15.20956667	15.3205	15.1991	15.5363	14.6912	38.6317	38.4896	38.7766	38.88	38.8824	39.0437	39.1108	39.1707
790	Cymodocea nodosa	17.1379272	39.33385544	15.2757	14.6915	14.6915	15.4508	18.9102	22.8275	26.945	28.4885	26.8574	23.1116	19.0797	16.779	15.58206667	16.35083333	26.087	23.01623333	20.25903333	28.4885	14.6915	14.6289	14.6684	14.6963	14.643	14.6546	14.7186	14.7168	14.7256	14.7079	14.6996	14.7387	14.7387	14.67866667	14.66463333	14.72033333	14.7154	14.69475833	14.7387	14.6289	38.6317	38.4896	38.7766	38.88	38.8824	39.0437	39.1108	39.1707
791	Cymodocea nodosa	17.12924981	39.30814464	15.2757	14.6915	14.6915	15.4508	18.9102	22.8275	26.945	28.4885	26.8574	23.1116	19.0797	16.779	15.58206667	16.35083333	26.087	23.01623333	20.25903333	28.4885	14.6915	14.6289	14.6684	14.6963	14.643	14.6546	14.7186	14.7168	14.7256	14.7079	14.6996	14.7387	14.7387	14.67866667	14.66463333	14.72033333	14.7154	14.69475833	14.7387	14.6289	38.6317	38.4896	38.7766	38.88	38.8824	39.0437	39.1108	39.1707
792	Cymodocea nodosa	17.12603596	39.28243385	15.2757	14.6915	14.6915	15.4508	18.9102	22.8275	26.945	28.4885	26.8574	23.1116	19.0797	16.779	15.58206667	16.35083333	26.087	23.01623333	20.25903333	28.4885	14.6915	14.6289	14.6684	14.6963	14.643	14.6546	14.7186	14.7168	14.7256	14.7079	14.6996	14.7387	14.7387	14.67866667	14.66463333	14.72033333	14.7154	14.69475833	14.7387	14.6289	38.6317	38.4896	38.7766	38.88	38.8824	39.0437	39.1108	39.1707
793	Cymodocea nodosa	17.12507181	39.25640167	15.2757	14.6915	14.6915	15.4508	18.9102	22.8275	26.945	28.4885	26.8574	23.1116	19.0797	16.779	15.58206667	16.35083333	26.087	23.01623333	20.25903333	28.4885	14.6915	14.5444	14.6116	14.6964	14.6389	14.5986	14.6182	14.5843	14.5917	14.5876	14.5932	14.626	14.6446	14.6002	14.64463333	14.59806667	14.60226667	14.61129167	14.6964	14.5444	38.6317	38.4896	38.7766	38.88	38.8824	39.0437	39.1108	39.1707
794	Cymodocea nodosa	17.13664166	39.23294057	15.2757	14.6915	14.6915	15.4508	18.9102	22.8275	26.945	28.4885	26.8574	23.1116	19.0797	16.779	15.58206667	16.35083333	26.087	23.01623333	20.25903333	28.4885	14.6915	14.5444	14.6116	14.6964	14.6389	14.5986	14.6182	14.5843	14.5917	14.5876	14.5932	14.626	14.6446	14.6002	14.64463333	14.59806667	14.60226667	14.61129167	14.6964	14.5444	38.6317	38.4896	38.7766	38.88	38.8824	39.0437	39.1108	39.1707
795	Cymodocea nodosa	17.15174676	39.19212468	15.2757	14.6915	14.6915	15.4508	18.9102	22.8275	26.945	28.4885	26.8574	23.1116	19.0797	16.779	15.58206667	16.35083333	26.087	23.01623333	20.25903333	28.4885	14.6915	15.281	15.1699	14.7248	14.7622	15.0718	15.1474	15.1388	15.1562	15.1587	15.1988	15.2963	15.2072	15.21936667	14.85293333	15.14746667	15.21793333	15.109425	15.2963	14.7248	38.6317	38.4896	38.7766	38.88	38.8824	39.0437	39.1108	39.1707
796	Cymodocea nodosa	17.14371213	39.16769943	15.2757	14.6915	14.6915	15.4508	18.9102	22.8275	26.945	28.4885	26.8574	23.1116	19.0797	16.779	15.58206667	16.35083333	26.087	23.01623333	20.25903333	28.4885	14.6915	15.281	15.1699	14.7248	14.7622	15.0718	15.1474	15.1388	15.1562	15.1587	15.1988	15.2963	15.2072	15.21936667	14.85293333	15.14746667	15.21793333	15.109425	15.2963	14.7248	38.6317	38.4896	38.7766	38.88	38.8824	39.0437	39.1108	39.1707
797	Cymodocea nodosa	17.13760582	39.13973894	15.2757	14.6915	14.6915	15.4508	18.9102	22.8275	26.945	28.4885	26.8574	23.1116	19.0797	16.779	15.58206667	16.35083333	26.087	23.01623333	20.25903333	28.4885	14.6915	15.4618	15.0366	14.7521	14.8566	15.172	15.3042	15.3851	15.3996	15.4248	15.4956	15.6437	16.0045	15.50096667	14.9269	15.36296667	15.52136667	15.32805	16.0045	14.7521	38.6317	38.4896	38.7766	38.88	38.8824	39.0437	39.1108	39.1707
798	Cymodocea nodosa	17.13503474	39.11467092	15.2757	14.6915	14.6915	15.4508	18.9102	22.8275	26.945	28.4885	26.8574	23.1116	19.0797	16.779	15.58206667	16.35083333	26.087	23.01623333	20.25903333	28.4885	14.6915	15.4618	15.0366	14.7521	14.8566	15.172	15.3042	15.3851	15.3996	15.4248	15.4956	15.6437	16.0045	15.50096667	14.9269	15.36296667	15.52136667	15.32805	16.0045	14.7521	38.6317	38.4896	38.7766	38.88	38.8824	39.0437	39.1108	39.1707
799	Cymodocea nodosa	17.14499767	39.0937809	15.2757	14.6915	14.6915	15.4508	18.9102	22.8275	26.945	28.4885	26.8574	23.1116	19.0797	16.779	15.58206667	16.35083333	26.087	23.01623333	20.25903333	28.4885	14.6915	15.4618	15.0366	14.7521	14.8566	15.172	15.3042	15.3851	15.3996	15.4248	15.4956	15.6437	16.0045	15.50096667	14.9269	15.36296667	15.52136667	15.32805	16.0045	14.7521	38.6317	38.4896	38.7766	38.88	38.8824	39.0437	39.1108	39.1707
800	Cymodocea nodosa	17.1443549	39.07256949	15.2757	14.6915	14.6915	15.4508	18.9102	22.8275	26.945	28.4885	26.8574	23.1116	19.0797	16.779	15.58206667	16.35083333	26.087	23.01623333	20.25903333	28.4885	14.6915	15.3589	14.4828	14.6528	14.9533	15.4755	15.8038	16.3191	16.4646	16.5645	16.9339	18.472	16.8997	15.58046667	15.0272	16.19583333	17.32346667	16.03174167	18.472	14.4828	38.6317	38.4896	38.7766	38.88	38.8824	39.0437	39.1108	39.1707
801	Cymodocea nodosa	17.15560338	39.05585748	15.2757	14.6915	14.6915	15.4508	18.9102	22.8275	26.945	28.4885	26.8574	23.1116	19.0797	16.779	15.58206667	16.35083333	26.087	23.01623333	20.25903333	28.4885	14.6915	15.3589	14.4828	14.6528	14.9533	15.4755	15.8038	16.3191	16.4646	16.5645	16.9339	18.472	16.8997	15.58046667	15.0272	16.19583333	17.32346667	16.03174167	18.472	14.4828	38.6317	38.4896	38.7766	38.88	38.8824	39.0437	39.1108	39.1707
802	Cymodocea nodosa	17.20284696	39.03078945	15.2757	14.6915	14.6915	15.4508	18.9102	22.8275	26.945	28.4885	26.8574	23.1116	19.0797	16.779	15.58206667	16.35083333	26.087	23.01623333	20.25903333	28.4885	14.6915	15.2755	14.4487	14.6754	15.3189	18.167	21.7357	25.8496	28.3399	26.7653	23.11	19.0724	16.7781	15.50076667	16.05376667	25.3084	22.98256667	19.961375	28.3399	14.4487	38.6317	38.4896	38.7766	38.88	38.8824	39.0437	39.1108	39.1707
803	Cymodocea nodosa	17.18967018	39.00957805	15.2757	14.6915	14.6915	15.4508	18.9102	22.8275	26.945	28.4885	26.8574	23.1116	19.0797	16.779	15.58206667	16.35083333	26.087	23.01623333	20.25903333	28.4885	14.6915	15.2755	14.4487	14.6754	15.3189	18.167	21.7357	25.8496	28.3399	26.7653	23.11	19.0724	16.7781	15.50076667	16.05376667	25.3084	22.98256667	19.961375	28.3399	14.4487	38.6317	38.4896	38.7766	38.88	38.8824	39.0437	39.1108	39.1707
804	Cymodocea nodosa	17.17810032	38.99704403	15.2757	14.6915	14.6915	15.4508	18.9102	22.8275	26.945	28.4885	26.8574	23.1116	19.0797	16.779	15.58206667	16.35083333	26.087	23.01623333	20.25903333	28.4885	14.6915	15.2755	14.4487	14.6754	15.3189	18.167	21.7357	25.8496	28.3399	26.7653	23.11	19.0724	16.7781	15.50076667	16.05376667	25.3084	22.98256667	19.961375	28.3399	14.4487	38.6317	38.4896	38.7766	38.88	38.8824	39.0437	39.1108	39.1707
805	Cymodocea nodosa	17.16395938	38.9443369	15.4186	14.7725	14.7725	15.4888	18.8839	22.8585	26.9114	28.4142	26.8765	23.138	19.095	16.8725	15.68786667	16.38173333	26.06136667	23.0365	20.29186667	28.4142	14.7725	15.4381	14.8734	14.7424	14.9275	15.2244	15.3667	15.4764	15.4815	15.5546	15.5496	15.6789	16.1824	15.49796667	14.96476667	15.44153333	15.59436667	15.37465833	16.1824	14.7424	38.6221	38.4988	38.7853	38.8845	38.8752	39.0455	39.1306	39.1952
806	Cymodocea nodosa	17.14821152	38.93083874	15.5171	14.7773	14.7773	15.4734	18.7994	22.9247	26.8675	28.2614	26.8528	23.1976	19.1236	16.8979	15.73076667	16.35003333	26.01786667	23.058	20.28916667	28.2614	14.7773	15.4381	14.8734	14.7424	14.9275	15.2244	15.3667	15.4764	15.4815	15.5546	15.5496	15.6789	16.1824	15.49796667	14.96476667	15.44153333	15.59436667	15.37465833	16.1824	14.7424	38.6302	38.5175	38.7751	38.8646	38.8632	39.0488	39.1541	39.2189
807	Cymodocea nodosa	17.13149951	38.92055442	15.5171	14.7773	14.7773	15.4734	18.7994	22.9247	26.8675	28.2614	26.8528	23.1976	19.1236	16.8979	15.73076667	16.35003333	26.01786667	23.058	20.28916667	28.2614	14.7773	15.5061	15.3493	14.905	14.8519	15.0562	15.1812	15.1799	15.1053	15.1997	15.2326	15.2641	15.257	15.3708	14.9377	15.15546667	15.23213333	15.174025	15.5061	14.8519	38.6302	38.5175	38.7751	38.8646	38.8632	39.0488	39.1541	39.2189
808	Cymodocea nodosa	17.1102881	38.89934302	15.5171	14.7773	14.7773	15.4734	18.7994	22.9247	26.8675	28.2614	26.8528	23.1976	19.1236	16.8979	15.73076667	16.35003333	26.01786667	23.058	20.28916667	28.2614	14.7773	15.5061	15.3493	14.905	14.8519	15.0562	15.1812	15.1799	15.1053	15.1997	15.2326	15.2641	15.257	15.3708	14.9377	15.15546667	15.23213333	15.174025	15.5061	14.8519	38.6302	38.5175	38.7751	38.8646	38.8632	39.0488	39.1541	39.2189
809	Cymodocea nodosa	17.05211743	38.90930595	15.5545	14.7418	14.7418	15.419	18.7356	22.9144	26.8478	28.2308	26.8427	23.2263	19.1443	16.9043	15.73353333	16.2988	25.99766667	23.0711	20.275275	28.2308	14.7418	15.7294	14.9768	14.8492	14.8634	15.0384	15.2068	15.2143	15.2028	15.3114	15.3281	15.4354	15.5641	15.42343333	14.917	15.20796667	15.3583	15.226675	15.7294	14.8492	38.6418	38.5301	38.7566	38.8367	38.8548	39.0483	39.1612	39.224
810	Cymodocea nodosa	17.0334771	38.9038424	15.5545	14.7418	14.7418	15.419	18.7356	22.9144	26.8478	28.2308	26.8427	23.2263	19.1443	16.9043	15.73353333	16.2988	25.99766667	23.0711	20.275275	28.2308	14.7418	15.7294	14.9768	14.8492	14.8634	15.0384	15.2068	15.2143	15.2028	15.3114	15.3281	15.4354	15.5641	15.42343333	14.917	15.20796667	15.3583	15.226675	15.7294	14.8492	38.6418	38.5301	38.7566	38.8367	38.8548	39.0483	39.1612	39.224
811	Cymodocea nodosa	16.98591213	38.9273035	15.5234	14.5362	14.5362	15.2392	18.5251	22.6662	26.7428	28.1759	26.8214	23.3105	19.4944	16.9294	15.663	16.10016667	25.86163333	23.20876667	20.20839167	28.1759	14.5362	15.6266	15.0344	14.9047	14.9037	14.9915	15.1493	15.1915	15.095	15.1786	15.2672	15.3767	15.4083	15.35643333	14.9333	15.14526667	15.27416667	15.17729167	15.6266	14.9037	38.6522	38.6295	38.664	38.735	38.818	39.0062	39.1813	39.2451
812	Cymodocea nodosa	16.929027	38.92344688	15.5234	14.5362	14.5362	15.2392	18.5251	22.6662	26.7428	28.1759	26.8214	23.3105	19.4944	16.9294	15.663	16.10016667	25.86163333	23.20876667	20.20839167	28.1759	14.5362	14.9959	14.8802	14.86	14.897	14.8805	15.0161	14.9946	14.9221	14.9737	14.9754	15.0088	14.9789	14.95166667	14.87916667	14.9776	14.98596667	14.9486	15.0161	14.86	38.6522	38.6295	38.664	38.735	38.818	39.0062	39.1813	39.2451
813	Cymodocea nodosa	16.89753128	38.91830473	15.5234	14.5362	14.5362	15.2392	18.5251	22.6662	26.7428	28.1759	26.8214	23.3105	19.4944	16.9294	15.663	16.10016667	25.86163333	23.20876667	20.20839167	28.1759	14.5362	15.7266	14.7329	14.7259	14.8927	14.9784	15.1629	15.2231	15.1418	15.233	15.3162	15.4371	15.5173	15.3256	14.86566667	15.17593333	15.32876667	15.17399167	15.7266	14.7259	38.6522	38.6295	38.664	38.735	38.818	39.0062	39.1813	39.2451
814	Cymodocea nodosa	16.86250032	38.91219841	15.5234	14.5362	14.5362	15.2392	18.5251	22.6662	26.7428	28.1759	26.8214	23.3105	19.4944	16.9294	15.663	16.10016667	25.86163333	23.20876667	20.20839167	28.1759	14.5362	15.7266	14.7329	14.7259	14.8927	14.9784	15.1629	15.2231	15.1418	15.233	15.3162	15.4371	15.5173	15.3256	14.86566667	15.17593333	15.32876667	15.17399167	15.7266	14.7259	38.6522	38.6295	38.664	38.735	38.818	39.0062	39.1813	39.2451
815	Cymodocea nodosa	16.82779075	38.90223548	15.5234	14.5362	14.5362	15.2392	18.5251	22.6662	26.7428	28.1759	26.8214	23.3105	19.4944	16.9294	15.663	16.10016667	25.86163333	23.20876667	20.20839167	28.1759	14.5362	15.5232	14.7113	14.4971	14.7717	14.9637	15.2735	15.4171	15.3882	15.454	15.4922	15.6135	16.0158	15.41676667	14.74416667	15.3596	15.5199	15.26010833	16.0158	14.4971	38.6522	38.6295	38.664	38.735	38.818	39.0062	39.1813	39.2451
816	Cymodocea nodosa	16.79179564	38.89291532	15.5234	14.5362	14.5362	15.2392	18.5251	22.6662	26.7428	28.1759	26.8214	23.3105	19.4944	16.9294	15.663	16.10016667	25.86163333	23.20876667	20.20839167	28.1759	14.5362	15.5232	14.7113	14.4971	14.7717	14.9637	15.2735	15.4171	15.3882	15.454	15.4922	15.6135	16.0158	15.41676667	14.74416667	15.3596	15.5199	15.26010833	16.0158	14.4971	38.6522	38.6295	38.664	38.735	38.818	39.0062	39.1813	39.2451
817	Cymodocea nodosa	16.76029991	38.88070269	15.4908	14.5708	14.5708	15.208	18.5336	22.5478	26.7259	28.1636	26.8485	23.3194	19.8711	17.0047	15.68876667	16.10413333	25.81243333	23.34633333	20.23791667	28.1636	14.5708	15.5232	14.7113	14.4971	14.7717	14.9637	15.2735	15.4171	15.3882	15.454	15.4922	15.6135	16.0158	15.41676667	14.74416667	15.3596	15.5199	15.26010833	16.0158	14.4971	38.6683	38.6882	38.6922	38.706	38.8286	38.9739	39.1894	39.2661
818	Cymodocea nodosa	16.72751865	38.86527621	15.4908	14.5708	14.5708	15.208	18.5336	22.5478	26.7259	28.1636	26.8485	23.3194	19.8711	17.0047	15.68876667	16.10413333	25.81243333	23.34633333	20.23791667	28.1636	14.5708	14.9797	14.8524	14.8248	14.9081	14.9091	15.0082	14.9742	14.9155	14.9798	14.9856	15.0029	14.9577	14.92993333	14.88066667	14.96596667	14.98943333	14.9415	15.0082	14.8248	38.6683	38.6882	38.6922	38.706	38.8286	38.9739	39.1894	39.2661
819	Cymodocea nodosa	16.69955816	38.85049251	15.4908	14.5708	14.5708	15.208	18.5336	22.5478	26.7259	28.1636	26.8485	23.3194	19.8711	17.0047	15.68876667	16.10413333	25.81243333	23.34633333	20.23791667	28.1636	14.5708	15.4894	14.7913	14.5249	14.6419	15.0313	15.3734	15.7023	15.8965	15.8108	15.843	16.7849	16.6628	15.64783333	14.7327	15.6574	16.14623333	15.54604167	16.7849	14.5249	38.6683	38.6882	38.6922	38.706	38.8286	38.9739	39.1894	39.2661
820	Cymodocea nodosa	16.67224044	38.83603018	15.4908	14.5708	14.5708	15.208	18.5336	22.5478	26.7259	28.1636	26.8485	23.3194	19.8711	17.0047	15.68876667	16.10413333	25.81243333	23.34633333	20.23791667	28.1636	14.5708	15.4894	14.7913	14.5249	14.6419	15.0313	15.3734	15.7023	15.8965	15.8108	15.843	16.7849	16.6628	15.64783333	14.7327	15.6574	16.14623333	15.54604167	16.7849	14.5249	38.6683	38.6882	38.6922	38.706	38.8286	38.9739	39.1894	39.2661
821	Cymodocea nodosa	16.64363718	38.8228534	15.4713	14.5665	14.5665	15.2073	18.5173	22.5148	26.7302	28.1653	26.8405	23.3004	20.0051	17.051	15.69626667	16.09703333	25.80343333	23.382	20.24468333	28.1653	14.5665	15.4714	14.8041	14.5174	14.6221	15.0499	15.1426	15.3991	15.5979	15.5388	15.4898	15.614	15.9179	15.3978	14.7298	15.37986667	15.54753333	15.26375	15.9179	14.5174	38.6764	38.6976	38.6956	38.7039	38.8285	38.9649	39.1947	39.2741
822	Cymodocea nodosa	16.60378545	38.7952143	15.4713	14.5665	14.5665	15.2073	18.5173	22.5148	26.7302	28.1653	26.8405	23.3004	20.0051	17.051	15.69626667	16.09703333	25.80343333	23.382	20.24468333	28.1653	14.5665	15.4714	14.8041	14.5174	14.6221	15.0499	15.1426	15.3991	15.5979	15.5388	15.4898	15.614	15.9179	15.3978	14.7298	15.37986667	15.54753333	15.26375	15.9179	14.5174	38.6764	38.6976	38.6956	38.7039	38.8285	38.9649	39.1947	39.2741
823	Cymodocea nodosa	16.58835898	38.77753813	15.5907	14.3033	14.3033	15.6772	19.5904	23.2916	27.7177	28.1988	26.208	22.9066	19.3842	17.4578	15.78393333	16.52363333	26.4027	22.83293333	20.3858	28.1988	14.3033	14.742	14.6724	14.638	14.7703	14.7517	14.7869	14.7131	14.6923	14.815	14.8356	14.7949	14.7676	14.72733333	14.72	14.73076667	14.81516667	14.74831667	14.8356	14.638	37.9552	37.9347	37.9096	37.9261	38.0297	38.1701	38.3404	38.3456
824	Cymodocea nodosa	16.5751822	38.75632672	15.5907	14.3033	14.3033	15.6772	19.5904	23.2916	27.7177	28.1988	26.208	22.9066	19.3842	17.4578	15.78393333	16.52363333	26.4027	22.83293333	20.3858	28.1988	14.3033	14.742	14.6724	14.638	14.7703	14.7517	14.7869	14.7131	14.6923	14.815	14.8356	14.7949	14.7676	14.72733333	14.72	14.73076667	14.81516667	14.74831667	14.8356	14.638	37.9552	37.9347	37.9096	37.9261	38.0297	38.1701	38.3404	38.3456
825	Cymodocea nodosa	16.56296957	38.73704363	15.5907	14.3033	14.3033	15.6772	19.5904	23.2916	27.7177	28.1988	26.208	22.9066	19.3842	17.4578	15.78393333	16.52363333	26.4027	22.83293333	20.3858	28.1988	14.3033	14.742	14.6724	14.638	14.7703	14.7517	14.7869	14.7131	14.6923	14.815	14.8356	14.7949	14.7676	14.72733333	14.72	14.73076667	14.81516667	14.74831667	14.8356	14.638	37.9552	37.9347	37.9096	37.9261	38.0297	38.1701	38.3404	38.3456
826	Cymodocea nodosa	16.5536494	38.73029454	15.5907	14.3033	14.3033	15.6772	19.5904	23.2916	27.7177	28.1988	26.208	22.9066	19.3842	17.4578	15.78393333	16.52363333	26.4027	22.83293333	20.3858	28.1988	14.3033	14.742	14.6724	14.638	14.7703	14.7517	14.7869	14.7131	14.6923	14.815	14.8356	14.7949	14.7676	14.72733333	14.72	14.73076667	14.81516667	14.74831667	14.8356	14.638	37.9552	37.9347	37.9096	37.9261	38.0297	38.1701	38.3404	38.3456
827	Cymodocea nodosa	16.54593617	38.69654913	15.5907	14.3033	14.3033	15.6772	19.5904	23.2916	27.7177	28.1988	26.208	22.9066	19.3842	17.4578	15.78393333	16.52363333	26.4027	22.83293333	20.3858	28.1988	14.3033	13.9335	14.066	14.107	14.094	14.0234	14.0251	14.0098	14.0302	14.033	14.0496	14.0344	14.0439	14.01446667	14.0748	14.0217	14.039	14.03749167	14.107	13.9335	37.9552	37.9347	37.9096	37.9261	38.0297	38.1701	38.3404	38.3456
828	Cymodocea nodosa	16.56521926	38.67887295	15.54	14.7027	14.7027	15.5488	18.926	22.956	27.0508	28.275	26.9894	23.5939	20.1816	17.1257	15.78946667	16.3925	26.09393333	23.5883	20.46605	28.275	14.7027	13.9335	14.066	14.107	14.094	14.0234	14.0251	14.0098	14.0302	14.033	14.0496	14.0344	14.0439	14.01446667	14.0748	14.0217	14.039	14.03749167	14.107	13.9335	38.6316	38.699	38.7125	38.8038	38.866	38.9633	39.1941	39.2699
829	Cymodocea nodosa	16.56489788	38.66023263	15.54	14.7027	14.7027	15.5488	18.926	22.956	27.0508	28.275	26.9894	23.5939	20.1816	17.1257	15.78946667	16.3925	26.09393333	23.5883	20.46605	28.275	14.7027	13.9335	14.066	14.107	14.094	14.0234	14.0251	14.0098	14.0302	14.033	14.0496	14.0344	14.0439	14.01446667	14.0748	14.0217	14.039	14.03749167	14.107	13.9335	38.6316	38.699	38.7125	38.8038	38.866	38.9633	39.1941	39.2699
830	Cymodocea nodosa	16.56618342	38.64416338	15.54	14.7027	14.7027	15.5488	18.926	22.956	27.0508	28.275	26.9894	23.5939	20.1816	17.1257	15.78946667	16.3925	26.09393333	23.5883	20.46605	28.275	14.7027	14.8918	14.8201	14.7094	14.8342	14.8653	14.9266	14.8715	14.8377	14.9294	14.9522	14.9418	14.9013	14.87106667	14.80296667	14.8786	14.94113333	14.87344167	14.9522	14.7094	38.6316	38.699	38.7125	38.8038	38.866	38.9633	39.1941	39.2699
831	Cymodocea nodosa	16.57132558	38.61941674	15.54	14.7027	14.7027	15.5488	18.926	22.956	27.0508	28.275	26.9894	23.5939	20.1816	17.1257	15.78946667	16.3925	26.09393333	23.5883	20.46605	28.275	14.7027	14.8918	14.8201	14.7094	14.8342	14.8653	14.9266	14.8715	14.8377	14.9294	14.9522	14.9418	14.9013	14.87106667	14.80296667	14.8786	14.94113333	14.87344167	14.9522	14.7094	38.6316	38.699	38.7125	38.8038	38.866	38.9633	39.1941	39.2699
832	Cymodocea nodosa	16.57743189	38.59659841	15.54	14.7027	14.7027	15.5488	18.926	22.956	27.0508	28.275	26.9894	23.5939	20.1816	17.1257	15.78946667	16.3925	26.09393333	23.5883	20.46605	28.275	14.7027	14.8918	14.8201	14.7094	14.8342	14.8653	14.9266	14.8715	14.8377	14.9294	14.9522	14.9418	14.9013	14.87106667	14.80296667	14.8786	14.94113333	14.87344167	14.9522	14.7094	38.6316	38.699	38.7125	38.8038	38.866	38.9633	39.1941	39.2699
833	Cymodocea nodosa	16.58450236	38.57056623	15.54	14.7027	14.7027	15.5488	18.926	22.956	27.0508	28.275	26.9894	23.5939	20.1816	17.1257	15.78946667	16.3925	26.09393333	23.5883	20.46605	28.275	14.7027	15.6556	14.9347	14.6224	14.7551	15.1283	15.1657	15.3627	15.4918	15.4615	15.4947	15.575	15.8959	15.4954	14.83526667	15.34006667	15.5104	15.29528333	15.8959	14.6224	38.6316	38.699	38.7125	38.8038	38.866	38.9633	39.1941	39.2699
834	Cymodocea nodosa	16.58643067	38.54099882	15.54	14.7027	14.7027	15.5488	18.926	22.956	27.0508	28.275	26.9894	23.5939	20.1816	17.1257	15.78946667	16.3925	26.09393333	23.5883	20.46605	28.275	14.7027	15.6556	14.9347	14.6224	14.7551	15.1283	15.1657	15.3627	15.4918	15.4615	15.4947	15.575	15.8959	15.4954	14.83526667	15.34006667	15.5104	15.29528333	15.8959	14.6224	38.6316	38.699	38.7125	38.8038	38.866	38.9633	39.1941	39.2699
835	Cymodocea nodosa	16.58900175	38.51239556	15.54	14.7027	14.7027	15.5488	18.926	22.956	27.0508	28.275	26.9894	23.5939	20.1816	17.1257	15.78946667	16.3925	26.09393333	23.5883	20.46605	28.275	14.7027	15.5796	14.9109	14.6246	14.8294	15.1787	15.2419	15.4513	15.5951	15.5762	15.5868	15.7504	16.1649	15.5518	14.87756667	15.42943333	15.6378	15.37415	16.1649	14.6246	38.6316	38.699	38.7125	38.8038	38.866	38.9633	39.1941	39.2699
836	Cymodocea nodosa	16.59093006	38.48314953	15.54	14.7027	14.7027	15.5488	18.926	22.956	27.0508	28.275	26.9894	23.5939	20.1816	17.1257	15.78946667	16.3925	26.09393333	23.5883	20.46605	28.275	14.7027	15.5796	14.9109	14.6246	14.8294	15.1787	15.2419	15.4513	15.5951	15.5762	15.5868	15.7504	16.1649	15.5518	14.87756667	15.42943333	15.6378	15.37415	16.1649	14.6246	38.6316	38.699	38.7125	38.8038	38.866	38.9633	39.1941	39.2699
837	Cymodocea nodosa	16.59157283	38.45422489	15.54	14.7027	14.7027	15.5488	18.926	22.956	27.0508	28.275	26.9894	23.5939	20.1816	17.1257	15.78946667	16.3925	26.09393333	23.5883	20.46605	28.275	14.7027	15.8916	15.0371	14.627	14.8813	15.2093	15.1112	15.2364	15.2272	15.2164	15.363	15.4406	15.4861	15.4716	14.90586667	15.1916	15.34	15.22726667	15.8916	14.627	38.6316	38.699	38.7125	38.8038	38.866	38.9633	39.1941	39.2699
838	Cymodocea nodosa	16.58321682	38.42979963	15.54	14.7027	14.7027	15.5488	18.926	22.956	27.0508	28.275	26.9894	23.5939	20.1816	17.1257	15.78946667	16.3925	26.09393333	23.5883	20.46605	28.275	14.7027	15.8916	15.0371	14.627	14.8813	15.2093	15.1112	15.2364	15.2272	15.2164	15.363	15.4406	15.4861	15.4716	14.90586667	15.1916	15.34	15.22726667	15.8916	14.627	38.6316	38.699	38.7125	38.8038	38.866	38.9633	39.1941	39.2699
839	Cymodocea nodosa	16.56714757	38.41051654	15.54	14.7027	14.7027	15.5488	18.926	22.956	27.0508	28.275	26.9894	23.5939	20.1816	17.1257	15.78946667	16.3925	26.09393333	23.5883	20.46605	28.275	14.7027	15.6375	14.8899	14.6335	14.9099	15.2414	15.2147	15.4019	15.4415	15.4588	15.5254	15.6306	16.0574	15.52826667	14.92826667	15.3527	15.53826667	15.336875	16.0574	14.6335	38.6316	38.699	38.7125	38.8038	38.866	38.9633	39.1941	39.2699
840	Cymodocea nodosa	16.54690032	38.39155483	15.54	14.7027	14.7027	15.5488	18.926	22.956	27.0508	28.275	26.9894	23.5939	20.1816	17.1257	15.78946667	16.3925	26.09393333	23.5883	20.46605	28.275	14.7027	15.6375	14.8899	14.6335	14.9099	15.2414	15.2147	15.4019	15.4415	15.4588	15.5254	15.6306	16.0574	15.52826667	14.92826667	15.3527	15.53826667	15.336875	16.0574	14.6335	38.6316	38.699	38.7125	38.8038	38.866	38.9633	39.1941	39.2699
841	Cymodocea nodosa	16.53083107	38.37677112	15.4812	14.6817	14.6817	15.5834	18.9287	23.0016	27.0726	28.3055	27.0547	23.6783	20.3948	17.4146	15.85916667	16.39793333	26.12656667	23.70926667	20.52323333	28.3055	14.6817	15.6375	14.8899	14.6335	14.9099	15.2414	15.2147	15.4019	15.4415	15.4588	15.5254	15.6306	16.0574	15.52826667	14.92826667	15.3527	15.53826667	15.336875	16.0574	14.6335	38.6326	38.6912	38.7052	38.8162	38.8844	38.9624	39.1899	39.2849
842	Cymodocea nodosa	16.51251213	38.36166603	15.4812	14.6817	14.6817	15.5834	18.9287	23.0016	27.0726	28.3055	27.0547	23.6783	20.3948	17.4146	15.85916667	16.39793333	26.12656667	23.70926667	20.52323333	28.3055	14.6817	15.6375	14.8899	14.6335	14.9099	15.2414	15.2147	15.4019	15.4415	15.4588	15.5254	15.6306	16.0574	15.52826667	14.92826667	15.3527	15.53826667	15.336875	16.0574	14.6335	38.6326	38.6912	38.7052	38.8162	38.8844	38.9624	39.1899	39.2849
843	Cymodocea nodosa	16.49290765	38.35138171	15.4812	14.6817	14.6817	15.5834	18.9287	23.0016	27.0726	28.3055	27.0547	23.6783	20.3948	17.4146	15.85916667	16.39793333	26.12656667	23.70926667	20.52323333	28.3055	14.6817	14.6536	14.6991	14.5708	14.6573	14.606	14.5952	14.6008	14.5896	14.6106	14.6685	14.6479	14.6125	14.65506667	14.61136667	14.5952	14.64233333	14.62599167	14.6991	14.5708	38.6326	38.6912	38.7052	38.8162	38.8844	38.9624	39.1899	39.2849
844	Cymodocea nodosa	16.46380385	38.33045213	15.4812	14.6817	14.6817	15.5834	18.9287	23.0016	27.0726	28.3055	27.0547	23.6783	20.3948	17.4146	15.85916667	16.39793333	26.12656667	23.70926667	20.52323333	28.3055	14.6817	15.4781	14.8195	14.6297	15.0129	15.6815	16.3201	17.2085	17.2036	17.6659	17.769	19.6148	17.3936	15.89706667	15.10803333	16.91073333	18.3499	16.56643333	19.6148	14.6297	38.6326	38.6912	38.7052	38.8162	38.8844	38.9624	39.1899	39.2849
845	Cymodocea nodosa	16.44108685	38.32184838	15.4812	14.6817	14.6817	15.5834	18.9287	23.0016	27.0726	28.3055	27.0547	23.6783	20.3948	17.4146	15.85916667	16.39793333	26.12656667	23.70926667	20.52323333	28.3055	14.6817	15.4781	14.8195	14.6297	15.0129	15.6815	16.3201	17.2085	17.2036	17.6659	17.769	19.6148	17.3936	15.89706667	15.10803333	16.91073333	18.3499	16.56643333	19.6148	14.6297	38.6326	38.6912	38.7052	38.8162	38.8844	38.9624	39.1899	39.2849
846	Cymodocea nodosa	16.41391524	38.3130888	15.4812	14.6817	14.6817	15.5834	18.9287	23.0016	27.0726	28.3055	27.0547	23.6783	20.3948	17.4146	15.85916667	16.39793333	26.12656667	23.70926667	20.52323333	28.3055	14.6817	15.4781	14.8195	14.6297	15.0129	15.6815	16.3201	17.2085	17.2036	17.6659	17.769	19.6148	17.3936	15.89706667	15.10803333	16.91073333	18.3499	16.56643333	19.6148	14.6297	38.6326	38.6912	38.7052	38.8162	38.8844	38.9624	39.1899	39.2849
847	Cymodocea nodosa	16.39000461	38.3055906	15.4848	14.6793	14.6793	15.5816	18.9527	22.9864	27.0788	28.3454	27.1168	23.7134	20.4175	17.7295	15.96453333	16.40453333	26.13686667	23.74923333	20.56379167	28.3454	14.6793	15.4781	14.8195	14.6297	15.0129	15.6815	16.3201	17.2085	17.2036	17.6659	17.769	19.6148	17.3936	15.89706667	15.10803333	16.91073333	18.3499	16.56643333	19.6148	14.6297	38.6314	38.6809	38.7008	38.8111	38.8923	38.9665	39.1879	39.2936
848	Cymodocea nodosa	16.36012169	38.2990215	15.4848	14.6793	14.6793	15.5816	18.9527	22.9864	27.0788	28.3454	27.1168	23.7134	20.4175	17.7295	15.96453333	16.40453333	26.13686667	23.74923333	20.56379167	28.3454	14.6793	14.2306	14.3357	14.3244	14.3722	14.3064	14.1787	14.1006	14.1232	14.2045	14.2704	14.2801	14.2609	14.27573333	14.33433333	14.13416667	14.25166667	14.248975	14.3722	14.1006	38.6314	38.6809	38.7008	38.8111	38.8923	38.9665	39.1879	39.2936
849	Cymodocea nodosa	16.31251783	38.26974513	15.4848	14.6793	14.6793	15.5816	18.9527	22.9864	27.0788	28.3454	27.1168	23.7134	20.4175	17.7295	15.96453333	16.40453333	26.13686667	23.74923333	20.56379167	28.3454	14.6793	15.7955	14.9847	14.6031	14.8294	15.2107	15.1298	15.1978	15.2441	15.2457	15.2922	15.4297	15.4546	15.4116	14.88106667	15.19056667	15.32253333	15.20144167	15.7955	14.6031	38.6314	38.6809	38.7008	38.8111	38.8923	38.9665	39.1879	39.2936
850	Cymodocea nodosa	16.30299705	38.26212851	15.4848	14.6793	14.6793	15.5816	18.9527	22.9864	27.0788	28.3454	27.1168	23.7134	20.4175	17.7295	15.96453333	16.40453333	26.13686667	23.74923333	20.56379167	28.3454	14.6793	15.7955	14.9847	14.6031	14.8294	15.2107	15.1298	15.1978	15.2441	15.2457	15.2922	15.4297	15.4546	15.4116	14.88106667	15.19056667	15.32253333	15.20144167	15.7955	14.6031	38.6314	38.6809	38.7008	38.8111	38.8923	38.9665	39.1879	39.2936
851	Cymodocea nodosa	16.28704976	38.24380102	15.4848	14.6793	14.6793	15.5816	18.9527	22.9864	27.0788	28.3454	27.1168	23.7134	20.4175	17.7295	15.96453333	16.40453333	26.13686667	23.74923333	20.56379167	28.3454	14.6793	15.7955	14.9847	14.6031	14.8294	15.2107	15.1298	15.1978	15.2441	15.2457	15.2922	15.4297	15.4546	15.4116	14.88106667	15.19056667	15.32253333	15.20144167	15.7955	14.6031	38.6314	38.6809	38.7008	38.8111	38.8923	38.9665	39.1879	39.2936
852	Cymodocea nodosa	16.26440051	38.21972366	15.4868	14.682	14.682	15.5655	19.0175	23.0141	27.1364	28.3868	27.1615	23.7238	20.4261	17.7716	15.98013333	16.42166667	26.1791	23.77046667	20.58784167	28.3868	14.682	15.6288	15.2987	14.8687	14.7727	15.1848	15.1128	15.0788	15.1468	15.1888	15.1946	15.2901	15.3142	15.4139	14.94206667	15.1128	15.2245	15.17331667	15.6288	14.7727	38.6325	38.6847	38.7018	38.8054	38.8945	38.9692	39.1948	39.3038
853	Cymodocea nodosa	16.24368193	38.19949319	15.4868	14.682	14.682	15.5655	19.0175	23.0141	27.1364	28.3868	27.1615	23.7238	20.4261	17.7716	15.98013333	16.42166667	26.1791	23.77046667	20.58784167	28.3868	14.682	15.6288	15.2987	14.8687	14.7727	15.1848	15.1128	15.0788	15.1468	15.1888	15.1946	15.2901	15.3142	15.4139	14.94206667	15.1128	15.2245	15.17331667	15.6288	14.7727	38.6325	38.6847	38.7018	38.8054	38.8945	38.9692	39.1948	39.3038
854	Cymodocea nodosa	16.22421266	38.17834571	15.4868	14.682	14.682	15.5655	19.0175	23.0141	27.1364	28.3868	27.1615	23.7238	20.4261	17.7716	15.98013333	16.42166667	26.1791	23.77046667	20.58784167	28.3868	14.682	15.6288	15.2987	14.8687	14.7727	15.1848	15.1128	15.0788	15.1468	15.1888	15.1946	15.2901	15.3142	15.4139	14.94206667	15.1128	15.2245	15.17331667	15.6288	14.7727	38.6325	38.6847	38.7018	38.8054	38.8945	38.9692	39.1948	39.3038
855	Cymodocea nodosa	16.2075622	38.16010041	15.4939	14.6636	14.6636	15.5352	19.0898	23.0211	27.1737	28.4206	27.1874	23.7208	20.4476	17.7781	15.97853333	16.42953333	26.20513333	23.78526667	20.59961667	28.4206	14.6636	15.6777	14.8474	14.5815	14.7355	15.1467	15.1894	15.1972	15.3257	15.3772	15.3374	15.4472	15.52	15.34836667	14.82123333	15.23743333	15.38726667	15.198575	15.6777	14.5815	38.6396	38.6871	38.6958	38.7978	38.9004	38.9737	39.2074	39.318
856	Cymodocea nodosa	16.1889858	38.145023	15.4939	14.6636	14.6636	15.5352	19.0898	23.0211	27.1737	28.4206	27.1874	23.7208	20.4476	17.7781	15.97853333	16.42953333	26.20513333	23.78526667	20.59961667	28.4206	14.6636	15.6777	14.8474	14.5815	14.7355	15.1467	15.1894	15.1972	15.3257	15.3772	15.3374	15.4472	15.52	15.34836667	14.82123333	15.23743333	15.38726667	15.198575	15.6777	14.5815	38.6396	38.6871	38.6958	38.7978	38.9004	38.9737	39.2074	39.318
857	Cymodocea nodosa	16.16708802	38.12050701	15.4939	14.6636	14.6636	15.5352	19.0898	23.0211	27.1737	28.4206	27.1874	23.7208	20.4476	17.7781	15.97853333	16.42953333	26.20513333	23.78526667	20.59961667	28.4206	14.6636	15.6777	14.8474	14.5815	14.7355	15.1467	15.1894	15.1972	15.3257	15.3772	15.3374	15.4472	15.52	15.34836667	14.82123333	15.23743333	15.38726667	15.198575	15.6777	14.5815	38.6396	38.6871	38.6958	38.7978	38.9004	38.9737	39.2074	39.318
858	Cymodocea nodosa	16.16923019	38.10384566	15.4939	14.6636	14.6636	15.5352	19.0898	23.0211	27.1737	28.4206	27.1874	23.7208	20.4476	17.7781	15.97853333	16.42953333	26.20513333	23.78526667	20.59961667	28.4206	14.6636	15.6777	14.8474	14.5815	14.7355	15.1467	15.1894	15.1972	15.3257	15.3772	15.3374	15.4472	15.52	15.34836667	14.82123333	15.23743333	15.38726667	15.198575	15.6777	14.5815	38.6396	38.6871	38.6958	38.7978	38.9004	38.9737	39.2074	39.318
859	Cymodocea nodosa	16.16401792	38.07906867	15.4716	14.6671	14.6671	15.5315	19.1172	23.0393	27.2152	28.4263	27.2005	23.7366	20.4254	17.7094	15.94936667	16.4386	26.22693333	23.7875	20.6006	28.4263	14.6671	15.4673	14.8036	14.5878	14.827	15.373	15.6174	15.7376	15.9409	16.1218	15.967	16.695	17.2343	15.83506667	14.92926667	15.7653	16.26126667	15.697725	17.2343	14.5878	38.6358	38.6827	38.6999	38.7972	38.9012	38.9711	39.2068	39.3116
860	Cymodocea nodosa	16.15884071	38.06463286	15.4716	14.6671	14.6671	15.5315	19.1172	23.0393	27.2152	28.4263	27.2005	23.7366	20.4254	17.7094	15.94936667	16.4386	26.22693333	23.7875	20.6006	28.4263	14.6671	15.4673	14.8036	14.5878	14.827	15.373	15.6174	15.7376	15.9409	16.1218	15.967	16.695	17.2343	15.83506667	14.92926667	15.7653	16.26126667	15.697725	17.2343	14.5878	38.6358	38.6827	38.6999	38.7972	38.9012	38.9711	39.2068	39.3116
861	Cymodocea nodosa	16.15423498	38.04312657	15.4359	14.6862	14.6862	15.5906	19.2452	23.1751	27.292	28.4095	27.2218	23.779	20.4313	17.5597	15.89393333	16.50733333	26.2922	23.8107	20.62604167	28.4095	14.6862	15.4673	14.8036	14.5878	14.827	15.373	15.6174	15.7376	15.9409	16.1218	15.967	16.695	17.2343	15.83506667	14.92926667	15.7653	16.26126667	15.697725	17.2343	14.5878	38.6195	38.6758	38.7058	38.7907	38.9101	38.9695	39.0847	39.2096
862	Cymodocea nodosa	16.14728528	38.02020661	15.4359	14.6862	14.6862	15.5906	19.2452	23.1751	27.292	28.4095	27.2218	23.779	20.4313	17.5597	15.89393333	16.50733333	26.2922	23.8107	20.62604167	28.4095	14.6862	15.6154	15.2546	14.8123	14.7738	15.1692	15.1124	15.0712	15.1898	15.2261	15.2228	15.289	15.3177	15.3959	14.91843333	15.12446667	15.24596667	15.17119167	15.6154	14.7738	38.6195	38.6758	38.7058	38.7907	38.9101	38.9695	39.0847	39.2096
863	Cymodocea nodosa	16.13876372	38.00173537	15.4359	14.6862	14.6862	15.5906	19.2452	23.1751	27.292	28.4095	27.2218	23.779	20.4313	17.5597	15.89393333	16.50733333	26.2922	23.8107	20.62604167	28.4095	14.6862	15.6154	15.2546	14.8123	14.7738	15.1692	15.1124	15.0712	15.1898	15.2261	15.2228	15.289	15.3177	15.3959	14.91843333	15.12446667	15.24596667	15.17119167	15.6154	14.7738	38.6195	38.6758	38.7058	38.7907	38.9101	38.9695	39.0847	39.2096
864	Cymodocea nodosa	16.12420948	37.97783917	15.4359	14.6862	14.6862	15.5906	19.2452	23.1751	27.292	28.4095	27.2218	23.779	20.4313	17.5597	15.89393333	16.50733333	26.2922	23.8107	20.62604167	28.4095	14.6862	15.6592	14.9482	14.5823	14.7664	15.1753	15.1295	15.1475	15.2309	15.2643	15.3306	15.4205	15.5087	15.37203333	14.84133333	15.1693	15.33846667	15.18028333	15.6592	14.5823	38.6195	38.6758	38.7058	38.7907	38.9101	38.9695	39.0847	39.2096
865	Cymodocea nodosa	16.11173704	37.96130831	15.4359	14.6862	14.6862	15.5906	19.2452	23.1751	27.292	28.4095	27.2218	23.779	20.4313	17.5597	15.89393333	16.50733333	26.2922	23.8107	20.62604167	28.4095	14.6862	15.6592	14.9482	14.5823	14.7664	15.1753	15.1295	15.1475	15.2309	15.2643	15.3306	15.4205	15.5087	15.37203333	14.84133333	15.1693	15.33846667	15.18028333	15.6592	14.5823	38.6195	38.6758	38.7058	38.7907	38.9101	38.9695	39.0847	39.2096
866	Cymodocea nodosa	16.0939339	37.9419224	15.4359	14.6862	14.6862	15.5906	19.2452	23.1751	27.292	28.4095	27.2218	23.779	20.4313	17.5597	15.89393333	16.50733333	26.2922	23.8107	20.62604167	28.4095	14.6862	15.6592	14.9482	14.5823	14.7664	15.1753	15.1295	15.1475	15.2309	15.2643	15.3306	15.4205	15.5087	15.37203333	14.84133333	15.1693	15.33846667	15.18028333	15.6592	14.5823	38.6195	38.6758	38.7058	38.7907	38.9101	38.9695	39.0847	39.2096
867	Cymodocea nodosa	16.07497454	37.92628324	15.7157	14.169	14.169	15.5619	19.1398	22.958	27.3376	27.9319	25.9657	23.0107	19.455	17.4834	15.78936667	16.29023333	26.07583333	22.81046667	20.241475	27.9319	14.169	15.6592	14.9482	14.5823	14.7664	15.1753	15.1295	15.1475	15.2309	15.2643	15.3306	15.4205	15.5087	15.37203333	14.84133333	15.1693	15.33846667	15.18028333	15.6592	14.5823	37.9297	37.9094	37.8964	37.9248	38.0216	38.1651	38.3404	38.2747
868	Cymodocea nodosa	16.05593299	37.91604841	15.7157	14.169	14.169	15.5619	19.1398	22.958	27.3376	27.9319	25.9657	23.0107	19.455	17.4834	15.78936667	16.29023333	26.07583333	22.81046667	20.241475	27.9319	14.169	14.6261	14.6608	14.6438	14.6702	14.6254	14.6526	14.7521	14.6924	14.7129	14.8135	14.8312	14.8005	14.6958	14.64646667	14.69903333	14.78586667	14.70679167	14.8312	14.6254	37.9297	37.9094	37.8964	37.9248	38.0216	38.1651	38.3404	38.2747
869	Cymodocea nodosa	16.03051441	37.9113001	15.7157	14.169	14.169	15.5619	19.1398	22.958	27.3376	27.9319	25.9657	23.0107	19.455	17.4834	15.78936667	16.29023333	26.07583333	22.81046667	20.241475	27.9319	14.169	14.4629	14.5747	14.5475	14.6023	14.5329	14.4518	14.5052	14.4408	14.5629	14.6727	14.6569	14.6005	14.54603333	14.5609	14.46593333	14.63083333	14.550925	14.6727	14.4408	37.9297	37.9094	37.8964	37.9248	38.0216	38.1651	38.3404	38.2747
870	Cymodocea nodosa	16.00341409	37.90875317	15.7157	14.169	14.169	15.5619	19.1398	22.958	27.3376	27.9319	25.9657	23.0107	19.455	17.4834	15.78936667	16.29023333	26.07583333	22.81046667	20.241475	27.9319	14.169	14.4629	14.5747	14.5475	14.6023	14.5329	14.4518	14.5052	14.4408	14.5629	14.6727	14.6569	14.6005	14.54603333	14.5609	14.46593333	14.63083333	14.550925	14.6727	14.4408	37.9297	37.9094	37.8964	37.9248	38.0216	38.1651	38.3404	38.2747
871	Cymodocea nodosa	15.9752904	37.90947931	15.7157	14.169	14.169	15.5619	19.1398	22.958	27.3376	27.9319	25.9657	23.0107	19.455	17.4834	15.78936667	16.29023333	26.07583333	22.81046667	20.241475	27.9319	14.169	14.4629	14.5747	14.5475	14.6023	14.5329	14.4518	14.5052	14.4408	14.5629	14.6727	14.6569	14.6005	14.54603333	14.5609	14.46593333	14.63083333	14.550925	14.6727	14.4408	37.9297	37.9094	37.8964	37.9248	38.0216	38.1651	38.3404	38.2747
872	Cymodocea nodosa	15.95049043	37.91438227	15.7157	14.169	14.169	15.5619	19.1398	22.958	27.3376	27.9319	25.9657	23.0107	19.455	17.4834	15.78936667	16.29023333	26.07583333	22.81046667	20.241475	27.9319	14.169	13.9022	13.9848	13.9696	13.9248	13.918	13.9074	13.9067	13.8273	13.8116	13.8316	13.8368	13.8393	13.90876667	13.93746667	13.88046667	13.82666667	13.88834167	13.9848	13.8116	37.9297	37.9094	37.8964	37.9248	38.0216	38.1651	38.3404	38.2747
873	Cymodocea nodosa	15.92026198	37.92509314	15.7157	14.169	14.169	15.5619	19.1398	22.958	27.3376	27.9319	25.9657	23.0107	19.455	17.4834	15.78936667	16.29023333	26.07583333	22.81046667	20.241475	27.9319	14.169	13.9022	13.9848	13.9696	13.9248	13.918	13.9074	13.9067	13.8273	13.8116	13.8316	13.8368	13.8393	13.90876667	13.93746667	13.88046667	13.82666667	13.88834167	13.9848	13.8116	37.9297	37.9094	37.8964	37.9248	38.0216	38.1651	38.3404	38.2747
874	Cymodocea nodosa	15.90502874	37.92414107	15.7157	14.169	14.169	15.5619	19.1398	22.958	27.3376	27.9319	25.9657	23.0107	19.455	17.4834	15.78936667	16.29023333	26.07583333	22.81046667	20.241475	27.9319	14.169	13.5907	13.7032	13.6992	13.6672	13.6379	13.6429	13.6002	13.5872	13.5572	13.5551	13.5714	13.588	13.6273	13.6681	13.6101	13.56123333	13.61668333	13.7032	13.5551	37.9297	37.9094	37.8964	37.9248	38.0216	38.1651	38.3404	38.2747
875	Cymodocea nodosa	15.87408623	37.92295097	15.7157	14.169	14.169	15.5619	19.1398	22.958	27.3376	27.9319	25.9657	23.0107	19.455	17.4834	15.78936667	16.29023333	26.07583333	22.81046667	20.241475	27.9319	14.169	13.5907	13.7032	13.6992	13.6672	13.6379	13.6429	13.6002	13.5872	13.5572	13.5551	13.5714	13.588	13.6273	13.6681	13.6101	13.56123333	13.61668333	13.7032	13.5551	37.9297	37.9094	37.8964	37.9248	38.0216	38.1651	38.3404	38.2747
876	Cymodocea nodosa	15.85956705	37.91914266	15.7157	14.169	14.169	15.5619	19.1398	22.958	27.3376	27.9319	25.9657	23.0107	19.455	17.4834	15.78936667	16.29023333	26.07583333	22.81046667	20.241475	27.9319	14.169	13.5907	13.7032	13.6992	13.6672	13.6379	13.6429	13.6002	13.5872	13.5572	13.5551	13.5714	13.588	13.6273	13.6681	13.6101	13.56123333	13.61668333	13.7032	13.5551	37.9297	37.9094	37.8964	37.9248	38.0216	38.1651	38.3404	38.2747
877	Cymodocea nodosa	15.84457183	37.91557237	15.7157	14.169	14.169	15.5619	19.1398	22.958	27.3376	27.9319	25.9657	23.0107	19.455	17.4834	15.78936667	16.29023333	26.07583333	22.81046667	20.241475	27.9319	14.169	13.5907	13.7032	13.6992	13.6672	13.6379	13.6429	13.6002	13.5872	13.5572	13.5551	13.5714	13.588	13.6273	13.6681	13.6101	13.56123333	13.61668333	13.7032	13.5551	37.9297	37.9094	37.8964	37.9248	38.0216	38.1651	38.3404	38.2747
878	Cymodocea nodosa	15.83100473	37.91366822	15.7157	14.169	14.169	15.5619	19.1398	22.958	27.3376	27.9319	25.9657	23.0107	19.455	17.4834	15.78936667	16.29023333	26.07583333	22.81046667	20.241475	27.9319	14.169	13.7043	13.8231	13.8185	13.7844	13.7501	13.7631	13.7303	13.673	13.6654	13.6624	13.6661	13.6799	13.73576667	13.78433333	13.72213333	13.66463333	13.72671667	13.8231	13.6624	37.9297	37.9094	37.8964	37.9248	38.0216	38.1651	38.3404	38.2747
879	Cymodocea nodosa	15.84409579	38.60868465	15.7157	14.169	14.169	15.5619	19.1398	22.958	27.3376	27.9319	25.9657	23.0107	19.455	17.4834	15.78936667	16.29023333	26.07583333	22.81046667	20.241475	27.9319	14.169	14.6235	14.7229	14.5997	14.5497	14.6036	14.6033	14.5797	14.5865	14.6122	14.6178	14.602	14.5877	14.6447	14.58433333	14.58983333	14.61066667	14.60738333	14.7229	14.5497	37.9297	37.9094	37.8964	37.9248	38.0216	38.1651	38.3404	38.2747
880	Cymodocea nodosa	15.83052869	38.65033803	15.7363	14.131	14.131	15.5608	19.15	22.9903	27.4166	27.9218	25.9411	22.94	19.4886	17.5052	15.79083333	16.2806	26.10956667	22.7899	20.242725	27.9218	14.131	14.6182	14.765	14.5767	14.5418	14.6174	14.5885	14.5637	14.6037	14.6233	14.6075	14.5915	14.571	14.6514	14.57863333	14.5853	14.60743333	14.60569167	14.765	14.5418	37.9269	37.9045	37.9053	37.9248	38.0207	38.1634	38.3383	38.266
881	Cymodocea nodosa	15.82434019	38.63677093	15.7363	14.131	14.131	15.5608	19.15	22.9903	27.4166	27.9218	25.9411	22.94	19.4886	17.5052	15.79083333	16.2806	26.10956667	22.7899	20.242725	27.9218	14.131	14.6182	14.765	14.5767	14.5418	14.6174	14.5885	14.5637	14.6037	14.6233	14.6075	14.5915	14.571	14.6514	14.57863333	14.5853	14.60743333	14.60569167	14.765	14.5418	37.9269	37.9045	37.9053	37.9248	38.0207	38.1634	38.3383	38.266
882	Cymodocea nodosa	15.8195798	38.62606006	15.7363	14.131	14.131	15.5608	19.15	22.9903	27.4166	27.9218	25.9411	22.94	19.4886	17.5052	15.79083333	16.2806	26.10956667	22.7899	20.242725	27.9218	14.131	14.6182	14.765	14.5767	14.5418	14.6174	14.5885	14.5637	14.6037	14.6233	14.6075	14.5915	14.571	14.6514	14.57863333	14.5853	14.60743333	14.60569167	14.765	14.5418	37.9269	37.9045	37.9053	37.9248	38.0207	38.1634	38.3383	38.266
883	Cymodocea nodosa	15.83838333	38.66033484	15.7339	14.1235	14.1235	15.5976	19.2006	23.083	27.6021	28.0113	25.9873	22.8956	19.5294	17.4991	15.7855	16.30723333	26.23213333	22.8041	20.28224167	28.0113	14.1235	14.5377	14.6823	14.5376	14.5585	14.6104	14.551	14.5245	14.5775	14.5796	14.5696	14.556	14.5463	14.58876667	14.56883333	14.551	14.5684	14.56925	14.6823	14.5245	37.9277	37.9053	37.9093	37.9256	38.0215	38.16	38.3294	38.2589
884	Cymodocea nodosa	15.86028111	38.67294986	15.7158	14.1647	14.1647	15.6068	19.2202	23.0775	27.5604	28.0268	26.0122	22.9688	19.4926	17.4803	15.78693333	16.33056667	26.22156667	22.82453333	20.2909	28.0268	14.1647	15.4751	14.6559	14.0998	14.2416	14.4188	14.3974	14.4662	14.63	14.7555	14.8418	15.2386	15.7052	15.27873333	14.2534	14.49786667	14.9453	14.743825	15.7052	14.0998	37.9312	37.9106	37.9012	37.9256	38.024	38.1645	38.335	38.2697
885	Cymodocea nodosa	15.92311821	38.69270547	15.6468	14.3266	14.3266	15.6818	19.6111	23.3581	27.8559	28.2565	26.1902	22.9237	19.424	17.4728	15.8154	16.53983333	26.49016667	22.84596667	20.42284167	28.2565	14.3266	15.4751	14.6559	14.0998	14.2416	14.4188	14.3974	14.4662	14.63	14.7555	14.8418	15.2386	15.7052	15.27873333	14.2534	14.49786667	14.9453	14.743825	15.7052	14.0998	37.9497	37.9279	37.9121	37.9216	38.0313	38.178	38.3614	38.343
886	Cymodocea nodosa	15.93049681	38.69508566	15.6468	14.3266	14.3266	15.6818	19.6111	23.3581	27.8559	28.2565	26.1902	22.9237	19.424	17.4728	15.8154	16.53983333	26.49016667	22.84596667	20.42284167	28.2565	14.3266	15.4751	14.6559	14.0998	14.2416	14.4188	14.3974	14.4662	14.63	14.7555	14.8418	15.2386	15.7052	15.27873333	14.2534	14.49786667	14.9453	14.743825	15.7052	14.0998	37.9497	37.9279	37.9121	37.9216	38.0313	38.178	38.3614	38.343
887	Cymodocea nodosa	16.06997613	38.72531412	15.6468	14.3266	14.3266	15.6818	19.6111	23.3581	27.8559	28.2565	26.1902	22.9237	19.424	17.4728	15.8154	16.53983333	26.49016667	22.84596667	20.42284167	28.2565	14.3266	15.1298	14.6811	14.3899	14.5041	14.475	14.4491	14.4709	14.5245	14.5881	14.615	14.7419	14.8532	14.88803333	14.45633333	14.4815	14.64833333	14.61855	15.1298	14.3899	37.9497	37.9279	37.9121	37.9216	38.0313	38.178	38.3614	38.343
888	Cymodocea nodosa	16.10520299	38.7153173	15.6334	14.3311	14.3311	15.7082	19.6674	23.4089	27.8696	28.2818	26.2279	22.9169	19.3958	17.4737	15.81273333	16.5689	26.5201	22.84686667	20.43715	28.2818	14.3311	15.3543	14.6575	14.2443	14.4125	14.5176	14.4294	14.4827	14.5809	14.6556	14.7133	15.0738	15.5151	15.17563333	14.39146667	14.49766667	14.81423333	14.71975	15.5151	14.2443	37.9539	37.9295	37.912	37.9223	38.0326	38.184	38.3699	38.3578
889	Cymodocea nodosa	16.09330203	38.7176975	15.6334	14.3311	14.3311	15.7082	19.6674	23.4089	27.8696	28.2818	26.2279	22.9169	19.3958	17.4737	15.81273333	16.5689	26.5201	22.84686667	20.43715	28.2818	14.3311	15.1298	14.6811	14.3899	14.5041	14.475	14.4491	14.4709	14.5245	14.5881	14.615	14.7419	14.8532	14.88803333	14.45633333	14.4815	14.64833333	14.61855	15.1298	14.3899	37.9539	37.9295	37.912	37.9223	38.0326	38.184	38.3699	38.3578
890	Cymodocea nodosa	16.13424135	38.72245788	15.6334	14.3311	14.3311	15.7082	19.6674	23.4089	27.8696	28.2818	26.2279	22.9169	19.3958	17.4737	15.81273333	16.5689	26.5201	22.84686667	20.43715	28.2818	14.3311	15.3543	14.6575	14.2443	14.4125	14.5176	14.4294	14.4827	14.5809	14.6556	14.7133	15.0738	15.5151	15.17563333	14.39146667	14.49766667	14.81423333	14.71975	15.5151	14.2443	37.9539	37.9295	37.912	37.9223	38.0326	38.184	38.3699	38.3578
891	Cymodocea nodosa	16.14447618	38.72840837	15.6334	14.3311	14.3311	15.7082	19.6674	23.4089	27.8696	28.2818	26.2279	22.9169	19.3958	17.4737	15.81273333	16.5689	26.5201	22.84686667	20.43715	28.2818	14.3311	15.3543	14.6575	14.2443	14.4125	14.5176	14.4294	14.4827	14.5809	14.6556	14.7133	15.0738	15.5151	15.17563333	14.39146667	14.49766667	14.81423333	14.71975	15.5151	14.2443	37.9539	37.9295	37.912	37.9223	38.0326	38.184	38.3699	38.3578
892	Cymodocea nodosa	16.1520928	38.73602499	15.6334	14.3311	14.3311	15.7082	19.6674	23.4089	27.8696	28.2818	26.2279	22.9169	19.3958	17.4737	15.81273333	16.5689	26.5201	22.84686667	20.43715	28.2818	14.3311	15.3543	14.6575	14.2443	14.4125	14.5176	14.4294	14.4827	14.5809	14.6556	14.7133	15.0738	15.5151	15.17563333	14.39146667	14.49766667	14.81423333	14.71975	15.5151	14.2443	37.9539	37.9295	37.912	37.9223	38.0326	38.184	38.3699	38.3578
893	Cymodocea nodosa	16.17565671	38.75030614	15.5907	14.3033	14.3033	15.6772	19.5904	23.2916	27.7177	28.1988	26.208	22.9066	19.3842	17.4578	15.78393333	16.52363333	26.4027	22.83293333	20.3858	28.1988	14.3033	15.3543	14.6575	14.2443	14.4125	14.5176	14.4294	14.4827	14.5809	14.6556	14.7133	15.0738	15.5151	15.17563333	14.39146667	14.49766667	14.81423333	14.71975	15.5151	14.2443	37.9552	37.9347	37.9096	37.9261	38.0297	38.1701	38.3404	38.3456
894	Cymodocea nodosa	16.18541551	38.76149305	15.5907	14.3033	14.3033	15.6772	19.5904	23.2916	27.7177	28.1988	26.208	22.9066	19.3842	17.4578	15.78393333	16.52363333	26.4027	22.83293333	20.3858	28.1988	14.3033	15.3543	14.6575	14.2443	14.4125	14.5176	14.4294	14.4827	14.5809	14.6556	14.7133	15.0738	15.5151	15.17563333	14.39146667	14.49766667	14.81423333	14.71975	15.5151	14.2443	37.9552	37.9347	37.9096	37.9261	38.0297	38.1701	38.3404	38.3456
895	Cymodocea nodosa	16.21350179	38.84884615	15.5774	14.2921	14.2921	15.6266	19.4687	23.1102	27.5566	28.1172	26.1495	22.8936	19.4028	17.4443	15.77126667	16.46246667	26.26133333	22.8153	20.32759167	28.1172	14.2921	15.4016	14.599	14.1898	14.3868	14.5736	14.5285	14.5982	14.7368	14.8114	14.8874	15.2236	16.1426	15.38106667	14.3834	14.62116667	14.97413333	14.83994167	16.1426	14.1898	37.9521	37.9355	37.9087	37.9268	38.0267	38.1561	38.3138	38.3262
896	Cymodocea nodosa	16.21278773	38.83313687	15.5907	14.3033	14.3033	15.6772	19.5904	23.2916	27.7177	28.1988	26.208	22.9066	19.3842	17.4578	15.78393333	16.52363333	26.4027	22.83293333	20.3858	28.1988	14.3033	15.4939	14.6027	14.1893	14.3753	14.6065	14.63	14.6847	14.8262	14.9128	15.0041	15.3572	16.2864	15.461	14.39036667	14.71363333	15.09136667	14.91409167	16.2864	14.1893	37.9552	37.9347	37.9096	37.9261	38.0297	38.1701	38.3404	38.3456
897	Cymodocea nodosa	16.21350179	38.86503146	15.5774	14.2921	14.2921	15.6266	19.4687	23.1102	27.5566	28.1172	26.1495	22.8936	19.4028	17.4443	15.77126667	16.46246667	26.26133333	22.8153	20.32759167	28.1172	14.2921	15.4016	14.599	14.1898	14.3868	14.5736	14.5285	14.5982	14.7368	14.8114	14.8874	15.2236	16.1426	15.38106667	14.3834	14.62116667	14.97413333	14.83994167	16.1426	14.1898	37.9521	37.9355	37.9087	37.9268	38.0267	38.1561	38.3138	38.3262
898	Cymodocea nodosa	16.21373981	38.87883658	15.5774	14.2921	14.2921	15.6266	19.4687	23.1102	27.5566	28.1172	26.1495	22.8936	19.4028	17.4443	15.77126667	16.46246667	26.26133333	22.8153	20.32759167	28.1172	14.2921	15.4016	14.599	14.1898	14.3868	14.5736	14.5285	14.5982	14.7368	14.8114	14.8874	15.2236	16.1426	15.38106667	14.3834	14.62116667	14.97413333	14.83994167	16.1426	14.1898	37.9521	37.9355	37.9087	37.9268	38.0267	38.1561	38.3138	38.3262
899	Cymodocea nodosa	16.21231169	38.89335576	15.5774	14.2921	14.2921	15.6266	19.4687	23.1102	27.5566	28.1172	26.1495	22.8936	19.4028	17.4443	15.77126667	16.46246667	26.26133333	22.8153	20.32759167	28.1172	14.2921	15.4016	14.599	14.1898	14.3868	14.5736	14.5285	14.5982	14.7368	14.8114	14.8874	15.2236	16.1426	15.38106667	14.3834	14.62116667	14.97413333	14.83994167	16.1426	14.1898	37.9521	37.9355	37.9087	37.9268	38.0267	38.1561	38.3138	38.3262
900	Cymodocea nodosa	16.21088357	38.90930305	15.5731	14.2839	14.2839	15.5552	19.23	22.7976	27.2481	27.9664	26.0264	22.8559	19.4513	17.4103	15.75576667	16.35636667	26.00403333	22.77786667	20.22350833	27.9664	14.2839	15.4016	14.599	14.1898	14.3868	14.5736	14.5285	14.5982	14.7368	14.8114	14.8874	15.2236	16.1426	15.38106667	14.3834	14.62116667	14.97413333	14.83994167	16.1426	14.1898	37.9388	37.9321	37.9081	37.9264	38.0179	38.1225	38.2429	38.2552
901	Cymodocea nodosa	16.21040754	38.92287016	15.5731	14.2839	14.2839	15.5552	19.23	22.7976	27.2481	27.9664	26.0264	22.8559	19.4513	17.4103	15.75576667	16.35636667	26.00403333	22.77786667	20.22350833	27.9664	14.2839	15.4016	14.599	14.1898	14.3868	14.5736	14.5285	14.5982	14.7368	14.8114	14.8874	15.2236	16.1426	15.38106667	14.3834	14.62116667	14.97413333	14.83994167	16.1426	14.1898	37.9388	37.9321	37.9081	37.9264	38.0179	38.1225	38.2429	38.2552
902	Cymodocea nodosa	16.16351773	38.93715132	15.5731	14.2839	14.2839	15.5552	19.23	22.7976	27.2481	27.9664	26.0264	22.8559	19.4513	17.4103	15.75576667	16.35636667	26.00403333	22.77786667	20.22350833	27.9664	14.2839	15.3615	14.6447	14.2023	14.3446	14.464	14.4241	14.5029	14.6572	14.7684	14.8772	15.2239	15.9891	15.33176667	14.33696667	14.52806667	14.9565	14.788325	15.9891	14.2023	37.9388	37.9321	37.9081	37.9264	38.0179	38.1225	38.2429	38.2552
903	Cymodocea nodosa	16.14426232	38.95162218	15.5731	14.2839	14.2839	15.5552	19.23	22.7976	27.2481	27.9664	26.0264	22.8559	19.4513	17.4103	15.75576667	16.35636667	26.00403333	22.77786667	20.22350833	27.9664	14.2839	15.3615	14.6447	14.2023	14.3446	14.464	14.4241	14.5029	14.6572	14.7684	14.8772	15.2239	15.9891	15.33176667	14.33696667	14.52806667	14.9565	14.788325	15.9891	14.2023	37.9388	37.9321	37.9081	37.9264	38.0179	38.1225	38.2429	38.2552
904	Cymodocea nodosa	16.13390789	38.9710455	15.5658	14.2822	14.2822	15.5769	19.0975	22.706	27.0143	27.7165	25.8982	22.7804	19.4383	17.3638	15.73726667	16.31886667	25.81226667	22.70563333	20.14350833	27.7165	14.2822	15.3615	14.6447	14.2023	14.3446	14.464	14.4241	14.5029	14.6572	14.7684	14.8772	15.2239	15.9891	15.33176667	14.33696667	14.52806667	14.9565	14.788325	15.9891	14.2023	37.9312	37.9276	37.9021	37.932	38.0081	38.0955	38.1816	38.1535
905	Cymodocea nodosa	16.12309068	38.9942518	15.5658	14.2822	14.2822	15.5769	19.0975	22.706	27.0143	27.7165	25.8982	22.7804	19.4383	17.3638	15.73726667	16.31886667	25.81226667	22.70563333	20.14350833	27.7165	14.2822	14.7323	14.7224	14.6342	14.6619	14.5794	14.5574	14.5393	14.5819	14.6145	14.5959	14.6131	14.6824	14.71236667	14.62516667	14.55953333	14.60783333	14.626225	14.7323	14.5393	37.9312	37.9276	37.9021	37.932	38.0081	38.0955	38.1816	38.1535
[truncated: 866 more rows]
[truncated: 171 more columns]
